# Supplementary material for: Circulating N-formylmethionine and metabolic shift in critical illness: a multicohort metabolomics study
Source: Crit Care. 2022 Oct 19;26:321. doi: 10.1186/s13054-022-04174-y (PMC9580206; doi:10.1186/s13054-022-04174-y)
Supplement: Supplementary file 4 — Additional file 4. Full metabolomics results from VITdAL-ICU and RoCI Cohorts. Six Individual Worksheets include Day 0 t test VITdAL-ICU: t test results of Day 0 data from the VITdAL-ICU cohort; Day 0 VITdAL-ICU: Linear regression results of Day 0 data from the VITdAL-ICU cohort adjusted for age, sex, baseline 25(OH)D, SAPS II, and admission diagnosis; Day 0,3,7 VITdAL-ICU: Mixed effects regression results of Day 0,3,7 data from the VITdAL-ICU cohort adjusted for age, sex, baseline 25(OH)D, absolute increase in 25(OH)D at day 3, SAPS II, plasma day, admission diagnosis, and an individual subject-specific random-intercept; Day 0,3,7 VITdAL-ICU Placebo: Mixed effects regression results of Day 0,3,7 data from the VITdAL-ICU cohort in patients who received Placebo adjusted for age, sex, baseline 25(OH)D, absolute increase in 25(OH)D at day 3, SAPS II, plasma day, admission diagnosis, and an individual subject-specific random-intercept; Day 0 t test RoCI: t test results of Day 0 data from the RoCI cohort; Day 0 RoCI: Linear regression results of Day 0 data from the RoCI cohort adjusted for age, sex, race, and APACHE II score. T-statistics are presented for t tests. Beta coefficients are presented for linear regression and mixed effects analysis. In all worksheets, raw p values are presented. A false discovery rate adjusted p value (q value) threshold of 0.05 was used to identify all significant differences. [file 13054_2022_4174_MOESM4_ESM.xlsx]

## Sheet: Day 0 T-test VITdAL-ICU
Unadjusted Metabolites significantly changed with highest quartile N-formylmethionine abundance in the VITdAL-ICU Cohort patients at day 0 (N=428)
Metabolite	t statistic	p-value	-log10(p)	q-value	Super Pathway	Sub Pathway
4-hydroxyphenylacetylglutamine	11.491	8.3349e-27	26.079	3.0252e-25	Peptide	Acetylated Peptides
phenylacetylglutamate	9.518	1.3306e-19	18.876	1.8898e-18	Peptide	Acetylated Peptides
phenylacetylglutamine	8.9241	1.3462e-17	16.871	1.4498e-16	Peptide	Acetylated Peptides
phenylacetylhistidine	7.6799	1.1024e-13	12.958	8.0029e-13	Peptide	Acetylated Peptides
phenylacetylmethionine	8.0656	7.4666e-15	14.127	6.0473e-14	Peptide	Acetylated Peptides
N6-carboxymethyllysine	6.3247	6.4193e-10	9.1925	3.4565e-09	Carbohydrate	Advanced Glycation End-product
hydroxyasparagine	13.204	1.3168e-33	32.88	9.2173e-32	Amino Acid	Alanine and Aspartate Metabolism
N-acetylalanine	15.711	3.3411e-44	43.476	1.6372e-41	Amino Acid	Alanine and Aspartate Metabolism
N-acetylaspartate	5.7752	1.484e-08	7.8286	6.8925e-08	Amino Acid	Alanine and Aspartate Metabolism
glucuronate	7.8917	2.5427e-14	13.595	1.9467e-13	Carbohydrate	Aminosugar Metabolism
N-acetylglucosamine/N-acetylgalactosamine	10.982	7.0875e-25	24.15	1.7416e-23	Carbohydrate	Aminosugar Metabolism
N-acetylglucosaminylasparagine	8.347	9.8795e-16	15.005	8.6446e-15	Carbohydrate	Aminosugar Metabolism
N-acetylneuraminate	11.082	2.9948e-25	24.524	8.6096e-24	Carbohydrate	Aminosugar Metabolism
11-ketoetiocholanolone glucuronide	6.6569	8.6318e-11	10.064	5.0352e-10	Lipid	Androgenic Steroids
5alpha-androstan-3alpha,17alpha-diol disulfate	4.4068	1.3291e-05	4.8764	4.5728e-05	Lipid	Androgenic Steroids
5alpha-androstan-3alpha,17beta-diol disulfate	5.3179	1.6986e-07	6.7699	7.0237e-07	Lipid	Androgenic Steroids
5alpha-androstan-3alpha,17beta-diol monosulfate	2.3183	0.020904	1.6798	0.040247	Lipid	Androgenic Steroids
5alpha-androstan-3beta,17alpha-diol disulfate	2.5779	0.010274	1.9882	0.021064	Lipid	Androgenic Steroids
5alpha-androstan-3beta,17beta-diol disulfate	3.3811	0.00078849	3.1032	0.0019612	Lipid	Androgenic Steroids
androstenediol (3beta,17beta) disulfate	4.8635	1.6253e-06	5.7891	6.1977e-06	Lipid	Androgenic Steroids
androsterone glucuronide	7.0182	8.9035e-12	11.05	5.8956e-11	Lipid	Androgenic Steroids
etiocholanolone glucuronide	6.4644	2.7883e-10	9.5547	1.5438e-09	Lipid	Androgenic Steroids
gulonate*	9.7705	1.7652e-20	19.753	2.8359e-19	Cofactors and Vitamins	Ascorbate and Aldarate Metabolism
threonate	4.8059	2.1387e-06	5.6699	7.939e-06	Cofactors and Vitamins	Ascorbate and Aldarate Metabolism
2,3-dihydroxy-2-methylbutyrate	7.4494	5.2628e-13	12.279	3.684e-12	Amino Acid	BCAA Metabolism
2-hydroxy-3-methylvalerate	6.6689	8.0166e-11	10.096	4.7044e-10	Amino Acid	BCAA Metabolism
3-hydroxy-2-ethylpropionate	5.8725	8.6499e-09	8.063	4.1553e-08	Amino Acid	BCAA Metabolism
3-hydroxyisobutyrate	4.1747	3.619e-05	4.4414	0.00011705	Amino Acid	BCAA Metabolism
3-methylglutaconate	10.177	6.3666e-22	21.196	1.1554e-20	Amino Acid	BCAA Metabolism
alpha-hydroxyisovalerate	3.8884	0.00011704	3.9317	0.00034487	Amino Acid	BCAA Metabolism
beta-hydroxyisovalerate	6.5813	1.3728e-10	9.8624	7.9605e-10	Amino Acid	BCAA Metabolism
ethylmalonate	6.952	1.3599e-11	10.866	8.885e-11	Amino Acid	BCAA Metabolism
isobutyrylglycine (C4)	6.3028	7.3082e-10	9.1362	3.8714e-09	Amino Acid	BCAA Metabolism
isovalerylglycine	6.0492	3.1895e-09	8.4963	1.5867e-08	Amino Acid	BCAA Metabolism
methylmalonate	5.2211	2.7866e-07	6.5549	1.1379e-06	Lipid	BCAA Metabolism
methylsuccinate	5.7992	1.3e-08	7.886	6.0959e-08	Amino Acid	BCAA Metabolism
N-acetylisoleucine	11.302	4.4062e-26	25.356	1.3929e-24	Amino Acid	BCAA Metabolism
N-acetylleucine	11.858	3.1828e-28	27.497	1.4178e-26	Amino Acid	BCAA Metabolism
N-acetylvaline	15.145	9.273e-42	41.033	1.8175e-39	Amino Acid	BCAA Metabolism
propionylglycine (C3)	2.4543	0.014514	1.8382	0.028851	Lipid	BCAA Metabolism
carnitine	4.1767	3.5894e-05	4.445	0.00011648	Lipid	Carnitine Metabolism
deoxycarnitine	8.4188	5.8503e-16	15.233	5.4088e-15	Lipid	Carnitine Metabolism
ceramide (d16:1/24:1, d18:1/22:1)*	3.4848	0.00054365	3.2647	0.0013911	Lipid	Ceramides
ceramide (d18:1/14:0, d16:1/16:0)*	2.7796	0.005684	2.2453	0.012057	Lipid	Ceramides
ceramide (d18:1/17:0, d17:1/18:0)*	3.3288	0.00094796	3.0232	0.0023167	Lipid	Ceramides
ceramide (d18:2/24:1, d18:1/24:2)*	3.212	0.0014183	2.8482	0.0033983	Lipid	Ceramides
N-palmitoyl-heptadecasphingosine (d17:1/16:0)*	3.5904	0.00036855	3.4335	0.00096573	Lipid	Ceramides
N-palmitoyl-sphingadienine (d18:2/16:0)*	3.6957	0.00024788	3.6058	0.00067742	Lipid	Ceramides
N-palmitoyl-sphingosine (d18:1/16:0)	5.6414	3.0791e-08	7.5116	1.3716e-07	Lipid	Ceramides
N-stearoyl-sphingadienine (d18:2/18:0)*	2.3431	0.019585	1.7081	0.037931	Lipid	Ceramides
N-stearoyl-sphingosine (d18:1/18:0)*	3.4724	0.0005686	3.2452	0.0014511	Lipid	Ceramides
cortisol	3.0512	0.0024217	2.6159	0.0056105	Lipid	Corticosteroids
cortisol 21-glucuronide	9.1774	1.9246e-18	17.716	2.3001e-17	Lipid	Corticosteroids
creatine	2.6554	0.0082181	2.0852	0.016955	Amino Acid	Creatine Metabolism
creatinine	11.356	2.7302e-26	25.564	8.9186e-25	Amino Acid	Creatine Metabolism
oleoyl-oleoyl-glycerol (18:1/18:1) [1]*	2.332	0.020168	1.6953	0.038906	Lipid	Diacylglycerol
oleoyl-oleoyl-glycerol (18:1/18:1) [2]*	2.7332	0.006533	2.1849	0.013651	Lipid	Diacylglycerol
N-palmitoyl-sphinganine (d18:0/16:0)	3.7863	0.00017487	3.7573	0.00049672	Lipid	Dihydroceramides
isoleucylglycine	2.2592	0.024373	1.6131	0.046379	Peptide	Dipeptide
prolylglycine	7.3035	1.39e-12	11.857	9.6607e-12	Peptide	Dipeptide
valylglycine	2.5702	0.010503	1.9787	0.021488	Peptide	Dipeptide
sucrose	5.8786	8.3602e-09	8.0778	4.0359e-08	Carbohydrate	Disaccharides and Oligosaccharides
N-oleoylserine	3.4894	0.0005345	3.272	0.0013712	Lipid	Endocannabinoid
estrone 3-sulfate	2.5399	0.011444	1.9414	0.023171	Lipid	Estrogenic Steroids
hexanoylglutamine	9.0586	4.8142e-18	17.317	5.5505e-17	Lipid	Fatty Acid Metabolism (Acyl Glutamine)
trans-2-hexenoylglycine	5.5899	4.0635e-08	7.3911	1.7938e-07	Lipid	Fatty Acid Metabolism(Acyl Glycine)
malonylcarnitine (C3-DC)	9.6263	5.6177e-20	19.25	8.2169e-19	Lipid	Fatty Acid Synthesis
N-acetyl-2-aminooctanoate*	4.2988	2.1303e-05	4.6716	7.1252e-05	Lipid	Fatty Acid, Amino
2-hydroxyadipate	8.0072	1.1299e-14	13.947	9.0021e-14	Lipid	Fatty Acid, Dicarboxylate
2-hydroxyglutarate	3.7633	0.00019119	3.7185	0.00053872	Lipid	Fatty Acid, Dicarboxylate
3-carboxy-4-methyl-5-pentyl-2-furanpropionate (3-CMPFP)	7.957	1.6095e-14	13.793	1.2518e-13	Lipid	Fatty Acid, Dicarboxylate
3-hydroxyadipate*	8.1002	5.8374e-15	14.234	4.7672e-14	Lipid	Fatty Acid, Dicarboxylate
3-methyladipate	10.352	1.4897e-22	21.827	2.9199e-21	Lipid	Fatty Acid, Dicarboxylate
adipate	6.8311	2.9209e-11	10.534	1.8117e-10	Lipid	Fatty Acid, Dicarboxylate
azelate (nonanedioate; C9)	2.3602	0.018714	1.7278	0.036534	Lipid	Fatty Acid, Dicarboxylate
dodecenedioate (C12:1-DC)*	2.3777	0.017863	1.748	0.035077	Lipid	Fatty Acid, Dicarboxylate
heptenedioate (C7:1-DC)*	8.6875	8.0219e-17	16.096	8.0219e-16	Lipid	Fatty Acid, Dicarboxylate
hexadecanedioate (C16)	3.072	0.0022629	2.6453	0.0053054	Lipid	Fatty Acid, Dicarboxylate
hexadecenedioate (C16:1-DC)*	3.7296	0.00021776	3.662	0.00060626	Lipid	Fatty Acid, Dicarboxylate
maleate	2.9242	0.0036378	2.4392	0.0080294	Lipid	Fatty Acid, Dicarboxylate
octadecadienedioate (C18:2-DC)*	3.0599	0.0023539	2.6282	0.0054925	Lipid	Fatty Acid, Dicarboxylate
octadecanedioate (C18)	2.8124	0.0051448	2.2886	0.010961	Lipid	Fatty Acid, Dicarboxylate
octadecenedioate (C18:1-DC)*	4.0548	5.9655e-05	4.2244	0.00018269	Lipid	Fatty Acid, Dicarboxylate
suberate (C8-DC)	9.3569	4.7459e-19	18.324	6.0403e-18	Lipid	Fatty Acid, Dicarboxylate
2-hydroxynervonate*	3.6415	0.00030441	3.5165	0.00080626	Lipid	Fatty Acid, Monohydroxy
3-hydroxydecanoate	3.4136	0.0007024	3.1534	0.0017741	Lipid	Fatty Acid, Monohydroxy
3-hydroxyhexanoate	6.2752	8.5997e-10	9.0655	4.4591e-09	Lipid	Fatty Acid, Monohydroxy
3-hydroxylaurate	3.6357	0.00031114	3.507	0.00082187	Lipid	Fatty Acid, Monohydroxy
3-hydroxyoctanoate	3.8336	0.00014533	3.8377	0.00042136	Lipid	Fatty Acid, Monohydroxy
5-hydroxyhexanoate	8.8186	2.9947e-17	16.524	3.1221e-16	Lipid	Fatty Acid, Monohydroxy
galactonate	3.6749	0.0002683	3.5714	0.00072434	Carbohydrate	Fructose, Mannose and Galactose Metabolism
mannitol/sorbitol	4.1082	4.7825e-05	4.3203	0.00015022	Carbohydrate	Fructose, Mannose and Galactose Metabolism
gamma-glutamylglycine	2.2845	0.022831	1.6415	0.043529	Peptide	Gamma-glutamyl Amino Acid
gamma-glutamylhistidine	4.327	1.8856e-05	4.7245	6.3754e-05	Peptide	Gamma-glutamyl Amino Acid
gamma-glutamylisoleucine*	3.7309	0.00021662	3.6643	0.00060482	Peptide	Gamma-glutamyl Amino Acid
gamma-glutamylleucine	2.7783	0.0057063	2.2436	0.012078	Peptide	Gamma-glutamyl Amino Acid
gamma-glutamylphenylalanine	7.746	6.9966e-14	13.155	5.1945e-13	Peptide	Gamma-glutamyl Amino Acid
gamma-glutamyltyrosine	2.9711	0.0031348	2.5038	0.0070301	Peptide	Gamma-glutamyl Amino Acid
gamma-glutamylvaline	2.8631	0.0044028	2.3563	0.0095038	Peptide	Gamma-glutamyl Amino Acid
alpha-ketoglutaramate*	10.258	3.2794e-22	21.484	6.1803e-21	Amino Acid	Glutamate Metabolism
beta-citrylglutamate	10.265	3.0873e-22	21.51	5.9324e-21	Amino Acid	Glutamate Metabolism
carboxyethyl-GABA	8.9388	1.2034e-17	16.92	1.3104e-16	Amino Acid	Glutamate Metabolism
citramalate	7.0938	5.4745e-12	11.262	3.6747e-11	Amino Acid	Glutamate Metabolism
N-acetyl-aspartyl-glutamate	9.1343	2.6861e-18	17.571	3.1715e-17	Amino Acid	Glutamate Metabolism
N-acetylglutamate	6.283	8.2126e-10	9.0855	4.3039e-09	Amino Acid	Glutamate Metabolism
N-acetylglutamine	10.608	1.7439e-23	22.758	3.7152e-22	Amino Acid	Glutamate Metabolism
pyroglutamine*	3.6694	0.000274	3.5622	0.00073367	Amino Acid	Glutamate Metabolism
5-oxoproline	4.5874	5.9094e-06	5.2285	2.0983e-05	Amino Acid	Glutathione Metabolism
cys-gly, oxidized	3.5409	0.00044279	3.3538	0.0011449	Amino Acid	Glutathione Metabolism
cysteinylglycine	6.8912	1.9993e-11	10.699	1.2806e-10	Amino Acid	Glutathione Metabolism
glycerol	2.9183	0.0037061	2.4311	0.0081618	Lipid	Glycerolipid Metabolism
allo-threonine	5.6576	2.8204e-08	7.5497	1.2679e-07	Amino Acid	Glycine, Serine and Threonine Metabolism
dimethylglycine	2.5538	0.011003	1.9585	0.022371	Amino Acid	Glycine, Serine and Threonine Metabolism
N-acetylserine	15.555	1.5785e-43	42.802	5.1563e-41	Amino Acid	Glycine, Serine and Threonine Metabolism
N-acetylthreonine	14.939	7.0821e-41	40.15	1.1567e-38	Amino Acid	Glycine, Serine and Threonine Metabolism
maltose	2.6582	0.008151	2.0888	0.016852	Carbohydrate	Glycogen Metabolism
maltotetraose	4.3602	1.6315e-05	4.7874	5.571e-05	Carbohydrate	Glycogen Metabolism
maltotriose	2.2354	0.025907	1.5866	0.048946	Carbohydrate	Glycogen Metabolism
1-methylguanidine	11.079	3.0748e-25	24.512	8.6096e-24	Amino Acid	Guanidino and Acetamido Metabolism
4-guanidinobutanoate	7.6003	1.8984e-13	12.722	1.3579e-12	Amino Acid	Guanidino and Acetamido Metabolism
guanidinosuccinate	7.2015	2.717e-12	11.566	1.862e-11	Amino Acid	Guanidino and Acetamido Metabolism
glycosyl-N-palmitoyl-sphingosine (d18:1/16:0)	3.1244	0.0019036	2.7204	0.0044844	Lipid	Hexosylceramides
1-methyl-4-imidazoleacetate	11.557	4.6267e-27	26.335	1.8137e-25	Amino Acid	Histidine Metabolism
1-methylhistidine	11.119	2.1638e-25	24.665	6.6267e-24	Amino Acid	Histidine Metabolism
1-ribosyl-imidazoleacetate*	9.9829	3.1486e-21	20.502	5.4134e-20	Amino Acid	Histidine Metabolism
3-methylhistidine	3.7173	0.00022821	3.6417	0.00063177	Amino Acid	Histidine Metabolism
formiminoglutamate	4.0524	6.0256e-05	4.22	0.00018393	Amino Acid	Histidine Metabolism
hydantoin-5-propionic acid	8.6999	7.3094e-17	16.136	7.4617e-16	Amino Acid	Histidine Metabolism
imidazole lactate	9.3474	5.112e-19	18.291	6.3415e-18	Amino Acid	Histidine Metabolism
imidazole propionate	7.688	1.0428e-13	12.982	7.6266e-13	Amino Acid	Histidine Metabolism
N-acetyl-1-methylhistidine*	10.175	6.5061e-22	21.187	1.1593e-20	Amino Acid	Histidine Metabolism
N-acetyl-3-methylhistidine*	5.1389	4.2173e-07	6.375	1.6733e-06	Amino Acid	Histidine Metabolism
N-acetylcarnosine	5.448	8.6294e-08	7.064	3.6929e-07	Amino Acid	Histidine Metabolism
N-acetylhistidine	9.2521	1.0768e-18	17.968	1.319e-17	Amino Acid	Histidine Metabolism
trans-urocanate	3.7035	0.00024065	3.6186	0.00066245	Amino Acid	Histidine Metabolism
myo-inositol	7.2324	2.219e-12	11.654	1.5315e-11	Lipid	Inositol Metabolism
kynurenate	10.687	8.8937e-24	23.051	2.0752e-22	Amino Acid	Kynurenine Metabolism
kynurenine	10.078	1.4407e-21	20.841	2.5212e-20	Amino Acid	Kynurenine Metabolism
N-acetylkynurenine	11.083	2.9766e-25	24.526	8.6096e-24	Amino Acid	Kynurenine Metabolism
N-formylanthranilic acid	8.3571	9.1824e-16	15.037	8.1807e-15	Amino Acid	Kynurenine Metabolism
erucate (22:1n9)	2.8531	0.0045403	2.3429	0.0097576	Lipid	Long Chain Fatty Acid
acetylcarnitine (C2)	6.7966	3.6264e-11	10.441	2.2212e-10	Lipid	Short-chain Acylcarnitine
propionylcarnitine (C3)	5.5381	5.3602e-08	7.2708	2.3346e-07	Lipid	Short-chain Acylcarnitine
butyrylcarnitine (C4)	4.386	1.457e-05	4.8365	4.9926e-05	Lipid	Short-chain Acylcarnitine
isobutyrylcarnitine (C4)	5.8431	1.0194e-08	7.9917	4.8494e-08	Amino Acid	Short-chain Acylcarnitine
succinylcarnitine (C4)	7.1514	3.7682e-12	11.424	2.5644e-11	Energy	Short-chain Acylcarnitine
2-methylmalonylcarnitine (C4-DC)	10.487	4.8031e-23	22.318	1.0015e-21	Lipid	Short-chain Acylcarnitine
3-hydroxybutyrylcarnitine (C4-OH)	4.2061	3.1689e-05	4.4991	0.00010352	Lipid	Short-chain Acylcarnitine
2-methylbutyroylcarnitine (C5)	9.0003	7.5263e-18	17.123	8.2874e-17	Amino Acid	Short-chain Acylcarnitine
glutaroylcarnitine (C5)	8.304	1.3503e-15	14.87	1.1608e-14	Amino Acid	Short-chain Acylcarnitine
isovalerylcarnitine (C5)	5.7267	1.9369e-08	7.7129	8.8288e-08	Amino Acid	Short-chain Acylcarnitine
tiglyl carnitine (C5)	8.581	1.7721e-16	15.752	1.7194e-15	Amino Acid	Short-chain Acylcarnitine
3-methylglutarylcarnitine (C6-DC)	8.5075	3.0506e-16	15.516	2.8746e-15	Amino Acid	Short-chain Acylcarnitine
hexanoylcarnitine (C6)	8.2431	2.0976e-15	14.678	1.7421e-14	Lipid	Short-chain Acylcarnitine
adipoylcarnitine (C6-DC)	9.9282	4.9186e-21	20.308	8.3108e-20	Lipid	Short-chain Acylcarnitine
pimeloylcarnitine (C7-DC)	10.982	7.1087e-25	24.148	1.7416e-23	Lipid	Short-chain Acylcarnitine
octanoylcarnitine (C8)	9.5891	7.5579e-20	19.122	1.0892e-18	Lipid	Medium-chain Acylcarnitine
suberoylcarnitine (C8-DC)	10.364	1.3572e-22	21.867	2.7143e-21	Lipid	Medium-chain Acylcarnitine
decanoylcarnitine (C10)	9.6619	4.2265e-20	19.374	6.3723e-19	Lipid	Medium-chain Acylcarnitine
cis-4-decenoylcarnitine (C10:1)	10.236	3.9155e-22	21.407	7.2399e-21	Lipid	Medium-chain Acylcarnitine
laurylcarnitine (C12)	5.5711	4.4943e-08	7.3473	1.9663e-07	Lipid	Medium-chain Acylcarnitine
5-dodecenoylcarnitine (C12:1)	6.7167	5.9655e-11	10.224	3.5218e-10	Lipid	Medium-chain Acylcarnitine
myristoylcarnitine (C14)	3.1327	0.0018518	2.7324	0.0043835	Lipid	Medium-chain Acylcarnitine
myristoleoylcarnitine (C14:1)*	3.0569	0.0023771	2.624	0.0055321	Lipid	Medium-chain Acylcarnitine
palmitoleoylcarnitine (C16:1)*	3.0611	0.0023448	2.6299	0.0054843	Lipid	Long-chain Acylcarnitine
3-hydroxyoleoylcarnitine (C18:1-OH)	4.8221	1.9806e-06	5.7032	7.4085e-06	Lipid	Long-chain Acylcarnitine
octadecanedioylcarnitine (C18-DC)*	8.3311	1.1095e-15	14.955	9.6226e-15	Lipid	Long-chain Acylcarnitine
octadecenedioylcarnitine (C18:1-DC)*	9.043	5.4245e-18	17.266	6.1814e-17	Lipid	Long-chain Acylcarnitine
5-(galactosylhydroxy)-L-lysine	11.392	1.9909e-26	25.701	6.728e-25	Amino Acid	Lysine Metabolism
5-hydroxylysine	5.1986	3.1221e-07	6.5055	1.2643e-06	Amino Acid	Lysine Metabolism
6-oxopiperidine-2-carboxylate	6.9352	1.5134e-11	10.82	9.8218e-11	Amino Acid	Lysine Metabolism
N,N,N-trimethyl-5-aminovalerate	5.6154	3.5423e-08	7.4507	1.5708e-07	Amino Acid	Lysine Metabolism
N2-acetyllysine	6.8854	2.0742e-11	10.683	1.3199e-10	Amino Acid	Lysine Metabolism
N6,N6,N6-trimethyllysine	7.7896	5.1775e-14	13.286	3.8733e-13	Amino Acid	Lysine Metabolism
N6-acetyllysine	6.4887	2.4084e-10	9.6183	1.3565e-09	Amino Acid	Lysine Metabolism
pipecolate	2.8294	0.0048835	2.3113	0.010472	Amino Acid	Lysine Metabolism
5-dodecenoate (12:1n7)	2.2259	0.02654	1.5761	0.049826	Lipid	Medium Chain Fatty Acid
caproate (6:0)	2.8673	0.0043449	2.362	0.0094204	Lipid	Medium Chain Fatty Acid
5-methylthioribose	10.627	1.4826e-23	22.829	3.2288e-22	Amino Acid	Methionine, Cysteine, SAM and Taurine Metabolism
cystathionine	7.9265	1.9939e-14	13.7	1.5386e-13	Amino Acid	Methionine, Cysteine, SAM and Taurine Metabolism
cysteine	5.1537	3.9149e-07	6.4073	1.5596e-06	Amino Acid	Methionine, Cysteine, SAM and Taurine Metabolism
lanthionine	8.9061	1.544e-17	16.811	1.6447e-16	Amino Acid	Methionine, Cysteine, SAM and Taurine Metabolism
methionine	2.4468	0.014815	1.8293	0.029389	Amino Acid	Methionine, Cysteine, SAM and Taurine Metabolism
methionine sulfone	3.8758	0.00012304	3.9099	0.00036102	Amino Acid	Methionine, Cysteine, SAM and Taurine Metabolism
methionine sulfoxide	5.8153	1.1892e-08	7.9248	5.6037e-08	Amino Acid	Methionine, Cysteine, SAM and Taurine Metabolism
N-acetylmethionine	14.072	3.3266e-37	36.478	2.9637e-35	Amino Acid	Methionine, Cysteine, SAM and Taurine Metabolism
N-acetyltaurine	9.8038	1.3501e-20	19.87	2.2051e-19	Amino Acid	Methionine, Cysteine, SAM and Taurine Metabolism
N-methyltaurine	2.6542	0.0082465	2.0837	0.016978	Amino Acid	Methionine, Cysteine, SAM and Taurine Metabolism
S-adenosylhomocysteine	11.748	8.4834e-28	27.071	3.464e-26	Amino Acid	Methionine, Cysteine, SAM and Taurine Metabolism
3-hydroxy-3-methylglutarate	7.9986	1.2004e-14	13.921	9.4869e-14	Lipid	Mevalonate Metabolism
1-methylnicotinamide	6.3748	4.7686e-10	9.3216	2.6107e-09	Cofactors and Vitamins	Nicotinate and Nicotinamide Metabolism
N1-Methyl-2-pyridone-5-carboxamide	8.3925	7.0946e-16	15.149	6.4377e-15	Cofactors and Vitamins	Nicotinate and Nicotinamide Metabolism
nicotinamide riboside	7.8439	3.5505e-14	13.45	2.6972e-13	Cofactors and Vitamins	Nicotinate and Nicotinamide Metabolism
quinolinate	13.236	9.7131e-34	33.013	7.3222e-32	Cofactors and Vitamins	Nicotinate and Nicotinamide Metabolism
trigonelline	4.1313	4.3428e-05	4.3622	0.00013773	Cofactors and Vitamins	Nicotinate and Nicotinamide Metabolism
phosphate	3.025	0.0026365	2.579	0.0060368	Energy	Oxidative Phosphorylation
pantothenate	6.3342	6.0705e-10	9.2168	3.2868e-09	Cofactors and Vitamins	Pantothenate and CoA Metabolism
glucuronide of C10H18O2 *	4.1348	4.2811e-05	4.3684	0.00013622	Partially Characterized Molecules	Partially Characterized Molecules
glucuronide of C14H22O4 *	9.4302	2.6654e-19	18.574	3.437e-18	Partially Characterized Molecules	Partially Characterized Molecules
glucuronide of C19H28O4 *	3.8418	0.00014073	3.8516	0.00041046	Partially Characterized Molecules	Partially Characterized Molecules
glucuronide of C8H14O2 *	3.7406	0.00020873	3.6804	0.00058613	Partially Characterized Molecules	Partially Characterized Molecules
glucuronide of C8H16O2 *	5.2915	1.9451e-07	6.7111	8.0093e-07	Partially Characterized Molecules	Partially Characterized Molecules
glycine conjugate of C10H14O2 *	6.8559	2.4987e-11	10.602	1.5697e-10	Partially Characterized Molecules	Partially Characterized Molecules
arabinose	8.458	4.3908e-16	15.357	4.0981e-15	Carbohydrate	Pentose Metabolism
arabitol/xylitol	8.728	5.922e-17	16.228	6.109e-16	Carbohydrate	Pentose Metabolism
arabonate/xylonate	12.404	2.2327e-30	29.651	1.094e-28	Carbohydrate	Pentose Metabolism
erythronate*	13.185	1.5738e-33	32.803	1.0282e-31	Carbohydrate	Pentose Metabolism
ribitol	8.3482	9.7949e-16	15.009	8.6446e-15	Carbohydrate	Pentose Metabolism
ribonate	11.452	1.1717e-26	25.931	4.1008e-25	Carbohydrate	Pentose Metabolism
ribulonate/xylulonate*	6.5528	1.6334e-10	9.7869	9.2528e-10	Carbohydrate	Pentose Metabolism
sedoheptulose	3.3849	0.00077805	3.109	0.0019402	Carbohydrate	Pentose Metabolism
xylose	4.7788	2.4309e-06	5.6142	8.956e-06	Carbohydrate	Pentose Metabolism
4-hydroxyphenylacetate	9.4343	2.5811e-19	18.588	3.3726e-18	Amino Acid	Phenylalanine Metabolism
N-acetylphenylalanine	13.165	1.8928e-33	32.723	1.0912e-31	Amino Acid	Phenylalanine Metabolism
phenyllactate	9.1837	1.8324e-18	17.737	2.217e-17	Amino Acid	Phenylalanine Metabolism
phenylpyruvate	3.215	0.0014036	2.8527	0.0033798	Amino Acid	Phenylalanine Metabolism
1,2-dipalmitoyl-GPC (16:0/16:0)	5.6558	2.8486e-08	7.5454	1.2747e-07	Lipid	Phosphatidylcholine
1-myristoyl-2-palmitoyl-GPC (14:0/16:0)	3.6954	0.00024816	3.6053	0.00067742	Lipid	Phosphatidylcholine
1-palmitoyl-2-oleoyl-GPC (16:0/18:1)	3.2137	0.00141	2.8508	0.0033867	Lipid	Phosphatidylcholine
1-palmitoyl-2-palmitoleoyl-GPC (16:0/16:1)*	4.2531	2.5939e-05	4.586	8.5303e-05	Lipid	Phosphatidylcholine
1-stearoyl-2-oleoyl-GPC (18:0/18:1)	2.4703	0.013891	1.8573	0.027782	Lipid	Phosphatidylcholine
1,2-dilinoleoyl-GPE (18:2/18:2)*	2.7525	0.0061665	2.21	0.012996	Lipid	Phosphatidylethanolamine
1-oleoyl-2-arachidonoyl-GPE (18:1/20:4)*	4.9978	8.4834e-07	6.0714	3.2991e-06	Lipid	Phosphatidylethanolamine
1-oleoyl-2-docosahexaenoyl-GPE (18:1/22:6)*	5.4096	1.0556e-07	6.9765	4.4782e-07	Lipid	Phosphatidylethanolamine
1-oleoyl-2-linoleoyl-GPE (18:1/18:2)*	5.7658	1.5629e-08	7.8061	7.2247e-08	Lipid	Phosphatidylethanolamine
1-palmitoyl-2-arachidonoyl-GPE (16:0/20:4)*	4.8338	1.8732e-06	5.7274	7.0606e-06	Lipid	Phosphatidylethanolamine
1-palmitoyl-2-docosahexaenoyl-GPE (16:0/22:6)*	3.7935	0.00017002	3.7695	0.00048577	Lipid	Phosphatidylethanolamine
1-palmitoyl-2-linoleoyl-GPE (16:0/18:2)	5.6785	2.5181e-08	7.5989	1.1425e-07	Lipid	Phosphatidylethanolamine
1-palmitoyl-2-oleoyl-GPE (16:0/18:1)	4.8246	1.9574e-06	5.7083	7.3495e-06	Lipid	Phosphatidylethanolamine
1-stearoyl-2-arachidonoyl-GPE (18:0/20:4)	3.3948	0.00075118	3.1243	0.0018827	Lipid	Phosphatidylethanolamine
1-stearoyl-2-linoleoyl-GPE (18:0/18:2)*	4.8394	1.8244e-06	5.7389	6.9032e-06	Lipid	Phosphatidylethanolamine
1-stearoyl-2-oleoyl-GPE (18:0/18:1)	4.0946	5.0616e-05	4.2957	0.00015747	Lipid	Phosphatidylethanolamine
choline	2.9746	0.0031006	2.5086	0.0069853	Lipid	Phospholipid Metabolism
trimethylamine N-oxide	5.456	8.276e-08	7.0822	3.5572e-07	Lipid	Phospholipid Metabolism
1-(1-enyl-palmitoyl)-2-palmitoleoyl-GPC (P-16:0/16:1)*	4.1835	3.488e-05	4.4574	0.00011356	Lipid	Plasmalogen
1-(1-enyl-palmitoyl)-2-palmitoyl-GPC (P-16:0/16:0)*	2.377	0.017896	1.7472	0.035077	Lipid	Plasmalogen
(N(1) + N(8))-acetylspermidine	7.5487	2.6956e-13	12.569	1.9143e-12	Amino Acid	Polyamine Metabolism
4-acetamidobutanoate	10.644	1.2799e-23	22.893	2.8507e-22	Amino Acid	Polyamine Metabolism
5-methylthioadenosine	11.003	5.9057e-25	24.229	1.5231e-23	Amino Acid	Polyamine Metabolism
acisoga	8.0467	8.54e-15	14.069	6.86e-14	Amino Acid	Polyamine Metabolism
N1,N12-diacetylspermine	8.6029	1.5069e-16	15.822	1.4767e-15	Amino Acid	Polyamine Metabolism
N-acetyl-isoputreanine*	9.8216	1.1685e-20	19.932	1.9409e-19	Amino Acid	Polyamine Metabolism
N-acetylputrescine	4.4995	8.7964e-06	5.0557	3.1009e-05	Amino Acid	Polyamine Metabolism
docosadienoate (22:2n6)	2.9898	0.0029535	2.5297	0.0067	Lipid	Polyunsaturated Fatty Acid (n3 and n6)
21-hydroxypregnanolone disulfate	3.3583	0.0008547	3.0682	0.0021045	Lipid	Pregnenolone Steroids
21-hydroxypregnenolone disulfate	5.234	2.6096e-07	6.5834	1.0701e-06	Lipid	Pregnenolone Steroids
pregnen-diol disulfate*	4.7627	2.623e-06	5.5812	9.6274e-06	Lipid	Pregnenolone Steroids
glycochenodeoxycholate	4.1135	4.6782e-05	4.3299	0.00014742	Lipid	Primary Bile Acid Metabolism
glycochenodeoxycholate glucuronide	2.8691	0.0043213	2.3644	0.0093899	Lipid	Primary Bile Acid Metabolism
glycochenodeoxycholate sulfate	4.8207	1.9936e-06	5.7004	7.4285e-06	Lipid	Primary Bile Acid Metabolism
glycocholate	3.1987	0.0014834	2.8287	0.0035458	Lipid	Primary Bile Acid Metabolism
glycocholate sulfate	2.9408	0.0034518	2.462	0.0076707	Lipid	Primary Bile Acid Metabolism
tauro-beta-muricholate	3.1437	0.0017852	2.7483	0.0042361	Lipid	Primary Bile Acid Metabolism
taurochenodeoxycholate	5.1272	4.4717e-07	6.3495	1.7671e-06	Lipid	Primary Bile Acid Metabolism
taurocholate	4.0982	4.9866e-05	4.3022	0.00015563	Lipid	Primary Bile Acid Metabolism
5alpha-pregnan-3beta,20alpha-diol disulfate	3.9907	7.7551e-05	4.1104	0.00023385	Lipid	Progestin Steroids
5alpha-pregnan-diol disulfate	3.8655	0.00012813	3.8924	0.00037482	Lipid	Progestin Steroids
pregnanediol-3-glucuronide	6.4856	2.4534e-10	9.6102	1.3739e-09	Lipid	Progestin Steroids
1-methyladenosine	11.499	7.7799e-27	26.109	2.9324e-25	Nucleotide	Purine Metabolism
7-methylguanine	8.4091	6.283e-16	15.202	5.7545e-15	Nucleotide	Purine Metabolism
adenine	5.0096	8.0051e-07	6.0966	3.1255e-06	Nucleotide	Purine Metabolism
adenosine	8.2508	1.9834e-15	14.703	1.6863e-14	Nucleotide	Purine Metabolism
allantoin	5.5003	6.552e-08	7.1836	2.8286e-07	Nucleotide	Purine Metabolism
N1-methylinosine	14.198	9.7737e-38	37.01	9.5782e-36	Nucleotide	Purine Metabolism
N2,N2-dimethylguanosine	13.174	1.7359e-33	32.76	1.0633e-31	Nucleotide	Purine Metabolism
N6-carbamoylthreonyladenosine	15.23	3.9775e-42	41.4	9.7449e-40	Nucleotide	Purine Metabolism
N6-succinyladenosine	10.921	1.2061e-24	23.919	2.8828e-23	Nucleotide	Purine Metabolism
urate	3.889	0.00011676	3.9327	0.00034487	Nucleotide	Purine Metabolism
xanthine	4.1459	4.0852e-05	4.3888	0.00013126	Nucleotide	Purine Metabolism
xanthosine	9.44	2.4662e-19	18.608	3.266e-18	Nucleotide	Purine Metabolism
2'-O-methylcytidine	3.8223	0.00015195	3.8183	0.00043797	Nucleotide	Pyrimidine Metabolism
2'-O-methyluridine	4.1437	4.1236e-05	4.3847	0.00013206	Nucleotide	Pyrimidine Metabolism
3-aminoisobutyrate	5.0414	6.8488e-07	6.1644	2.6847e-06	Nucleotide	Pyrimidine Metabolism
3-ureidopropionate	6.4661	2.7595e-10	9.5592	1.5365e-09	Nucleotide	Pyrimidine Metabolism
5,6-dihydrothymine	6.1118	2.2264e-09	8.6524	1.1247e-08	Nucleotide	Pyrimidine Metabolism
5,6-dihydrouracil	3.888	0.00011718	3.9311	0.00034487	Nucleotide	Pyrimidine Metabolism
5,6-dihydrouridine	13.335	3.8204e-34	33.418	3.12e-32	Nucleotide	Pyrimidine Metabolism
beta-alanine	4.2463	2.6707e-05	4.5734	8.7536e-05	Nucleotide	Pyrimidine Metabolism
cytidine	9.6575	4.3795e-20	19.359	6.5028e-19	Nucleotide	Pyrimidine Metabolism
dihydroorotate	5.378	1.2444e-07	6.905	5.2546e-07	Nucleotide	Pyrimidine Metabolism
N-acetyl-beta-alanine	8.6031	1.5038e-16	15.823	1.4767e-15	Nucleotide	Pyrimidine Metabolism
orotate	5.9083	7.0827e-09	8.1498	3.4705e-08	Nucleotide	Pyrimidine Metabolism
orotidine	8.2499	1.996e-15	14.7	1.6863e-14	Nucleotide	Pyrimidine Metabolism
pseudouridine	14.248	6.021e-38	37.22	6.5562e-36	Nucleotide	Pyrimidine Metabolism
uracil	3.6825	0.00026069	3.5839	0.00070572	Nucleotide	Pyrimidine Metabolism
glycocholenate sulfate*	4.9706	9.6898e-07	6.0137	3.7386e-06	Lipid	Secondary Bile Acid Metabolism
glycohyocholate	2.9813	0.0030344	2.5179	0.0068518	Lipid	Secondary Bile Acid Metabolism
taurocholenate sulfate*	5.426	9.6865e-08	7.0138	4.1273e-07	Lipid	Secondary Bile Acid Metabolism
taurolithocholate 3-sulfate	3.6853	0.00025791	3.5885	0.00070014	Lipid	Secondary Bile Acid Metabolism
tauroursodeoxycholate	3.2935	0.001072	2.9698	0.0026067	Lipid	Secondary Bile Acid Metabolism
4-cholesten-3-one	4.2694	2.4188e-05	4.6164	8.0082e-05	Lipid	Sterol
7-HOCA	2.4557	0.01446	1.8398	0.028802	Lipid	Sterol
2-methylcitrate/homocitrate	9.0036	7.3407e-18	17.134	8.1748e-17	Energy	TCA Cycle
aconitate [cis or trans]	6.7259	5.6361e-11	10.249	3.3475e-10	Energy	TCA Cycle
citrate	3.0563	0.0023822	2.623	0.0055321	Energy	TCA Cycle
fumarate	2.2424	0.025446	1.5944	0.048235	Energy	TCA Cycle
alpha-CEHC glucuronide*	4.932	1.1687e-06	5.9323	4.4739e-06	Cofactors and Vitamins	Tocopherol Metabolism
alpha-CEHC sulfate	6.1808	1.4937e-09	8.8257	7.6639e-09	Cofactors and Vitamins	Tocopherol Metabolism
delta-CEHC glucuronide*	5.0439	6.7651e-07	6.1697	2.6626e-06	Cofactors and Vitamins	Tocopherol Metabolism
gamma-CEHC glucuronide*	9.6997	3.1222e-20	19.506	4.7808e-19	Cofactors and Vitamins	Tocopherol Metabolism
gamma-CEHC sulfate*	5.8153	1.1894e-08	7.9247	5.6037e-08	Cofactors and Vitamins	Tocopherol Metabolism
3-indoxyl sulfate	6.8771	2.1858e-11	10.66	1.382e-10	Amino Acid	Tryptophan Metabolism
C-glycosyltryptophan	12.86	3.3022e-32	31.481	1.7979e-30	Amino Acid	Tryptophan Metabolism
indole-3-carboxylate	4.3376	1.8005e-05	4.7446	6.1268e-05	Amino Acid	Tryptophan Metabolism
indoleacetate	6.0909	2.5113e-09	8.6001	1.2621e-08	Amino Acid	Tryptophan Metabolism
indoleacetylglutamine	9.4834	1.7506e-19	18.757	2.3828e-18	Amino Acid	Tryptophan Metabolism
indolelactate	9.5079	1.4414e-19	18.841	2.018e-18	Amino Acid	Tryptophan Metabolism
N-acetyltryptophan	6.2794	8.3917e-10	9.0762	4.3744e-09	Amino Acid	Tryptophan Metabolism
picolinate	7.7987	4.8589e-14	13.313	3.6629e-13	Amino Acid	Tryptophan Metabolism
xanthurenate	7.1473	3.8683e-12	11.412	2.6144e-11	Amino Acid	Tryptophan Metabolism
2-hydroxyphenylacetate	9.4864	1.7091e-19	18.767	2.359e-18	Amino Acid	Tyrosine Metabolism
3-(4-hydroxyphenyl)lactate	9.7004	3.1026e-20	19.508	4.7808e-19	Amino Acid	Tyrosine Metabolism
3,4-dihydroxyphenylacetate sulfate	5.882	8.2062e-09	8.0859	3.9812e-08	Amino Acid	Tyrosine Metabolism
3-hydroxyphenylacetate sulfate	6.3596	5.2193e-10	9.2824	2.8416e-09	Amino Acid	Tyrosine Metabolism
3-methoxytyramine sulfate	5.9043	7.2417e-09	8.1402	3.5308e-08	Amino Acid	Tyrosine Metabolism
3-methoxytyrosine	2.5587	0.01085	1.9646	0.022106	Amino Acid	Tyrosine Metabolism
4-hydroxyphenylacetatoylcarnitine	8.2474	2.0334e-15	14.692	1.7032e-14	Amino Acid	Tyrosine Metabolism
4-hydroxyphenylpyruvate	5.3773	1.2493e-07	6.9033	5.2546e-07	Amino Acid	Tyrosine Metabolism
4-methoxyphenol sulfate	6.8036	3.471e-11	10.46	2.1394e-10	Amino Acid	Tyrosine Metabolism
5-hydroxymethyl-2-furoic acid	5.6726	2.6003e-08	7.585	1.1743e-07	Amino Acid	Tyrosine Metabolism
dopamine 3-O-sulfate	5.9887	4.5005e-09	8.3467	2.2275e-08	Amino Acid	Tyrosine Metabolism
dopamine 4-sulfate	5.7537	1.6701e-08	7.7773	7.6839e-08	Amino Acid	Tyrosine Metabolism
homovanillate	10.649	1.226e-23	22.911	2.7942e-22	Amino Acid	Tyrosine Metabolism
homovanillate sulfate	11.841	3.7066e-28	27.431	1.5793e-26	Amino Acid	Tyrosine Metabolism
indoxyl glucuronide	9.4776	1.8321e-19	18.737	2.4595e-18	Amino Acid	Tyrosine Metabolism
N-acetyltyrosine	11.055	3.7785e-25	24.423	1.0286e-23	Amino Acid	Tyrosine Metabolism
N-formylphenylalanine	2.8197	0.0050315	2.2983	0.010766	Amino Acid	Tyrosine Metabolism
p-cresol glucuronide*	4.7011	3.4999e-06	5.4559	1.2657e-05	Amino Acid	Tyrosine Metabolism
phenol glucuronide	4.1071	4.8046e-05	4.3183	0.00015043	Amino Acid	Tyrosine Metabolism
phenol sulfate	2.8738	0.004258	2.3708	0.0092731	Amino Acid	Tyrosine Metabolism
tyramine O-sulfate	3.6132	0.0003386	3.4703	0.00088963	Amino Acid	Tyrosine Metabolism
vanillactate	12.435	1.6741e-30	29.776	8.635e-29	Amino Acid	Tyrosine Metabolism
vanillic alcohol sulfate	3.3459	0.00089285	3.0492	0.002193	Amino Acid	Tyrosine Metabolism
vanillylmandelate	11.042	4.2379e-25	24.373	1.1225e-23	Amino Acid	Tyrosine Metabolism
2-oxoarginine*	4.9872	8.9366e-07	6.0488	3.4616e-06	Amino Acid	Urea cycle; Arginine and Proline Metabolism
3-hydroxyproline	14.884	1.2084e-40	39.918	1.6918e-38	Amino Acid	Urea cycle; Arginine and Proline Metabolism
argininate*	6.1337	1.9625e-09	8.7072	9.9648e-09	Amino Acid	Urea cycle; Arginine and Proline Metabolism
dimethylarginine (ADMA + SDMA)	7.6066	1.8193e-13	12.74	1.311e-12	Amino Acid	Urea cycle; Arginine and Proline Metabolism
homocitrulline	8.5588	2.0889e-16	15.68	2.007e-15	Amino Acid	Urea cycle; Arginine and Proline Metabolism
hydroxyproline	5.1668	3.667e-07	6.4357	1.4728e-06	Amino Acid	Urea cycle; Arginine and Proline Metabolism
N2,N5-diacetylornithine	6.2599	9.41e-10	9.0264	4.8536e-09	Amino Acid	Urea cycle; Arginine and Proline Metabolism
N-acetylarginine	4.065	5.7204e-05	4.2426	0.00017574	Amino Acid	Urea cycle; Arginine and Proline Metabolism
N-acetylcitrulline	9.0854	3.9157e-18	17.407	4.5683e-17	Amino Acid	Urea cycle; Arginine and Proline Metabolism
N-acetylproline	8.6961	7.5223e-17	16.124	7.5999e-16	Amino Acid	Urea cycle; Arginine and Proline Metabolism
N-delta-acetylornithine	2.3728	0.018098	1.7424	0.035401	Amino Acid	Urea cycle; Arginine and Proline Metabolism
N-methylproline	2.2916	0.022415	1.6495	0.042904	Amino Acid	Urea cycle; Arginine and Proline Metabolism
proline	2.9725	0.0031214	2.5057	0.007016	Amino Acid	Urea cycle; Arginine and Proline Metabolism
prolylhydroxyproline	7.6915	1.0178e-13	12.992	7.4996e-13	Amino Acid	Urea cycle; Arginine and Proline Metabolism
urea	8.5482	2.2594e-16	15.646	2.1497e-15	Amino Acid	Urea cycle; Arginine and Proline Metabolism
pyridoxate	8.1351	4.5517e-15	14.342	3.7485e-14	Cofactors and Vitamins	Vitamin B6 Metabolism
1H-indole-7-acetic acid	3.0444	0.002476	2.6062	0.0057094	Xenobiotics	Bacterial/Fungal
N-methylpipecolate	9.0261	6.1779e-18	17.209	6.959e-17	Xenobiotics	Bacterial/Fungal
3-(3-hydroxyphenyl)propionate sulfate	4.081	5.3557e-05	4.2712	0.00016557	Xenobiotics	Benzoate Metabolism
3-hydroxyhippurate	2.8858	0.0041022	2.387	0.0089535	Xenobiotics	Benzoate Metabolism
3-methoxycatechol sulfate	4.08	5.3765e-05	4.2695	0.00016569	Xenobiotics	Benzoate Metabolism
3-methoxycatechol sulfate	5.7877	1.3853e-08	7.8584	6.4648e-08	Xenobiotics	Benzoate Metabolism
3-methyl catechol sulfate	3.9977	7.5375e-05	4.1228	0.00022869	Xenobiotics	Benzoate Metabolism
4-acetylphenyl sulfate	2.9508	0.0033442	2.4757	0.0074653	Xenobiotics	Benzoate Metabolism
4-ethylphenyl sulfate	2.7439	0.0063272	2.1988	0.013278	Xenobiotics	Benzoate Metabolism
4-hydroxyhippurate	7.0569	6.9447e-12	11.158	4.6298e-11	Xenobiotics	Benzoate Metabolism
4-methylcatechol sulfate	4.2943	2.1721e-05	4.6631	7.2402e-05	Xenobiotics	Benzoate Metabolism
4-methylguaiacol sulfate	6.7691	4.3071e-11	10.366	2.6056e-10	Xenobiotics	Benzoate Metabolism
4-vinylphenol sulfate	6.2851	8.1137e-10	9.0908	4.275e-09	Xenobiotics	Benzoate Metabolism
catechol sulfate	3.3338	0.00093144	3.0308	0.002282	Xenobiotics	Benzoate Metabolism
guaiacol sulfate	7.9766	1.4012e-14	13.853	1.0986e-13	Xenobiotics	Benzoate Metabolism
hippurate	7.4498	5.247e-13	12.28	3.684e-12	Xenobiotics	Benzoate Metabolism
methyl-4-hydroxybenzoate sulfate	4.792	2.2847e-06	5.6412	8.4493e-06	Xenobiotics	Benzoate Metabolism
o-cresol sulfate	4.6246	4.9861e-06	5.3022	1.7833e-05	Xenobiotics	Benzoate Metabolism
p-cresol sulfate	3.7152	0.00023009	3.6381	0.00063519	Xenobiotics	Benzoate Metabolism
1,2,3-benzenetriol sulfate	2.2336	0.02603	1.5845	0.049056	Xenobiotics	Chemical
2-aminophenol sulfate	6.8386	2.7865e-11	10.555	1.7394e-10	Xenobiotics	Chemical
2-methoxyresorcinol sulfate	4.2804	2.3066e-05	4.637	7.6627e-05	Xenobiotics	Chemical
3-acetylphenol sulfate	6.5726	1.4473e-10	9.8394	8.3434e-10	Xenobiotics	Chemical
3-hydroxypyridine sulfate	4.5265	7.7911e-06	5.1084	2.7564e-05	Xenobiotics	Chemical
6-hydroxyindole sulfate	6.9741	1.1812e-11	10.928	7.769e-11	Xenobiotics	Chemical
diglycerol	2.7475	0.0062592	2.2035	0.013163	Xenobiotics	Chemical
ectoine	3.7975	0.00016742	3.7762	0.00047974	Xenobiotics	Chemical
O-sulfo-L-tyrosine	14.333	2.6554e-38	37.576	3.2528e-36	Xenobiotics	Chemical
sulfate*	8.3689	8.4234e-16	15.075	7.5733e-15	Xenobiotics	Chemical
3-(N-acetyl-L-cystein-S-yl) acetaminophen	2.5593	0.010833	1.9652	0.022106	Xenobiotics	Drug - Analgesics, Anesthetics
desmethylnaproxen sulfate	3.0206	0.0026742	2.5728	0.0060947	Xenobiotics	Drug - Analgesics, Anesthetics
O-desmethyltramadol	2.7135	0.0069278	2.1594	0.014445	Xenobiotics	Drug - Analgesics, Anesthetics
O-desmethyltramadol glucuronide	2.742	0.0063635	2.1963	0.013325	Xenobiotics	Drug - Analgesics, Anesthetics
salicyluric glucuronide*	3.7698	0.00018643	3.7295	0.00052805	Xenobiotics	Drug - Analgesics, Anesthetics
tramadol	2.4938	0.013015	1.8856	0.026136	Xenobiotics	Drug - Analgesics, Anesthetics
furosemide	6.7545	4.7179e-11	10.326	2.8365e-10	Xenobiotics	Drug - Cardiovascular
metoprolol acid metabolite*	2.7021	0.0071649	2.1448	0.014908	Xenobiotics	Drug - Cardiovascular
milrinone*	2.4247	0.015734	1.8032	0.03115	Xenobiotics	Drug - Cardiovascular
allopurinol	2.5383	0.011493	1.9396	0.023223	Xenobiotics	Drug - Metabolic
allopurinol riboside	3.3771	0.00079995	3.0969	0.0019847	Xenobiotics	Drug - Metabolic
oxypurinol	3.1698	0.0016354	2.7864	0.0038994	Xenobiotics	Drug - Metabolic
homoveratric acid	3.0306	0.0025898	2.5867	0.0059578	Xenobiotics	Drug - Neurological
S-carboxymethyl-L-cysteine	5.7488	1.716e-08	7.7655	7.8583e-08	Xenobiotics	Drug - Other
cetirizine	2.2291	0.026329	1.5796	0.049524	Xenobiotics	Drug - Respiratory
hydroquinone sulfate	6.3177	6.691e-10	9.1745	3.5831e-09	Xenobiotics	Drug - Topical Agents
1-kestose	3.2748	0.0011437	2.9417	0.0027695	Xenobiotics	Food Component/Plant
2,3-dihydroxyisovalerate	6.9341	1.5239e-11	10.817	9.825e-11	Xenobiotics	Food Component/Plant
2,8-quinolinediol sulfate	3.6738	0.00026939	3.5696	0.00072529	Xenobiotics	Food Component/Plant
2-keto-3-deoxy-gluconate	9.7356	2.3398e-20	19.631	3.6984e-19	Xenobiotics	Food Component/Plant
3-hydroxystachydrine*	5.1952	3.1776e-07	6.4979	1.2815e-06	Xenobiotics	Food Component/Plant
4-allylphenol sulfate	3.2746	0.0011445	2.9414	0.0027695	Xenobiotics	Food Component/Plant
4-vinylguaiacol sulfate	4.4197	1.2559e-05	4.9011	4.349e-05	Xenobiotics	Food Component/Plant
beta-guanidinopropanoate	4.3173	1.9663e-05	4.7064	6.6219e-05	Xenobiotics	Food Component/Plant
cinnamoylglycine	3.6437	0.00030191	3.5201	0.00080181	Xenobiotics	Food Component/Plant
erythritol	12.146	2.3512e-29	28.629	1.0972e-27	Xenobiotics	Food Component/Plant
eugenol sulfate	4.3268	1.8866e-05	4.7243	6.3754e-05	Xenobiotics	Food Component/Plant
ferulic acid 4-sulfate	5.3201	1.6797e-07	6.7748	6.975e-07	Xenobiotics	Food Component/Plant
gluconate	2.7005	0.0071993	2.1427	0.014948	Xenobiotics	Food Component/Plant
homostachydrine*	3.4981	0.00051786	3.2858	0.001332	Xenobiotics	Food Component/Plant
indolin-2-one	6.5622	1.5425e-10	9.8118	8.7889e-10	Xenobiotics	Food Component/Plant
methyl indole-3-acetate	10.438	7.2782e-23	22.138	1.486e-21	Xenobiotics	Food Component/Plant
N-(2-furoyl)glycine	5.5203	5.8902e-08	7.2299	2.5542e-07	Xenobiotics	Food Component/Plant
N-acetylalliin	3.2938	0.0010711	2.9702	0.0026067	Xenobiotics	Food Component/Plant
quinate	4.7489	2.7991e-06	5.553	1.0197e-05	Xenobiotics	Food Component/Plant
saccharin	6.7836	3.9327e-11	10.405	2.3938e-10	Xenobiotics	Food Component/Plant
stachydrine	3.9317	9.8424e-05	4.0069	0.00029407	Xenobiotics	Food Component/Plant
tartarate	2.4203	0.015927	1.7979	0.031468	Xenobiotics	Food Component/Plant
thymol sulfate	2.7593	0.0060424	2.2188	0.012762	Xenobiotics	Food Component/Plant
umbelliferone sulfate	4.4609	1.0456e-05	4.9806	3.6338e-05	Xenobiotics	Food Component/Plant
1,3,7-trimethylurate	6.4288	3.4541e-10	9.4617	1.9017e-09	Xenobiotics	Xanthine Metabolism
1,3-dimethylurate	3.404	0.00072691	3.1385	0.0018266	Xenobiotics	Xanthine Metabolism
1,7-dimethylurate	4.7565	2.7001e-06	5.5686	9.8735e-06	Xenobiotics	Xanthine Metabolism
1-methylurate	9.3544	4.8374e-19	18.315	6.0777e-18	Xenobiotics	Xanthine Metabolism
3,7-dimethylurate	3.1549	0.0017191	2.7647	0.0040891	Xenobiotics	Xanthine Metabolism
3-methylxanthine	3.4541	0.00060746	3.2165	0.0015422	Xenobiotics	Xanthine Metabolism
5-acetylamino-6-amino-3-methyluracil	4.3018	2.1027e-05	4.6772	7.0571e-05	Xenobiotics	Xanthine Metabolism
7-methylurate	6.7347	5.3363e-11	10.273	3.1888e-10	Xenobiotics	Xanthine Metabolism
7-methylxanthine	3.5688	0.00039944	3.3985	0.0010411	Xenobiotics	Xanthine Metabolism
caffeic acid sulfate	3.8018	0.00016464	3.7835	0.00047316	Xenobiotics	Xanthine Metabolism
caffeine	2.2496	0.024985	1.6023	0.047453	Xenobiotics	Xanthine Metabolism
dehydroisoandrosterone sulfate (DHEA-S)	-3.9631	8.6752e-05	4.0617	0.00026079	Lipid	Androgenic Steroids
4-methyl-2-oxopentanoate	-2.8942	0.0039968	2.3983	0.0087625	Amino Acid	BCAA Metabolism
behenoyl dihydrosphingomyelin (d18:0/22:0)*	-3.0455	0.0024673	2.6078	0.0057028	Lipid	Dihydrosphingomyelins
sphingomyelin (d18:0/20:0, d16:0/22:0)*	-3.0285	0.0026071	2.5838	0.0059835	Lipid	Dihydrosphingomyelins
leukotriene B4	-2.3488	0.019291	1.7146	0.037437	Lipid	Eicosanoid
arachidonoylcholine	-5.2148	2.8769e-07	6.5411	1.1699e-06	Lipid	Fatty Acid Metabolism (Acyl Choline)
dihomo-linolenoyl-choline	-5.5838	4.1974e-08	7.377	1.8446e-07	Lipid	Fatty Acid Metabolism (Acyl Choline)
docosahexaenoylcholine	-4.4615	1.0427e-05	4.9818	3.6338e-05	Lipid	Fatty Acid Metabolism (Acyl Choline)
linoleoylcholine*	-4.1257	4.4459e-05	4.352	0.00014055	Lipid	Fatty Acid Metabolism (Acyl Choline)
oleoylcholine	-3.5041	0.00050675	3.2952	0.0013069	Lipid	Fatty Acid Metabolism (Acyl Choline)
palmitoylcholine	-4.1384	4.2161e-05	4.3751	0.00013459	Lipid	Fatty Acid Metabolism (Acyl Choline)
stearoylcholine*	-3.6611	0.00028268	3.5487	0.00075483	Lipid	Fatty Acid Metabolism (Acyl Choline)
stearamide (18:0)	-2.3077	0.021494	1.6677	0.041281	Lipid	Fatty Acid, Amide
2-aminooctanoate	-3.5834	0.0003784	3.4221	0.00098888	Lipid	Fatty Acid, Amino
fructose	-2.816	0.0050879	2.2935	0.010863	Carbohydrate	Fructose, Mannose and Galactose Metabolism
gamma-glutamylcitrulline*	-2.9575	0.0032741	2.4849	0.0073255	Peptide	Gamma-glutamyl Amino Acid
1,5-anhydroglucitol	-4.9569	1.0356e-06	5.9848	3.9799e-06	Carbohydrate	Glycolysis, Gluconeogenesis, and Pyruvate Metabolism
arachidonoylcarnitine (C20:4)	-2.5486	0.011167	1.9521	0.022657	Lipid	Long-chain Acylcarnitine
dihomo-linolenoylcarnitine (C20:3n3 or 6)*	-2.3563	0.018912	1.7233	0.036846	Lipid	Long-chain Acylcarnitine
1-arachidonoyl-GPC* (20:4)*	-6.5705	1.4661e-10	9.8338	8.4023e-10	Lipid	Lysophosphatidylcholine
1-lignoceroyl-GPC (24:0)	-3.9286	9.9671e-05	4.0014	0.00029689	Lipid	Lysophosphatidylcholine
1-linolenoyl-GPC (18:3)*	-2.9836	0.0030126	2.5211	0.0068184	Lipid	Lysophosphatidylcholine
1-linoleoyl-GPC (18:2)	-4.468	1.013e-05	4.9944	3.5457e-05	Lipid	Lysophosphatidylcholine
1-oleoyl-GPC (18:1)	-3.1126	0.0019793	2.7035	0.0046515	Lipid	Lysophosphatidylcholine
1-palmitoleoyl-GPC* (16:1)*	-3.6218	0.00032783	3.4844	0.00086364	Lipid	Lysophosphatidylcholine
1-palmitoyl-GPC (16:0)	-5.9276	6.3523e-09	8.1971	3.1283e-08	Lipid	Lysophosphatidylcholine
1-stearoyl-GPC (18:0)	-5.8662	8.9613e-09	8.0476	4.2839e-08	Lipid	Lysophosphatidylcholine
2-palmitoyl-GPC* (16:0)*	-5.3265	1.6249e-07	6.7892	6.7762e-07	Lipid	Lysophosphatidylcholine
1-arachidonoyl-GPE (20:4n6)*	-3.8351	0.00014447	3.8402	0.00042012	Lipid	Lysophospholipid
1-arachidonoyl-GPI* (20:4)*	-2.3892	0.01732	1.7614	0.034084	Lipid	Lysophospholipid
1-cerotoyl-GPC (26:0)*	-3.3884	0.00076849	3.1144	0.0019212	Lipid	Lysophospholipid
1-linoleoyl-GPE (18:2)*	-2.2352	0.025921	1.5863	0.048946	Lipid	Lysophospholipid
1-linoleoyl-GPI* (18:2)*	-2.7859	0.005576	2.2537	0.011853	Lipid	Lysophospholipid
1-palmitoyl-GPI* (16:0)	-2.5857	0.010049	1.9979	0.020645	Lipid	Lysophospholipid
1-stearoyl-GPI (18:0)	-2.51	0.012444	1.9051	0.025092	Lipid	Lysophospholipid
1-(1-enyl-oleoyl)-GPE (P-18:1)*	-3.6909	0.00025248	3.5978	0.00068731	Lipid	Lysoplasmalogen
1-(1-enyl-palmitoyl)-GPC (P-16:0)*	-5.1562	3.8676e-07	6.4126	1.547e-06	Lipid	Lysoplasmalogen
1-(1-enyl-palmitoyl)-GPE (P-16:0)*	-3.7184	0.00022732	3.6434	0.00063108	Lipid	Lysoplasmalogen
1-(1-enyl-stearoyl)-GPE (P-18:0)*	-4.158	3.8827e-05	4.4109	0.00012516	Lipid	Lysoplasmalogen
S-methylcysteine	-3.1272	0.0018861	2.7244	0.0044539	Amino Acid	Methionine, Cysteine, SAM and Taurine Metabolism
S-methylcysteine sulfoxide	-2.2894	0.022545	1.647	0.043068	Amino Acid	Methionine, Cysteine, SAM and Taurine Metabolism
nicotinamide	-2.4075	0.016486	1.7829	0.032507	Cofactors and Vitamins	Nicotinate and Nicotinamide Metabolism
1,2-dilinoleoyl-GPC (18:2/18:2)	-2.6908	0.0074082	2.1303	0.015349	Lipid	Phosphatidylcholine
1-myristoyl-2-arachidonoyl-GPC (14:0/20:4)*	-3.3683	0.000825	3.0835	0.0020417	Lipid	Phosphatidylcholine
1-palmitoyl-2-arachidonoyl-GPC (16:0/20:4n6)	-2.8863	0.004096	2.3876	0.0089535	Lipid	Phosphatidylcholine
1-palmitoyl-2-docosahexaenoyl-GPC (16:0/22:6)	-3.4124	0.00070549	3.1515	0.0017773	Lipid	Phosphatidylcholine
1-stearoyl-2-arachidonoyl-GPC (18:0/20:4)	-3.0242	0.002644	2.5777	0.0060399	Lipid	Phosphatidylcholine
glycerophosphoethanolamine	-3.9915	7.7298e-05	4.1118	0.0002338	Lipid	Phospholipid Metabolism
glycerophosphorylcholine	-6.3142	6.8316e-10	9.1655	3.6386e-09	Lipid	Phospholipid Metabolism
1-(1-enyl-palmitoyl)-2-arachidonoyl-GPC (P-16:0/20:4)*	-3.733	0.00021489	3.6678	0.00060169	Lipid	Plasmalogen
1-(1-enyl-palmitoyl)-2-arachidonoyl-GPE (P-16:0/20:4)*	-3.4405	0.00063783	3.1953	0.0016152	Lipid	Plasmalogen
1-(1-enyl-palmitoyl)-2-linoleoyl-GPE (P-16:0/18:2)*	-4.8611	1.6447e-06	5.7839	6.2474e-06	Lipid	Plasmalogen
1-(1-enyl-stearoyl)-2-arachidonoyl-GPE (P-18:0/20:4)*	-4.6794	3.8716e-06	5.4121	1.3949e-05	Lipid	Plasmalogen
1-(1-enyl-stearoyl)-2-linoleoyl-GPE (P-18:0/18:2)*	-3.7008	0.00024308	3.6142	0.00066729	Lipid	Plasmalogen
HWESASXX*	-2.4685	0.013961	1.8551	0.027866	Peptide	Polypeptide
arachidonate (20:4n6)	-3.2557	0.0012214	2.9132	0.0029482	Lipid	Polyunsaturated Fatty Acid (n3 and n6)
dihomolinolenate (20:3n3 or 3n6)	-3.65	0.00029476	3.5305	0.00078497	Lipid	Polyunsaturated Fatty Acid (n3 and n6)
5-methyluridine (ribothymidine)	-4.7295	3.0651e-06	5.5136	1.1125e-05	Nucleotide	Pyrimidine Metabolism
uridine	-3.7631	0.0001913	3.7183	0.00053872	Nucleotide	Pyrimidine Metabolism
deoxycholate	-2.9314	0.0035558	2.4491	0.0078661	Lipid	Secondary Bile Acid Metabolism
glycodeoxycholate	-2.3071	0.021525	1.6671	0.041281	Lipid	Secondary Bile Acid Metabolism
isoursodeoxycholate	-2.8597	0.0044489	2.3518	0.0095822	Lipid	Secondary Bile Acid Metabolism
behenoyl sphingomyelin (d18:1/22:0)*	-2.864	0.0043902	2.3575	0.0094975	Lipid	Sphingomyelins
lignoceroyl sphingomyelin (d18:1/24:0)	-3.5589	0.00041438	3.3826	0.0010743	Lipid	Sphingomyelins
sphingomyelin (d18:1/17:0, d17:1/18:0, d19:1/16:0)	-2.4806	0.0135	1.8697	0.027055	Lipid	Sphingomyelins
sphingomyelin (d18:1/18:1, d18:2/18:0)	-3.3661	0.00083151	3.0801	0.0020526	Lipid	Sphingomyelins
sphingomyelin (d18:1/19:0, d19:1/18:0)*	-3.0108	0.002761	2.5589	0.0062778	Lipid	Sphingomyelins
sphingomyelin (d18:1/20:0, d16:1/22:0)*	-5.3387	1.5257e-07	6.8165	6.3898e-07	Lipid	Sphingomyelins
sphingomyelin (d18:1/20:1, d18:2/20:0)*	-4.6748	3.9551e-06	5.4028	1.4198e-05	Lipid	Sphingomyelins
sphingomyelin (d18:1/21:0, d17:1/22:0, d16:1/23:0)*	-3.8271	0.0001491	3.8265	0.00043102	Lipid	Sphingomyelins
sphingomyelin (d18:1/22:1, d18:2/22:0, d16:1/24:1)*	-3.7897	0.00017253	3.7631	0.00049151	Lipid	Sphingomyelins
sphingomyelin (d18:1/25:0, d19:0/24:1, d20:1/23:0, d19:1/24:0)*	-3.4661	0.00058159	3.2354	0.0014804	Lipid	Sphingomyelins
sphingomyelin (d18:2/18:1)*	-2.3366	0.019921	1.7007	0.038506	Lipid	Sphingomyelins
sphingomyelin (d18:2/23:0, d18:1/23:1, d17:1/24:1)*	-2.5061	0.01258	1.9003	0.025314	Lipid	Sphingomyelins
stearoyl sphingomyelin (d18:1/18:0)	-4.0915	5.1279e-05	4.2901	0.00015903	Lipid	Sphingomyelins
tricosanoyl sphingomyelin (d18:1/23:0)*	-3.6696	0.00027371	3.5627	0.00073367	Lipid	Sphingomyelins
serotonin	-4.4707	1.0008e-05	4.9997	3.5153e-05	Amino Acid	Tryptophan Metabolism
tryptophan	-4.2589	2.5296e-05	4.597	8.3467e-05	Amino Acid	Tryptophan Metabolism
thyroxine	-6.0799	2.6749e-09	8.5727	1.3374e-08	Amino Acid	Tyrosine Metabolism
homoarginine	-6.1518	1.7671e-09	8.7527	9.0195e-09	Amino Acid	Urea cycle; Arginine and Proline Metabolism
beta-cryptoxanthin	-3.5638	0.00040687	3.3905	0.0010576	Cofactors and Vitamins	Vitamin A Metabolism
carotene diol	-3.9414	9.4669e-05	4.0238	0.00028372	Cofactors and Vitamins	Vitamin A Metabolism
tartronate (hydroxymalonate)	-2.9345	0.003521	2.4533	0.0078067	Xenobiotics	Bacterial/Fungal
3-phenylpropionate (hydrocinnamate)	-2.9497	0.0033558	2.4742	0.0074743	Xenobiotics	Benzoate Metabolism
thioproline	-4.6036	5.4893e-06	5.2605	1.9562e-05	Xenobiotics	Chemical
piperine	-2.354	0.019026	1.7207	0.036995	Xenobiotics	Food Component/Plant
ergothioneine	-2.9042	0.0038738	2.4119	0.0085119	Xenobiotics	Food Component/Plant
Note: Statistically significant differences in individual metabolites determined by Student's t-test comparing VITdAL-ICU cohort subjects with the highest quartile (Q4) of N-formylmethionine abundance versus those in the first second and third quartile. Individual metabolites are considered significant if the false discovery rate adjusted p-value (q-value) < 0.05 (5.00 E-02). For the Acylcarnitin…

## Sheet: Day 0 VITdAL-ICU
Significantly Different Metabolites with increased N-formylmethionine abundance in the VITdAL-ICU Cohort at day 0 (N=428): Multivariate Linear Regression
Metabolite	Beta Coefficient	p-value	q-value	-log(10)p	Super Pathway	Sub Pathway
4-hydroxyphenylacetylglutamine	0.903119	8.04946e-16	2.06066e-14	15.0942	Peptide	Acetylated Peptides
phenylacetylglutamate	0.845696	1.694e-10	1.62624e-09	9.77109	Peptide	Acetylated Peptides
phenylacetylglutamine	0.607925	1.01313e-12	1.31878e-11	11.9943	Peptide	Acetylated Peptides
phenylacetylhistidine	0.50138	1.40589e-07	6.96596e-07	6.85205	Peptide	Acetylated Peptides
phenylacetylmethionine	0.613936	1.88442e-09	1.46185e-08	8.72482	Peptide	Acetylated Peptides
N6-carboxymethyllysine	0.35199	1.64297e-06	6.82054e-06	5.78437	Carbohydrate	Advanced Glycation End-product
hydroxyasparagine	0.606476	1.64429e-22	1.14801e-20	21.784	Amino Acid	Alanine and Aspartate Metabolism
N-acetylalanine	0.644099	3.82502e-36	9.79204e-34	35.4174	Amino Acid	Alanine and Aspartate Metabolism
N-acetylaspartate	0.225243	0.000104502	0.000317743	3.98088	Amino Acid	Alanine and Aspartate Metabolism
glucuronate	0.544928	4.82434e-11	5.29299e-10	10.3166	Carbohydrate	Aminosugar Metabolism
N-acetylglucosamine/N-acetylgalactosamine	0.48031	1.55465e-15	3.51169e-14	14.8084	Carbohydrate	Aminosugar Metabolism
N-acetylglucosaminylasparagine	0.462601	1.07964e-09	8.63708e-09	8.96672	Carbohydrate	Aminosugar Metabolism
N-acetylneuraminate	0.588025	1.25323e-13	1.96424e-12	12.902	Carbohydrate	Aminosugar Metabolism
11-ketoetiocholanolone glucuronide	0.556653	2.02064e-06	8.25453e-06	5.69451	Lipid	Androgenic Steroids
5alpha-androstan-3alpha,17alpha-diol disulfate	0.405953	7.26604e-05	0.000225924	4.1387	Lipid	Androgenic Steroids
5alpha-androstan-3alpha,17beta-diol disulfate	0.566204	4.49677e-07	2.0196e-06	6.3471	Lipid	Androgenic Steroids
5alpha-androstan-3alpha,17beta-diol monosulfate	0.322821	0.00638893	0.0139	2.19457	Lipid	Androgenic Steroids
5alpha-androstan-3beta,17alpha-diol disulfate	0.278853	0.00336882	0.00793637	2.47252	Lipid	Androgenic Steroids
5alpha-androstan-3beta,17beta-diol disulfate	0.304141	0.000384642	0.0010742	3.41494	Lipid	Androgenic Steroids
androstenediol (3beta,17beta) disulfate	0.391807	3.74282e-09	2.74243e-08	8.4268	Lipid	Androgenic Steroids
androsterone glucuronide	0.586586	1.36145e-06	5.71364e-06	5.866	Lipid	Androgenic Steroids
dehydroisoandrosterone sulfate	-0.22423	0.00121196	0.00312345	2.91651	Lipid	Androgenic Steroids
etiocholanolone glucuronide	0.567742	3.79873e-08	2.07294e-07	7.42036	Lipid	Androgenic Steroids
gulonate*	0.656201	4.36529e-14	7.61942e-13	13.36	Cofactors and Vitamins	Ascorbate and Aldarate Metabolism
threonate	0.249762	3.04146e-06	1.19787e-05	5.51692	Cofactors and Vitamins	Ascorbate and Aldarate Metabolism
2,3-dihydroxy-2-methylbutyrate	0.460917	9.41903e-09	5.92936e-08	8.02599	Amino Acid	BCAA Metabolism
2-hydroxy-3-methylvalerate	0.397311	8.68913e-06	3.16268e-05	5.06102	Amino Acid	BCAA Metabolism
3-hydroxy-2-ethylpropionate	0.328614	1.50389e-07	7.35659e-07	6.82278	Amino Acid	BCAA Metabolism
3-hydroxyisobutyrate	0.268233	0.00178293	0.00438874	2.74887	Amino Acid	BCAA Metabolism
3-methylglutaconate	0.595118	7.66945e-09	4.95368e-08	8.11524	Amino Acid	BCAA Metabolism
4-methyl-2-oxopentanoate	-0.148652	0.00985735	0.0207955	2.00624	Amino Acid	BCAA Metabolism
alpha-hydroxyisovalerate	0.269705	0.00040509	0.00112314	3.39245	Amino Acid	BCAA Metabolism
beta-hydroxyisovalerate	0.374314	3.02297e-08	1.69463e-07	7.51957	Amino Acid	BCAA Metabolism
ethylmalonate	0.441745	1.47899e-15	3.442e-14	14.83	Amino Acid	BCAA Metabolism
isobutyrylglycine (C4)	0.43811	2.3949e-07	1.11472e-06	6.62071	Amino Acid	BCAA Metabolism
isovalerylglycine	0.46689	1.90205e-05	6.52132e-05	4.72078	Amino Acid	BCAA Metabolism
methylmalonate	0.327573	1.70496e-06	7.03983e-06	5.76829	Lipid	BCAA Metabolism
methylsuccinate	0.318709	0.000609438	0.00163653	3.21507	Amino Acid	BCAA Metabolism
N-acetylisoleucine	0.554937	1.04777e-16	3.46724e-15	15.9797	Amino Acid	BCAA Metabolism
N-acetylleucine	0.673294	6.17371e-13	8.46287e-12	12.2095	Amino Acid	BCAA Metabolism
N-acetylvaline	0.674017	2.97699e-23	2.54037e-21	22.5262	Amino Acid	BCAA Metabolism
propionylglycine (C3)	0.195512	0.00251912	0.0061031	2.59875	Lipid	BCAA Metabolism
carnitine	0.207815	0.000181167	0.000531054	3.74192	Lipid	Carnitine Metabolism
deoxycarnitine	0.384971	1.56613e-10	1.53431e-09	9.80517	Lipid	Carnitine Metabolism
ceramide (d16:1/24:1, d18:1/22:1)*	0.252996	1.40026e-05	4.9105e-05	4.85379	Lipid	Ceramides
ceramide (d18:1/17:0, d17:1/18:0)*	0.239118	0.000569367	0.00153429	3.24461	Lipid	Ceramides
ceramide (d18:1/20:0, d16:1/22:0, d20:1/18:0)*	0.193169	0.0012334	0.00316805	2.9089	Lipid	Ceramides
ceramide (d18:2/24:1, d18:1/24:2)*	0.221284	5.83593e-05	0.000184444	4.23389	Lipid	Ceramides
N-palmitoyl-heptadecasphingosine (d17:1/16:0)*	0.23634	0.000482423	0.00132796	3.31657	Lipid	Ceramides
N-palmitoyl-sphingadienine (d18:2/16:0)*	0.199066	0.00366348	0.00852591	2.43611	Lipid	Ceramides
N-palmitoyl-sphingosine (d18:1/16:0)	0.375632	4.0668e-09	2.89195e-08	8.39075	Lipid	Ceramides
N-stearoyl-sphingadienine (d18:2/18:0)*	0.173845	0.00481954	0.0108228	2.31699	Lipid	Ceramides
N-stearoyl-sphingosine (d18:1/18:0)*	0.287225	1.7466e-05	6.0423e-05	4.75781	Lipid	Ceramides
cortisol	0.214357	0.0124165	0.025634	1.906	Lipid	Corticosteroids
cortisol 21-glucuronide	0.547225	5.0315e-09	3.54513e-08	8.2983	Lipid	Corticosteroids
creatine	0.153445	0.0173859	0.0350457	1.7598	Amino Acid	Creatine Metabolism
creatinine	0.469909	7.53351e-15	1.44643e-13	14.123	Amino Acid	Creatine Metabolism
oleoyl-linoleoyl-glycerol (18:1/18:2) [1]	0.139697	0.017263	0.0348895	1.76288	Lipid	Diacylglycerol
oleoyl-linoleoyl-glycerol (18:1/18:2) [2]	0.142054	0.017226	0.0348895	1.76382	Lipid	Diacylglycerol
oleoyl-oleoyl-glycerol (18:1/18:1) [1]*	0.225978	0.000143517	0.000422302	3.8431	Lipid	Diacylglycerol
oleoyl-oleoyl-glycerol (18:1/18:1) [2]*	0.25058	5.00474e-05	0.000162866	4.30062	Lipid	Diacylglycerol
palmitoyl-oleoyl-glycerol (16:0/18:1) [1]*	0.179312	0.00352568	0.00825525	2.45276	Lipid	Diacylglycerol
palmitoyl-oleoyl-glycerol (16:0/18:1) [2]*	0.196484	0.00160631	0.00400535	2.79417	Lipid	Diacylglycerol
palmitoyl-palmitoyl-glycerol (16:0/16:0) [2]*	0.2162	0.00282515	0.00680161	2.54896	Lipid	Diacylglycerol
N-palmitoyl-sphinganine (d18:0/16:0)	0.369312	2.06624e-07	9.85635e-07	6.68482	Lipid	Dihydroceramides
N-stearoyl-sphinganine (d18:0/18:0)*	0.227388	0.00357063	0.00833509	2.44725	Lipid	Dihydroceramides
glycylvaline	0.108192	0.00480335	0.0108181	2.31846	Peptide	Dipeptide
isoleucylglycine	0.213457	7.52431e-05	0.000233011	4.12353	Peptide	Dipeptide
prolylglycine	0.567179	1.20916e-22	9.28638e-21	21.9175	Peptide	Dipeptide
valylglycine	0.235648	0.000561012	0.00152246	3.25103	Peptide	Dipeptide
sucrose	0.462243	2.24252e-06	9.11244e-06	5.64926	Carbohydrate	Disaccharides and Oligosaccharides
N-oleoylserine	0.160642	0.0169411	0.0345113	1.77106	Lipid	Endocannabinoid
arachidonoylcholine	-0.270586	0.000552533	0.00150477	3.25764	Lipid	Fatty Acid Metabolism (Acyl Choline)
dihomo-linolenoyl-choline	-0.252986	0.000357705	0.00100262	3.44648	Lipid	Fatty Acid Metabolism (Acyl Choline)
docosahexaenoylcholine	-0.210499	0.0041887	0.00966042	2.37792	Lipid	Fatty Acid Metabolism (Acyl Choline)
linoleoylcholine*	-0.173126	0.0190291	0.0378611	1.72058	Lipid	Fatty Acid Metabolism (Acyl Choline)
hexanoylglutamine	0.754423	2.49433e-12	3.19275e-11	11.603	Lipid	Fatty Acid Metabolism (Acyl Glutamine)
hexanoylglycine (C6)	0.200656	0.00456998	0.0103532	2.34009	Lipid	Fatty Acid Metabolism(Acyl Glycine)
trans-2-hexenoylglycine	0.430259	1.03027e-05	3.71477e-05	4.98705	Lipid	Fatty Acid Metabolism(Acyl Glycine)
2-aminooctanoate	-0.308659	5.11857e-05	0.000164479	4.29085	Lipid	Fatty Acid, Amino
N-acetyl-2-aminooctanoate*	0.298024	0.000874353	0.00232354	3.05831	Lipid	Fatty Acid, Amino
2-hydroxyadipate	0.721414	3.90994e-09	2.83286e-08	8.40783	Lipid	Fatty Acid, Dicarboxylate
3-carboxy-4-methyl-5-pentyl-2-furanpropionate (3-CMPFP)	0.423902	7.92523e-11	8.11543e-10	10.101	Lipid	Fatty Acid, Dicarboxylate
3-hydroxyadipate*	0.679036	3.49571e-08	1.94321e-07	7.45646	Lipid	Fatty Acid, Dicarboxylate
3-methyladipate	0.662421	3.06475e-10	2.70544e-09	9.5136	Lipid	Fatty Acid, Dicarboxylate
adipate	0.483787	2.42668e-05	8.17408e-05	4.61499	Lipid	Fatty Acid, Dicarboxylate
azelate (nonanedioate; C9)	0.22523	0.000108192	0.000325848	3.96581	Lipid	Fatty Acid, Dicarboxylate
heptenedioate (C7:1-DC)*	0.632076	2.42039e-10	2.29489e-09	9.61611	Lipid	Fatty Acid, Dicarboxylate
hydroxy-CMPF*	-0.207301	0.00265157	0.00640379	2.5765	Lipid	Fatty Acid, Dicarboxylate
maleate	0.188464	0.0192222	0.038048	1.7162	Lipid	Fatty Acid, Dicarboxylate
sebacate (C10-DC)	0.252575	0.0259604	0.0495959	1.58569	Lipid	Fatty Acid, Dicarboxylate
suberate (C8-DC)	0.63106	5.16025e-14	8.80683e-13	13.2873	Lipid	Fatty Acid, Dicarboxylate
2-hydroxyarachidate*	0.130069	0.0164839	0.0337589	1.78294	Lipid	Fatty Acid, Monohydroxy
2-hydroxybehenate	0.194558	6.3194e-05	0.000198906	4.19932	Lipid	Fatty Acid, Monohydroxy
2-hydroxynervonate*	0.274384	3.88466e-06	1.50678e-05	5.41065	Lipid	Fatty Acid, Monohydroxy
2-hydroxyoctanoate	0.13668	0.00991036	0.0207955	2.00391	Lipid	Fatty Acid, Monohydroxy
3-hydroxyhexanoate	0.374331	0.000227173	0.000655899	3.64364	Lipid	Fatty Acid, Monohydroxy
5-hydroxyhexanoate	0.503628	5.93258e-08	3.14222e-07	7.22676	Lipid	Fatty Acid, Monohydroxy
galactonate	0.246825	0.0131274	0.0270292	1.88182	Carbohydrate	Fructose, Mannose and Galactose Metabolism
mannitol/sorbitol	0.325199	0.0014083	0.00355782	2.8513	Carbohydrate	Fructose, Mannose and Galactose Metabolism
gamma-glutamylcitrulline*	-0.162939	0.0121606	0.0251733	1.91505	Peptide	Gamma-glutamyl Amino Acid
gamma-glutamylhistidine	0.208995	0.00440135	0.0100007	2.35641	Peptide	Gamma-glutamyl Amino Acid
gamma-glutamylisoleucine*	0.240794	1.70592e-05	5.92828e-05	4.76804	Peptide	Gamma-glutamyl Amino Acid
gamma-glutamylleucine	0.217402	0.000931617	0.00245764	3.03076	Peptide	Gamma-glutamyl Amino Acid
gamma-glutamylphenylalanine	0.391614	2.94456e-09	2.21708e-08	8.53098	Peptide	Gamma-glutamyl Amino Acid
gamma-glutamylvaline	0.199316	0.000106689	0.000322587	3.97188	Peptide	Gamma-glutamyl Amino Acid
alpha-ketoglutaramate*	0.507546	6.42974e-08	3.35921e-07	7.19181	Amino Acid	Glutamate Metabolism
beta-citrylglutamate	0.474104	7.00837e-09	4.64003e-08	8.15438	Amino Acid	Glutamate Metabolism
carboxyethyl-GABA	0.346997	3.58812e-09	2.67541e-08	8.44513	Amino Acid	Glutamate Metabolism
citramalate	0.374737	2.11332e-07	1.00187e-06	6.67504	Amino Acid	Glutamate Metabolism
N-acetyl-aspartyl-glutamate (NAAG)	0.602795	6.14594e-14	1.02611e-12	13.2114	Amino Acid	Glutamate Metabolism
N-acetylglutamate	0.376582	6.03749e-07	2.60494e-06	6.21914	Amino Acid	Glutamate Metabolism
N-acetylglutamine	0.67631	2.7437e-08	1.56086e-07	7.56166	Amino Acid	Glutamate Metabolism
pyroglutamine*	0.173154	0.0029473	0.00707353	2.53058	Amino Acid	Glutamate Metabolism
5-oxoproline	0.304738	0.00106122	0.00276278	2.97419	Amino Acid	Glutathione Metabolism
cys-gly, oxidized	0.366581	1.01167e-06	4.31644e-06	5.99496	Amino Acid	Glutathione Metabolism
cysteinylglycine	0.655183	3.43483e-17	1.19907e-15	16.4641	Amino Acid	Glutathione Metabolism
glycerol	0.174501	0.00323833	0.00767604	2.48968	Lipid	Glycerolipid Metabolism
glycerophosphoglycerol	0.15984	0.0206909	0.0403908	1.68422	Lipid	Glycerolipid Metabolism
allo-threonine	0.393189	1.3935e-08	8.42682e-08	7.85589	Amino Acid	Glycine, Serine and Threonine Metabolism
dimethylglycine	0.122241	0.0194825	0.0384642	1.71036	Amino Acid	Glycine, Serine and Threonine Metabolism
N-acetylglycine	0.166581	0.00132133	0.00336019	2.87899	Amino Acid	Glycine, Serine and Threonine Metabolism
N-acetylserine	0.713764	1.13365e-29	2.17661e-27	28.9455	Amino Acid	Glycine, Serine and Threonine Metabolism
N-acetylthreonine	0.683368	7.28116e-27	7.98848e-25	26.1378	Amino Acid	Glycine, Serine and Threonine Metabolism
1,5-anhydroglucitol (1,5-AG)	-0.296159	6.79111e-05	0.000212881	4.16806	Carbohydrate	Glycolysis, Gluconeogenesis, and Pyruvate Metabolism
lactate	0.106947	0.0290713	0.0545887	1.53654	Carbohydrate	Glycolysis, Gluconeogenesis, and Pyruvate Metabolism
1-methylguanidine	0.847886	8.17756e-14	1.30841e-12	13.0874	Amino Acid	Guanidino and Acetamido Metabolism
4-guanidinobutanoate	0.498245	9.31272e-08	4.66887e-07	7.03092	Amino Acid	Guanidino and Acetamido Metabolism
guanidinosuccinate	0.562544	6.31912e-08	3.32403e-07	7.19934	Amino Acid	Guanidino and Acetamido Metabolism
glycosyl-N-(2-hydroxynervonoyl)-sphingosine (d18:1/24:1(2OH))*	0.141038	0.0207213	0.0403908	1.68358	Lipid	Hexosylceramides
glycosyl-N-palmitoyl-sphingosine (d18:1/16:0)	0.200717	0.000563829	0.00152472	3.24885	Lipid	Hexosylceramides
1-methyl-4-imidazoleacetate	0.64669	1.92323e-15	3.99199e-14	14.716	Amino Acid	Histidine Metabolism
1-methylhistidine	0.688434	3.33818e-22	2.13643e-20	21.4765	Amino Acid	Histidine Metabolism
1-ribosyl-imidazoleacetate*	0.590864	1.40832e-14	2.63803e-13	13.8513	Amino Acid	Histidine Metabolism
3-methylhistidine	0.327446	3.69419e-05	0.00012282	4.43248	Amino Acid	Histidine Metabolism
hydantoin-5-propionic acid	0.703993	5.23145e-09	3.6196e-08	8.28138	Amino Acid	Histidine Metabolism
imidazole lactate	0.486695	9.05864e-12	1.0541e-10	11.0429	Amino Acid	Histidine Metabolism
imidazole propionate	0.661979	1.54745e-06	6.45893e-06	5.81038	Amino Acid	Histidine Metabolism
N-acetyl-1-methylhistidine*	0.790229	1.41993e-16	4.36202e-15	15.8477	Amino Acid	Histidine Metabolism
N-acetyl-3-methylhistidine*	0.314957	0.000667378	0.00177967	3.17563	Amino Acid	Histidine Metabolism
N-acetylcarnosine	0.439351	2.08005e-09	1.59748e-08	8.68193	Amino Acid	Histidine Metabolism
N-acetylhistidine	0.472034	3.99725e-10	3.44931e-09	9.39824	Amino Acid	Histidine Metabolism
trans-urocanate	0.420937	0.000115628	0.000346884	3.93694	Amino Acid	Histidine Metabolism
myo-inositol	0.418973	2.83811e-06	1.12354e-05	5.54697	Lipid	Inositol Metabolism
lactosyl-N-nervonoyl-sphingosine (d18:1/24:1)*	0.121895	0.0219668	0.0426023	1.65823	Lipid	Lactosylceramides
kynurenate	0.771024	3.23201e-07	1.48634e-06	6.49053	Amino Acid	Kynurenine Metabolism
kynurenine	0.436858	6.85682e-08	3.55813e-07	7.16388	Amino Acid	Kynurenine Metabolism
N-acetylkynurenine	0.752173	2.1675e-08	1.27071e-07	7.66404	Amino Acid	Kynurenine Metabolism
N-formylanthranilic acid	0.466779	1.45913e-07	7.18342e-07	6.83591	Amino Acid	Kynurenine Metabolism
acetylcarnitine (C2)	0.338309	1.6355e-07	7.89976e-07	6.78635	Lipid	Short-chain Acylcarnitine
3-hydroxybutyrylcarnitine (C3-DC)	0.523986	6.81233e-09	4.54945e-08	8.1667	Lipid	Short-chain Acylcarnitine
malonylcarnitine (C3-DC)	0.42398	2.27279e-16	6.23393e-15	15.6434	Lipid	Short-chain Acylcarnitine
propionylcarnitine (C3)	0.294296	2.01077e-06	8.25453e-06	5.69664	Lipid	Short-chain Acylcarnitine
3-hydroxybutyrylcarnitine (C3-DC)	0.483006	9.78623e-05	0.000299702	4.00938	Lipid	Short-chain Acylcarnitine
2-methylmalonylcarnitine (C4-DC)	0.629298	1.73608e-15	3.70365e-14	14.7604	Lipid	Short-chain Acylcarnitine
butyrylcarnitine (C4)	0.319777	2.50573e-06	1.00229e-05	5.60107	Lipid	Short-chain Acylcarnitine
isobutyrylcarnitine (C4)	0.390729	5.45187e-07	2.40634e-06	6.26345	Amino Acid	Short-chain Acylcarnitine
succinylcarnitine (C4-DC)	0.408951	1.06983e-09	8.63708e-09	8.97068	Energy	Short-chain Acylcarnitine
2-methylbutyroylcarnitine (C5)	0.52302	3.96187e-12	4.98806e-11	11.4021	Amino Acid	Short-chain Acylcarnitine
glutaroylcarnitine (C5)	0.456952	6.0959e-12	7.4312e-11	11.215	Amino Acid	Short-chain Acylcarnitine
isovalerylcarnitine (C5)	0.329823	5.03836e-06	1.90614e-05	5.29771	Amino Acid	Short-chain Acylcarnitine
tiglyl carnitine (C5)	0.414551	1.50924e-09	1.18275e-08	8.82124	Amino Acid	Short-chain Acylcarnitine
adipoylcarnitine (C6-DC)	0.683777	6.51111e-13	8.62161e-12	12.1863	Lipid	Short-chain Acylcarnitine
hexanoylcarnitine (C6)	0.501598	6.99421e-11	7.35829e-10	10.1553	Lipid	Short-chain Acylcarnitine
3-methylglutarylcarnitine (C6-DC)	0.641982	2.73048e-11	3.08384e-10	10.5638	Amino Acid	Short-chain Acylcarnitine
3-methyladipoylcarnitine (C7-DC)	0.677955	1.77306e-13	2.61868e-12	12.7513	Lipid	Short-chain Acylcarnitine
octanoylcarnitine (C8)	0.538247	3.26235e-13	4.63978e-12	12.4865	Lipid	Medium -chain Acylcarnitine
suberoylcarnitine (C8-DC)	0.680442	5.48484e-15	1.08009e-13	14.2608	Lipid	Medium -chain Acylcarnitine
decanoylcarnitine (C10)	0.523929	4.39747e-13	6.14047e-12	12.3568	Lipid	Medium -chain Acylcarnitine
cis-4-decenoylcarnitine (C10:1)	0.507213	1.67215e-15	3.66918e-14	14.7767	Lipid	Medium -chain Acylcarnitine
laurylcarnitine (C12)	0.277099	5.44809e-06	2.05104e-05	5.26376	Lipid	Medium -chain Acylcarnitine
5-dodecenoylcarnitine (C12:1)	0.367579	6.67029e-07	2.86189e-06	6.17586	Lipid	Medium -chain Acylcarnitine
myristoylcarnitine (C14)	0.139329	0.0201959	0.0396687	1.69474	Lipid	Medium -chain Acylcarnitine
myristoleoylcarnitine (C14:1)*	0.163878	0.00556033	0.0122359	2.2549	Lipid	Medium -chain Acylcarnitine
palmitoleoylcarnitine (C16:1)*	0.147133	0.0188188	0.0375399	1.72541	Lipid	Medium -chain Acylcarnitine
3-hydroxyoleoylcarnitine (C18:1-OH)	0.275083	0.00161183	0.00400609	2.79268	Lipid	Long-chain Acylcarnitine
octadecanedioylcarnitine (C18-DC)*	0.518644	7.50237e-09	4.92464e-08	8.1248	Lipid	Long-chain Acylcarnitine
octadecenedioylcarnitine (C18:1-DC)*	0.688162	7.67562e-09	4.95368e-08	8.11489	Lipid	Long-chain Acylcarnitine
arachidonoylcarnitine (C20:4)	-0.128395	0.00807847	0.0173789	2.09267	Lipid	Long-chain Acylcarnitine
behenoylcarnitine (C22)*	0.152172	0.00858277	0.0183099	2.06637	Lipid	Long-chain Acylcarnitine
arachidate (20:0)	0.130162	0.00630794	0.0137628	2.20011	Lipid	Long Chain Fatty Acid
eicosenoate (20:1n9 or 1n11)	0.156812	0.0228956	0.0442918	1.64025	Lipid	Long Chain Fatty Acid
erucate (22:1n9)	0.227644	0.00462102	0.0104381	2.33526	Lipid	Long Chain Fatty Acid
nonadecanoate (19:0)	0.109939	0.0245126	0.0471822	1.61061	Lipid	Long Chain Fatty Acid
5-(galactosylhydroxy)-L-lysine	0.638735	1.38747e-19	6.65987e-18	18.8578	Amino Acid	Lysine Metabolism
5-hydroxylysine	0.343528	1.33331e-11	1.52833e-10	10.8751	Amino Acid	Lysine Metabolism
6-oxopiperidine-2-carboxylate	0.437084	5.1523e-09	3.59725e-08	8.288	Amino Acid	Lysine Metabolism
N,N,N-trimethyl-5-aminovalerate	0.307797	8.23691e-09	5.22806e-08	8.08424	Amino Acid	Lysine Metabolism
N2-acetyllysine	0.338788	4.83574e-07	2.14673e-06	6.31554	Amino Acid	Lysine Metabolism
N6,N6,N6-trimethyllysine	0.490292	7.65348e-12	9.18418e-11	11.1161	Amino Acid	Lysine Metabolism
N6-acetyllysine	0.319981	8.48714e-12	1.00279e-10	11.0712	Amino Acid	Lysine Metabolism
pipecolate	0.211213	0.0076664	0.0165388	2.11541	Amino Acid	Lysine Metabolism
1-arachidonoyl-GPC* (20:4)*	-0.251273	0.000210901	0.000611214	3.67592	Lipid	Lysophosphatidylcholine
1-lignoceroyl-GPC (24:0)	-0.202702	0.00555117	0.0122359	2.25562	Lipid	Lysophosphatidylcholine
1-palmitoyl-GPC (16:0)	-0.181839	0.00194177	0.00476448	2.7118	Lipid	Lysophosphatidylcholine
1-stearoyl-GPC (18:0)	-0.209832	0.00124876	0.00319682	2.90352	Lipid	Lysophosphatidylcholine
2-palmitoyl-GPC* (16:0)*	-0.198415	0.000986169	0.00258491	3.00605	Lipid	Lysophosphatidylcholine
1-arachidonoyl-GPE (20:4n6)*	-0.113975	0.0179336	0.0359609	1.74633	Lipid	Lysophospholipid
1-cerotoyl-GPC (26:0)*	-0.216797	4.04859e-06	1.56247e-05	5.3927	Lipid	Lysophospholipid
1-(1-enyl-palmitoyl)-GPC (P-16:0)*	-0.281015	4.89309e-05	0.00015991	4.31042	Lipid	Lysoplasmalogen
1-(1-enyl-palmitoyl)-GPE (P-16:0)*	-0.15439	0.0166093	0.0339254	1.77965	Lipid	Lysoplasmalogen
1-(1-enyl-stearoyl)-GPE (P-18:0)*	-0.192558	0.00504747	0.0112688	2.29693	Lipid	Lysoplasmalogen
caproate (6:0)	0.138139	0.017532	0.0352475	1.75617	Lipid	Medium Chain Fatty Acid
5-methylthioribose	0.686384	7.38953e-19	3.15287e-17	18.1314	Amino Acid	Methionine, Cysteine, SAM and Taurine Metabolism
cystathionine	0.452826	1.377e-05	4.85109e-05	4.86107	Amino Acid	Methionine, Cysteine, SAM and Taurine Metabolism
cysteine	0.312834	1.1954e-06	5.04434e-06	5.92249	Amino Acid	Methionine, Cysteine, SAM and Taurine Metabolism
lanthionine	0.508077	8.40337e-11	8.38154e-10	10.0755	Amino Acid	Methionine, Cysteine, SAM and Taurine Metabolism
methionine sulfone	0.21883	0.000200338	0.000585018	3.69824	Amino Acid	Methionine, Cysteine, SAM and Taurine Metabolism
methionine sulfoxide	0.292384	9.47202e-06	3.43137e-05	5.02356	Amino Acid	Methionine, Cysteine, SAM and Taurine Metabolism
N-acetylmethionine	0.971121	2.09497e-39	1.60894e-36	38.6788	Amino Acid	Methionine, Cysteine, SAM and Taurine Metabolism
N-acetyltaurine	0.535615	1.08351e-16	3.46724e-15	15.9652	Amino Acid	Methionine, Cysteine, SAM and Taurine Metabolism
S-adenosylhomocysteine	0.609529	2.8611e-20	1.51455e-18	19.5435	Amino Acid	Methionine, Cysteine, SAM and Taurine Metabolism
S-methylcysteine	-0.192395	0.000934415	0.00245764	3.02946	Amino Acid	Methionine, Cysteine, SAM and Taurine Metabolism
S-methylcysteine sulfoxide	-0.184213	0.0105561	0.0219705	1.9765	Amino Acid	Methionine, Cysteine, SAM and Taurine Metabolism
3-hydroxy-3-methylglutarate	0.462946	6.453e-09	4.34728e-08	8.19024	Lipid	Mevalonate Metabolism
1-methylnicotinamide	0.371976	0.00023947	0.000686244	3.62075	Cofactors and Vitamins	Nicotinate and Nicotinamide Metabolism
N1-Methyl-2-pyridone-5-carboxamide	0.461247	4.96166e-11	5.36698e-10	10.3044	Cofactors and Vitamins	Nicotinate and Nicotinamide Metabolism
nicotinamide riboside	0.47096	4.32653e-07	1.95457e-06	6.36386	Cofactors and Vitamins	Nicotinate and Nicotinamide Metabolism
quinolinate	0.925209	1.02238e-15	2.53288e-14	14.9904	Cofactors and Vitamins	Nicotinate and Nicotinamide Metabolism
trigonelline (N'-methylnicotinate)	0.336799	0.00827366	0.0176996	2.0823	Cofactors and Vitamins	Nicotinate and Nicotinamide Metabolism
pantothenate (Vitamin B5)	0.409546	6.93149e-14	1.13263e-12	13.1592	Cofactors and Vitamins	Pantothenate and CoA Metabolism
glucuronide of C14H22O4 (2)*	0.555326	3.80579e-08	2.07294e-07	7.41956	Partially Characterized Molecules	Partially Characterized Molecules
glucuronide of C8H16O2 (1)*	0.383068	0.00326006	0.00770377	2.48677	Partially Characterized Molecules	Partially Characterized Molecules
glycine conjugate of C10H14O2 (1)*	0.402759	5.60662e-06	2.10043e-05	5.2513	Partially Characterized Molecules	Partially Characterized Molecules
arabinose	0.479409	1.59576e-13	2.40302e-12	12.797	Carbohydrate	Pentose Metabolism
arabitol/xylitol	0.561448	1.61617e-16	4.77391e-15	15.7915	Carbohydrate	Pentose Metabolism
arabonate/xylonate	0.655248	4.27075e-18	1.56187e-16	17.3695	Carbohydrate	Pentose Metabolism
erythronate*	0.60382	2.11867e-19	9.57142e-18	18.6739	Carbohydrate	Pentose Metabolism
ribitol	0.381347	3.19964e-10	2.79241e-09	9.4949	Carbohydrate	Pentose Metabolism
ribonate (ribonolactone)	0.569959	3.68979e-18	1.41688e-16	17.433	Carbohydrate	Pentose Metabolism
ribulonate/xylulonate*	0.377891	2.38644e-08	1.37804e-07	7.62225	Carbohydrate	Pentose Metabolism
sedoheptulose	0.232303	0.00143115	0.00360369	2.84431	Carbohydrate	Pentose Metabolism
xylose	0.288369	5.31653e-05	0.000170129	4.27437	Carbohydrate	Pentose Metabolism
4-hydroxyphenylacetate	0.617544	2.92099e-11	3.25119e-10	10.5345	Amino Acid	Phenylalanine Metabolism
N-acetylphenylalanine	0.65597	4.06926e-14	7.26789e-13	13.3905	Amino Acid	Phenylalanine Metabolism
phenyllactate	0.52897	8.1555e-09	5.21952e-08	8.08855	Amino Acid	Phenylalanine Metabolism
1,2-dipalmitoyl-GPC (16:0/16:0)	0.250553	5.60028e-08	3.0077e-07	7.25179	Lipid	Phosphatidylcholine
1-myristoyl-2-arachidonoyl-GPC (14:0/20:4)*	-0.164468	0.0090828	0.0192165	2.04178	Lipid	Phosphatidylcholine
1-myristoyl-2-palmitoyl-GPC (14:0/16:0)	0.209469	0.000452928	0.00125125	3.34397	Lipid	Phosphatidylcholine
1-palmitoyl-2-linoleoyl-GPC (16:0/18:2)	0.0971347	0.00239949	0.00583167	2.61988	Lipid	Phosphatidylcholine
1-palmitoyl-2-oleoyl-GPC (16:0/18:1)	0.191699	1.61988e-08	9.56973e-08	7.79052	Lipid	Phosphatidylcholine
1-palmitoyl-2-palmitoleoyl-GPC (16:0/16:1)*	0.246097	0.000120363	0.000359685	3.91951	Lipid	Phosphatidylcholine
1-stearoyl-2-oleoyl-GPC (18:0/18:1)	0.202152	2.34922e-06	9.44606e-06	5.62908	Lipid	Phosphatidylcholine
1,2-dilinoleoyl-GPE (18:2/18:2)*	0.187835	0.00421351	0.00968854	2.37536	Lipid	Phosphatidylethanolamine
1,2-dipalmitoyl-GPE (16:0/16:0)*	0.215596	0.000540009	0.0014759	3.2676	Lipid	Phosphatidylethanolamine
1-oleoyl-2-arachidonoyl-GPE (18:1/20:4)*	0.307463	5.54069e-07	2.43157e-06	6.25644	Lipid	Phosphatidylethanolamine
1-oleoyl-2-docosahexaenoyl-GPE (18:1/22:6)*	0.358121	1.69463e-07	8.13421e-07	6.77093	Lipid	Phosphatidylethanolamine
1-oleoyl-2-linoleoyl-GPE (18:1/18:2)*	0.357738	3.95286e-09	2.83719e-08	8.40309	Lipid	Phosphatidylethanolamine
1-palmitoyl-2-arachidonoyl-GPE (16:0/20:4)*	0.292731	5.65579e-07	2.45404e-06	6.24751	Lipid	Phosphatidylethanolamine
1-palmitoyl-2-docosahexaenoyl-GPE (16:0/22:6)*	0.20989	0.000123591	0.000366748	3.90801	Lipid	Phosphatidylethanolamine
1-palmitoyl-2-linoleoyl-GPE (16:0/18:2)	0.352391	1.55335e-08	9.24788e-08	7.80873	Lipid	Phosphatidylethanolamine
1-palmitoyl-2-oleoyl-GPE (16:0/18:1)	0.368683	6.17623e-09	4.23513e-08	8.20928	Lipid	Phosphatidylethanolamine
1-stearoyl-2-arachidonoyl-GPE (18:0/20:4)	0.233353	1.69472e-05	5.91611e-05	4.7709	Lipid	Phosphatidylethanolamine
1-stearoyl-2-linoleoyl-GPE (18:0/18:2)*	0.321799	2.80043e-08	1.58142e-07	7.55277	Lipid	Phosphatidylethanolamine
1-stearoyl-2-oleoyl-GPE (18:0/18:1)	0.357691	9.16697e-08	4.6624e-07	7.03777	Lipid	Phosphatidylethanolamine
1-palmitoyl-2-oleoyl-GPI (16:0/18:1)*	0.147052	0.0192032	0.038048	1.71663	Lipid	Phosphatidylinositol
glycerophosphoethanolamine	-0.118743	0.0181912	0.0363824	1.74014	Lipid	Phospholipid Metabolism
glycerophosphorylcholine (GPC)	-0.246287	9.6254e-05	0.00029688	4.01658	Lipid	Phospholipid Metabolism
trimethylamine N-oxide	0.40862	4.37127e-06	1.67022e-05	5.35939	Lipid	Phospholipid Metabolism
1-(1-enyl-palmitoyl)-2-arachidonoyl-GPC (P-16:0/20:4)*	-0.230164	1.15321e-06	4.89317e-06	5.93809	Lipid	Plasmalogen
1-(1-enyl-palmitoyl)-2-arachidonoyl-GPE (P-16:0/20:4)*	-0.157866	0.000391581	0.00108962	3.40718	Lipid	Plasmalogen
1-(1-enyl-palmitoyl)-2-linoleoyl-GPC (P-16:0/18:2)*	-0.176538	0.000277103	0.000788204	3.55736	Lipid	Plasmalogen
1-(1-enyl-palmitoyl)-2-linoleoyl-GPE (P-16:0/18:2)*	-0.295195	4.25177e-06	1.63268e-05	5.37143	Lipid	Plasmalogen
1-(1-enyl-stearoyl)-2-arachidonoyl-GPE (P-18:0/20:4)*	-0.257312	4.99765e-06	1.9001e-05	5.30123	Lipid	Plasmalogen
1-(1-enyl-stearoyl)-2-linoleoyl-GPE (P-18:0/18:2)*	-0.151217	0.00317671	0.00755329	2.49802	Lipid	Plasmalogen
(N(1) + N(8))-acetylspermidine	0.493257	2.26102e-07	1.05882e-06	6.6457	Amino Acid	Polyamine Metabolism
4-acetamidobutanoate	0.611188	2.52138e-10	2.30526e-09	9.59836	Amino Acid	Polyamine Metabolism
5-methylthioadenosine	0.592682	2.18022e-13	3.15927e-12	12.6615	Amino Acid	Polyamine Metabolism
acisoga	0.529168	7.59519e-10	6.34033e-09	9.11946	Amino Acid	Polyamine Metabolism
N1,N12-diacetylspermine	0.721254	8.22839e-08	4.21294e-07	7.08469	Amino Acid	Polyamine Metabolism
N-acetyl-isoputreanine*	0.578551	1.09827e-09	8.69558e-09	8.95929	Amino Acid	Polyamine Metabolism
N-acetylputrescine	0.26437	0.00175697	0.00433876	2.75524	Amino Acid	Polyamine Metabolism
HWESASXX*	-0.140923	0.0053561	0.0118619	2.27115	Peptide	Polypeptide
docosadienoate (22:2n6)	0.251995	0.000260139	0.000742701	3.58479	Lipid	Polyunsaturated Fatty Acid (n3 and n6)
docosatrienoate (22:3n6)*	0.270707	0.00502397	0.011249	2.29895	Lipid	Polyunsaturated Fatty Acid (n3 and n6)
21-hydroxypregnanolone disulfate	0.254353	0.00108527	0.00281584	2.96446	Lipid	Pregnenolone Steroids
21-hydroxypregnenolone disulfate	0.437846	3.21802e-07	1.48634e-06	6.49241	Lipid	Pregnenolone Steroids
pregnen-diol disulfate*	0.372055	3.63301e-07	1.65098e-06	6.43973	Lipid	Pregnenolone Steroids
glycochenodeoxycholate	0.263003	0.010505	0.0219234	1.97861	Lipid	Primary Bile Acid Metabolism
glycochenodeoxycholate glucuronide	0.237712	0.0040196	0.00932645	2.39582	Lipid	Primary Bile Acid Metabolism
glycochenodeoxycholate sulfate	0.463978	3.08508e-05	0.000103181	4.51073	Lipid	Primary Bile Acid Metabolism
glycocholate	0.244708	0.0239523	0.0462196	1.62065	Lipid	Primary Bile Acid Metabolism
taurochenodeoxycholate	0.430279	0.000311795	0.000880363	3.50613	Lipid	Primary Bile Acid Metabolism
taurocholate	0.38208	0.00221319	0.00541315	2.65498	Lipid	Primary Bile Acid Metabolism
5alpha-pregnan-3beta,20alpha-diol disulfate	0.392394	2.36038e-05	8.02112e-05	4.62702	Lipid	Progestin Steroids
5alpha-pregnan-diol disulfate	0.455005	0.000123682	0.000366748	3.90769	Lipid	Progestin Steroids
pregnanediol-3-glucuronide	0.503191	1.57618e-07	7.66142e-07	6.8024	Lipid	Progestin Steroids
1-methyladenosine	0.430051	1.86475e-16	5.30418e-15	15.7294	Nucleotide	Purine Metabolism
7-methylguanine	0.391796	5.2177e-08	2.82197e-07	7.28252	Nucleotide	Purine Metabolism
adenine	0.40586	6.34239e-09	4.31058e-08	8.19775	Nucleotide	Purine Metabolism
adenosine	0.38683	1.23476e-08	7.58635e-08	7.90842	Nucleotide	Purine Metabolism
allantoin	0.268017	1.14034e-08	7.06272e-08	7.94297	Nucleotide	Purine Metabolism
hypoxanthine	0.251104	3.80238e-05	0.000125872	4.41995	Nucleotide	Purine Metabolism
inosine	0.154445	0.0149407	0.0306803	1.82563	Nucleotide	Purine Metabolism
N1-methylinosine	0.742892	3.49798e-18	1.41392e-16	17.4562	Nucleotide	Purine Metabolism
N2,N2-dimethylguanosine	0.727036	4.56311e-15	9.22228e-14	14.3407	Nucleotide	Purine Metabolism
N6-carbamoylthreonyladenosine	0.775401	1.37314e-24	1.31822e-22	23.8623	Nucleotide	Purine Metabolism
N6-succinyladenosine	0.601952	8.53046e-10	7.04451e-09	9.06903	Nucleotide	Purine Metabolism
urate	0.153124	0.00309969	0.00741608	2.50868	Nucleotide	Purine Metabolism
xanthine	0.341814	0.00145945	0.00366293	2.83581	Nucleotide	Purine Metabolism
xanthosine	0.567974	3.36133e-07	1.53661e-06	6.47349	Nucleotide	Purine Metabolism
2'-deoxyuridine	0.157168	0.00709553	0.0153503	2.14902	Nucleotide	Pyrimidine Metabolism
2'-O-methylcytidine	0.302109	5.64621e-07	2.45404e-06	6.24824	Nucleotide	Pyrimidine Metabolism
2'-O-methyluridine	0.233046	0.00317093	0.00755329	2.49881	Nucleotide	Pyrimidine Metabolism
3-aminoisobutyrate	0.389862	8.13353e-06	2.98878e-05	5.08972	Nucleotide	Pyrimidine Metabolism
3-ureidopropionate	0.362886	0.00100909	0.00263599	2.99607	Nucleotide	Pyrimidine Metabolism
5,6-dihydrothymine	0.386874	6.28104e-13	8.46287e-12	12.202	Nucleotide	Pyrimidine Metabolism
5,6-dihydrouracil	0.278633	3.41709e-06	1.33214e-05	5.46634	Nucleotide	Pyrimidine Metabolism
5,6-dihydrouridine	0.685013	5.38092e-28	8.26509e-26	27.2691	Nucleotide	Pyrimidine Metabolism
5-methyluridine (ribothymidine)	-0.124232	0.0100957	0.0211267	1.99586	Nucleotide	Pyrimidine Metabolism
beta-alanine	0.222692	5.03067e-05	0.000163019	4.29837	Nucleotide	Pyrimidine Metabolism
cytidine	0.625494	2.9581e-20	1.51455e-18	19.529	Nucleotide	Pyrimidine Metabolism
dihydroorotate	0.349807	0.000203049	0.000590688	3.6924	Nucleotide	Pyrimidine Metabolism
N-acetyl-beta-alanine	0.416617	3.51701e-08	1.94321e-07	7.45383	Nucleotide	Pyrimidine Metabolism
orotate	0.439133	0.00431202	0.00985604	2.36532	Nucleotide	Pyrimidine Metabolism
orotidine	0.942494	5.69034e-08	3.03485e-07	7.24486	Nucleotide	Pyrimidine Metabolism
pseudouridine	0.639233	4.99396e-27	6.39226e-25	26.3016	Nucleotide	Pyrimidine Metabolism
uracil	0.178914	0.000501757	0.00137625	3.29951	Nucleotide	Pyrimidine Metabolism
uridine	-0.122646	0.0208652	0.0405683	1.68058	Nucleotide	Pyrimidine Metabolism
deoxycholate	-0.309795	7.75436e-06	2.86315e-05	5.11045	Lipid	Secondary Bile Acid Metabolism
glycocholenate sulfate*	0.378885	2.28648e-06	9.2422e-06	5.64083	Lipid	Secondary Bile Acid Metabolism
glycolithocholate sulfate*	0.280068	0.00612097	0.0133929	2.21318	Lipid	Secondary Bile Acid Metabolism
isoursodeoxycholate	-0.217927	0.00988921	0.0207955	2.00484	Lipid	Secondary Bile Acid Metabolism
taurocholenate sulfate*	0.449701	1.81677e-05	6.25687e-05	4.7407	Lipid	Secondary Bile Acid Metabolism
taurolithocholate 3-sulfate	0.369998	0.000615871	0.00164804	3.21051	Lipid	Secondary Bile Acid Metabolism
ursodeoxycholate	-0.254233	0.00906022	0.0192165	2.04286	Lipid	Secondary Bile Acid Metabolism
sphingomyelin (d18:1/18:1, d18:2/18:0)	-0.123799	0.00904546	0.0192165	2.04357	Lipid	Sphingomyelins
sphingomyelin (d18:1/19:0, d19:1/18:0)*	-0.137249	0.020387	0.0399419	1.69065	Lipid	Sphingomyelins
sphingomyelin (d18:1/20:0, d16:1/22:0)*	-0.19478	0.000228942	0.000658531	3.64027	Lipid	Sphingomyelins
sphingomyelin (d18:1/20:1, d18:2/20:0)*	-0.204674	4.7776e-05	0.000156803	4.32079	Lipid	Sphingomyelins
sphingomyelin (d18:1/21:0, d17:1/22:0, d16:1/23:0)*	-0.195592	0.0041467	0.00959236	2.3823	Lipid	Sphingomyelins
sphingomyelin (d18:1/22:1, d18:2/22:0, d16:1/24:1)*	-0.136306	0.00434312	0.00989767	2.3622	Lipid	Sphingomyelins
sphingomyelin (d18:1/25:0, d19:0/24:1, d20:1/23:0, d19:1/24:0)*	-0.184535	0.0042905	0.00983612	2.36749	Lipid	Sphingomyelins
sphingomyelin (d18:2/24:2)*	-0.122684	0.0119579	0.0248206	1.92235	Lipid	Sphingomyelins
stearoyl sphingomyelin (d18:1/18:0)	-0.157646	0.0013466	0.00341317	2.87076	Lipid	Sphingomyelins
tricosanoyl sphingomyelin (d18:1/23:0)*	-0.173153	0.00826775	0.0176996	2.08261	Lipid	Sphingomyelins
sphingosine	0.22537	0.000294165	0.000833649	3.53141	Lipid	Sphingosines
4-cholesten-3-one	0.230806	9.79495e-05	0.000299702	4.009	Lipid	Sterol
7-HOCA	0.118596	0.0248946	0.0477977	1.60389	Lipid	Sterol
beta-sitosterol	0.183426	0.00592204	0.0129947	2.22753	Lipid	Sterol
cholesterol	0.188243	5.08464e-05	0.000164076	4.29374	Lipid	Sterol
2-methylcitrate/homocitrate	0.597059	1.57826e-10	1.53431e-09	9.80182	Energy	TCA Cycle
aconitate [cis or trans]	0.236911	0.00341753	0.0080265	2.46629	Energy	TCA Cycle
alpha-ketoglutarate	-0.145855	0.00707597	0.0153503	2.15021	Energy	TCA Cycle
alpha-CEHC glucuronide*	0.319263	0.000124226	0.000366944	3.90579	Cofactors and Vitamins	Tocopherol Metabolism
alpha-CEHC sulfate	0.480215	3.09109e-06	1.2112e-05	5.50989	Cofactors and Vitamins	Tocopherol Metabolism
delta-CEHC glucuronide*	0.343849	1.30729e-05	4.62673e-05	4.88363	Cofactors and Vitamins	Tocopherol Metabolism
gamma-CEHC glucuronide*	0.634363	8.90566e-10	7.27611e-09	9.05033	Cofactors and Vitamins	Tocopherol Metabolism
gamma-CEHC sulfate*	0.248628	0.0170311	0.0346029	1.76876	Cofactors and Vitamins	Tocopherol Metabolism
3-indoxyl sulfate	0.441711	1.04378e-05	3.74592e-05	4.98139	Amino Acid	Tryptophan Metabolism
C-glycosyltryptophan	0.646307	9.85861e-21	5.82416e-19	20.0062	Amino Acid	Tryptophan Metabolism
indole-3-carboxylate	0.167198	0.0254025	0.0486511	1.59512	Amino Acid	Tryptophan Metabolism
indoleacetate	0.394745	1.36871e-08	8.34263e-08	7.86369	Amino Acid	Tryptophan Metabolism
indoleacetylglutamine	0.738275	6.68122e-11	7.12663e-10	10.1751	Amino Acid	Tryptophan Metabolism
indolelactate	0.444893	1.48791e-08	8.92748e-08	7.82742	Amino Acid	Tryptophan Metabolism
N-acetyltryptophan	1.31353	0.000104673	0.000317743	3.98016	Amino Acid	Tryptophan Metabolism
picolinate	0.444928	5.61918e-05	0.000178328	4.25033	Amino Acid	Tryptophan Metabolism
serotonin	-0.302598	0.000353172	0.000993539	3.45201	Amino Acid	Tryptophan Metabolism
tryptophan	-0.212284	2.76854e-06	1.10168e-05	5.55775	Amino Acid	Tryptophan Metabolism
xanthurenate	0.381904	5.3512e-05	0.000170528	4.27155	Amino Acid	Tryptophan Metabolism
2-hydroxyphenylacetate	0.545295	8.34682e-11	8.38154e-10	10.0785	Amino Acid	Tyrosine Metabolism
3-(4-hydroxyphenyl)lactate	0.544663	3.74941e-09	2.74243e-08	8.42604	Amino Acid	Tyrosine Metabolism
3,4-dihydroxyphenylacetate sulfate	0.306778	0.0051087	0.0113724	2.29169	Amino Acid	Tyrosine Metabolism
3-hydroxyphenylacetate sulfate	0.317327	0.00158589	0.00396731	2.79973	Amino Acid	Tyrosine Metabolism
3-methoxytyramine sulfate	0.421277	2.20626e-07	1.03951e-06	6.65634	Amino Acid	Tyrosine Metabolism
4-hydroxyphenylacetatoylcarnitine	0.586375	2.82929e-10	2.55635e-09	9.54832	Amino Acid	Tyrosine Metabolism
4-hydroxyphenylpyruvate	0.438385	9.36205e-08	4.66887e-07	7.02863	Amino Acid	Tyrosine Metabolism
4-methoxyphenol sulfate	0.400778	4.38209e-05	0.00014444	4.35832	Amino Acid	Tyrosine Metabolism
5-hydroxymethyl-2-furoic acid	0.363186	8.63246e-06	3.15701e-05	5.06387	Amino Acid	Tyrosine Metabolism
dopamine 3-O-sulfate	0.425756	2.74938e-09	2.09061e-08	8.56077	Amino Acid	Tyrosine Metabolism
dopamine 4-sulfate	0.343371	5.94563e-06	2.21662e-05	5.2258	Amino Acid	Tyrosine Metabolism
homovanillate	0.646959	4.48135e-10	3.82409e-09	9.34859	Amino Acid	Tyrosine Metabolism
homovanillate sulfate	0.800798	2.47998e-10	2.30526e-09	9.60555	Amino Acid	Tyrosine Metabolism
indoxyl glucuronide	0.626604	2.18537e-08	1.27149e-07	7.66048	Amino Acid	Tyrosine Metabolism
N-acetyltyrosine	0.647088	4.09839e-12	5.07672e-11	11.3874	Amino Acid	Tyrosine Metabolism
N-formylphenylalanine	0.298004	0.00118449	0.00306292	2.92647	Amino Acid	Tyrosine Metabolism
p-cresol glucuronide*	0.594017	7.93473e-08	4.08985e-07	7.10047	Amino Acid	Tyrosine Metabolism
phenol glucuronide	0.313003	0.00535948	0.0118619	2.27088	Amino Acid	Tyrosine Metabolism
thyroxine	-0.304429	2.58555e-08	1.48187e-07	7.58745	Amino Acid	Tyrosine Metabolism
tyramine O-sulfate	0.295166	0.00169172	0.00419111	2.77167	Amino Acid	Tyrosine Metabolism
vanillactate	0.870993	1.09218e-15	2.62124e-14	14.9617	Amino Acid	Tyrosine Metabolism
vanillylmandelate	0.795122	9.52147e-09	5.94511e-08	8.0213	Amino Acid	Tyrosine Metabolism
2-oxoarginine*	0.253831	0.000921446	0.00244024	3.03553	Amino Acid	Urea cycle; Arginine and Proline Metabolism
3-hydroxyproline	0.555419	2.21395e-38	8.50158e-36	37.6548	Amino Acid	Urea cycle; Arginine and Proline Metabolism
argininate*	0.386722	9.2948e-08	4.66887e-07	7.03176	Amino Acid	Urea cycle; Arginine and Proline Metabolism
dimethylarginine	0.344572	4.88647e-10	4.12397e-09	9.311	Amino Acid	Urea cycle; Arginine and Proline Metabolism
homoarginine	-0.392178	2.51264e-10	2.30526e-09	9.59987	Amino Acid	Urea cycle; Arginine and Proline Metabolism
homocitrulline	0.551047	2.86499e-14	5.23883e-13	13.5429	Amino Acid	Urea cycle; Arginine and Proline Metabolism
hydroxyproline	0.267871	2.4253e-05	8.17408e-05	4.61523	Amino Acid	Urea cycle; Arginine and Proline Metabolism
N2,N5-diacetylornithine	0.467015	6.03962e-06	2.24079e-05	5.21899	Amino Acid	Urea cycle; Arginine and Proline Metabolism
N-acetylarginine	0.241569	3.09007e-05	0.000103181	4.51003	Amino Acid	Urea cycle; Arginine and Proline Metabolism
N-acetylcitrulline	0.596232	2.89665e-10	2.58678e-09	9.5381	Amino Acid	Urea cycle; Arginine and Proline Metabolism
N-acetylproline	0.505302	7.9179e-11	8.11543e-10	10.1014	Amino Acid	Urea cycle; Arginine and Proline Metabolism
N-delta-acetylornithine	0.14488	0.0196014	0.0385997	1.70771	Amino Acid	Urea cycle; Arginine and Proline Metabolism
N-methylproline	0.229678	0.00236241	0.00575979	2.62664	Amino Acid	Urea cycle; Arginine and Proline Metabolism
prolylhydroxyproline	0.465875	4.39619e-16	1.16423e-14	15.3569	Amino Acid	Urea cycle; Arginine and Proline Metabolism
urea	0.452368	1.33286e-13	2.04727e-12	12.8752	Amino Acid	Urea cycle; Arginine and Proline Metabolism
beta-cryptoxanthin	-0.291706	1.94647e-05	6.64396e-05	4.71075	Cofactors and Vitamins	Vitamin A Metabolism
carotene diol	-0.266846	6.88377e-05	0.000214908	4.16217	Cofactors and Vitamins	Vitamin A Metabolism
pyridoxate	0.565047	4.82656e-07	2.14673e-06	6.31636	Cofactors and Vitamins	Vitamin B6 Metabolism
Note: Significant associations between N-formylmethionine abundance and the 983 individual metabolites in the VITdAL-ICU cohort at day 0 were determined utilizing linear regression correcting for age, sex, baseline 25(OH)D, SAPS II, and admission diagnosis. A q-value threshold of 0.05 was used to identify all significant associations. For the Acylcarnitine sub pathway: a capital C is followed by …

## Sheet: Day 0,3,7 VITdAL-ICU
Metabolites significantly changed with increased N-formylmethionine abundance in the VITdAL-ICU Cohort over days 0, 3 and 7 (N=428): Mixed Effects Linear Regression
Metabolite	Beta Coefficient	p-value	q-value	-log(10)p	Super Pathway	Sub Pathway
4-hydroxyphenylacetylglutamine	0.907521	9.9293e-67	2.11537e-65	66.0031	Peptide	Acetylated Peptides
phenylacetylcarnitine	0.119744	0.0154767	0.0249871	1.81032	Peptide	Acetylated Peptides
phenylacetylglutamate	0.804113	1.12194e-60	1.83251e-59	59.95	Peptide	Acetylated Peptides
phenylacetylglutamine	0.644361	1.27955e-59	2.02252e-58	58.8929	Peptide	Acetylated Peptides
phenylacetylhistidine	0.441165	8.76331e-29	5.36753e-28	28.0573	Peptide	Acetylated Peptides
phenylacetylmethionine	0.600639	7.0338e-38	5.60417e-37	37.1528	Peptide	Acetylated Peptides
N6-carboxymethyllysine	0.431255	6.23116e-25	3.37378e-24	24.2054	Carbohydrate	Advanced Glycation End-product
asparagine	0.0584725	0.0211375	0.0334649	1.67495	Amino Acid	Alanine and Aspartate Metabolism
hydroxyasparagine	0.490394	4.14465e-111	2.70784e-109	110.383	Amino Acid	Alanine and Aspartate Metabolism
N-acetylalanine	0.610769	4.62052e-219	2.26405e-216	218.335	Amino Acid	Alanine and Aspartate Metabolism
N-acetylaspartate	0.217499	8.47559e-15	3.09928e-14	14.0718	Amino Acid	Alanine and Aspartate Metabolism
glucuronate	0.550446	4.799e-41	4.27547e-40	40.3188	Carbohydrate	Aminosugar Metabolism
N-acetylglucosamine/N-acetylgalactosamine	0.429274	3.88764e-79	1.229e-77	78.4103	Carbohydrate	Aminosugar Metabolism
N-acetylglucosaminylasparagine	0.535182	3.417e-52	4.34891e-51	51.4664	Carbohydrate	Aminosugar Metabolism
N-acetylneuraminate	0.46026	2.09802e-61	3.48485e-60	60.6782	Carbohydrate	Aminosugar Metabolism
11-ketoetiocholanolone glucuronide	0.403589	3.89114e-21	1.87848e-20	20.4099	Lipid	Androgenic Steroids
16a-hydroxy DHEA 3-sulfate	0.149598	0.00037808	0.00074551	3.42242	Lipid	Androgenic Steroids
5alpha-androstan-3alpha,17beta-diol disulfate	0.545704	6.47034e-36	4.69699e-35	35.1891	Lipid	Androgenic Steroids
5alpha-androstan-3alpha,17beta-diol monosulfate	0.308386	1.19627e-09	3.56335e-09	8.92217	Lipid	Androgenic Steroids
5alpha-androstan-3beta,17alpha-diol disulfate	0.346752	5.27176e-19	2.32717e-18	18.278	Lipid	Androgenic Steroids
5alpha-androstan-3beta,17beta-diol disulfate	0.344777	2.00709e-32	1.35652e-31	31.6974	Lipid	Androgenic Steroids
5alpha-androstan-3beta,17beta-diol monosulfate	0.175285	2.38814e-05	5.31905e-05	4.62194	Lipid	Androgenic Steroids
andro steroid monosulfate C19H28O6S *	0.262856	3.21518e-08	8.51587e-08	7.4928	Lipid	Androgenic Steroids
androstenediol (3beta,17beta) disulfate	0.458314	4.41723e-46	4.55672e-45	45.3549	Lipid	Androgenic Steroids
androstenediol (3beta,17beta) monosulfate	0.154191	0.00102402	0.00192988	2.98969	Lipid	Androgenic Steroids
androsterone glucuronide	0.528971	2.3749e-38	1.92347e-37	37.6244	Lipid	Androgenic Steroids
etiocholanolone glucuronide	0.450487	7.61596e-24	3.88731e-23	23.1183	Lipid	Androgenic Steroids
gulonate*	0.646703	3.50546e-52	4.4043e-51	51.4553	Cofactors and Vitamins	Ascorbate and Aldarate Metabolism
oxalate	0.189318	7.16677e-11	2.25834e-10	10.1447	Cofactors and Vitamins	Ascorbate and Aldarate Metabolism
threonate	0.315767	1.53876e-22	7.61608e-22	21.8128	Cofactors and Vitamins	Ascorbate and Aldarate Metabolism
2,3-dihydroxy-2-methylbutyrate	0.395895	7.11718e-26	3.98562e-25	25.1477	Amino Acid	BCAA Metabolism
2-hydroxy-3-methylvalerate	0.354248	2.09299e-26	1.20655e-25	25.6792	Amino Acid	BCAA Metabolism
3-hydroxy-2-ethylpropionate	0.314062	1.48759e-25	8.28318e-25	24.8275	Amino Acid	BCAA Metabolism
3-hydroxyisobutyrate	0.305683	1.32509e-19	5.98429e-19	18.8778	Amino Acid	BCAA Metabolism
3-methylglutaconate	0.545906	8.49324e-68	1.89168e-66	67.0709	Amino Acid	BCAA Metabolism
alpha-hydroxyisovalerate	0.257871	1.97912e-16	7.75817e-16	15.7035	Amino Acid	BCAA Metabolism
beta-hydroxyisovalerate	0.406482	2.03878e-43	1.92116e-42	42.6906	Amino Acid	BCAA Metabolism
ethylmalonate	0.404703	1.72278e-40	1.46811e-39	39.7638	Amino Acid	BCAA Metabolism
isobutyrylglycine (C4)	0.508652	1.67134e-37	1.29526e-36	36.7769	Amino Acid	BCAA Metabolism
isovalerate (C5)	0.115137	0.00388247	0.00677984	2.41089	Amino Acid	BCAA Metabolism
isovalerylglycine	0.511859	5.56391e-32	3.73468e-31	31.2546	Amino Acid	BCAA Metabolism
methylmalonate	0.348187	2.38914e-18	1.02243e-17	17.6218	Lipid	BCAA Metabolism
methylsuccinate	0.267754	5.49732e-13	1.89696e-12	12.2598	Amino Acid	BCAA Metabolism
N-acetylisoleucine	0.616606	2.50834e-139	2.2347e-137	138.601	Amino Acid	BCAA Metabolism
N-acetylleucine	0.711406	2.9241e-165	3.18402e-163	164.534	Amino Acid	BCAA Metabolism
N-acetylvaline	0.706048	2.51041e-282	2.4602e-279	281.6	Amino Acid	BCAA Metabolism
propionylglycine (C3)	0.219521	5.77619e-09	1.61733e-08	8.23836	Lipid	BCAA Metabolism
valine	0.0621711	0.0103467	0.017128	1.9852	Amino Acid	BCAA Metabolism
carnitine	0.190625	1.57712e-10	4.93795e-10	9.80214	Lipid	Carnitine Metabolism
deoxycarnitine	0.398805	1.23909e-46	1.30571e-45	45.9069	Lipid	Carnitine Metabolism
ceramide (d16:1/24:1, d18:1/22:1)*	0.235368	3.65417e-14	1.32144e-13	13.4372	Lipid	Ceramides
ceramide (d18:1/14:0, d16:1/16:0)*	0.0799235	0.0179033	0.0287156	1.74707	Lipid	Ceramides
ceramide (d18:1/17:0, d17:1/18:0)*	0.221373	1.10689e-09	3.30717e-09	8.9559	Lipid	Ceramides
ceramide (d18:1/20:0, d16:1/22:0, d20:1/18:0)*	0.180492	5.47463e-09	1.53729e-08	8.26165	Lipid	Ceramides
ceramide (d18:2/24:1, d18:1/24:2)*	0.225258	6.65005e-15	2.47797e-14	14.1772	Lipid	Ceramides
N-behenoyl-sphingadienine (d18:2/22:0)*	0.119435	0.000250383	0.000502817	3.6014	Lipid	Ceramides
N-palmitoyl-heptadecasphingosine (d17:1/16:0)*	0.232532	4.23664e-13	1.47755e-12	12.373	Lipid	Ceramides
N-palmitoyl-sphingadienine (d18:2/16:0)*	0.160149	1.66044e-07	4.21562e-07	6.77978	Lipid	Ceramides
N-palmitoyl-sphingosine (d18:1/16:0)	0.32274	9.08563e-25	4.86553e-24	24.0416	Lipid	Ceramides
N-stearoyl-sphingadienine (d18:2/18:0)*	0.161353	9.51562e-06	2.16364e-05	5.02156	Lipid	Ceramides
N-stearoyl-sphingosine (d18:1/18:0)*	0.250976	3.55759e-13	1.24516e-12	12.4488	Lipid	Ceramides
cortisol	0.105991	0.00456891	0.00782786	2.34019	Lipid	Corticosteroids
cortisol 21-glucuronide	0.500316	6.78836e-44	6.45883e-43	43.1682	Lipid	Corticosteroids
creatine	0.178939	6.35223e-08	1.66005e-07	7.19707	Amino Acid	Creatine Metabolism
creatinine	0.419624	1.25806e-93	5.13706e-92	92.9003	Amino Acid	Creatine Metabolism
oleoyl-linoleoyl-glycerol (18:1/18:2)	0.100799	0.000780235	0.00150222	3.10777	Lipid	Diacylglycerol
oleoyl-oleoyl-glycerol (18:1/18:1) *	0.163592	2.29625e-07	5.7849e-07	6.63898	Lipid	Diacylglycerol
palmitoyl-oleoyl-glycerol (16:0/18:1) *	0.0761279	0.0184479	0.0295407	1.73405	Lipid	Diacylglycerol
palmitoyl-palmitoyl-glycerol (16:0/16:0) *	0.139058	0.00064209	0.00124357	3.1924	Lipid	Diacylglycerol
stearoyl-arachidonoyl-glycerol (18:0/20:4) *	0.0854074	0.0127823	0.0208296	1.89339	Lipid	Diacylglycerol
N-palmitoyl-sphinganine (d18:0/16:0)	0.284819	2.94477e-16	1.14519e-15	15.5309	Lipid	Dihydroceramides
N-stearoyl-sphinganine (d18:0/18:0)*	0.154071	0.000150597	0.000310706	3.82218	Lipid	Dihydroceramides
glycylvaline	0.13933	4.86732e-05	0.000106236	4.31271	Peptide	Dipeptide
isoleucylglycine	0.286312	8.1509e-15	3.00296e-14	14.0888	Peptide	Dipeptide
prolylglycine	0.683123	1.28561e-82	4.34446e-81	81.8909	Peptide	Dipeptide
valylglycine	0.29168	6.83628e-15	2.53771e-14	14.1652	Peptide	Dipeptide
sucrose	0.543107	2.08584e-20	9.73394e-20	19.6807	Carbohydrate	Disaccharides and Oligosaccharides
linoleoyl ethanolamide	0.146891	9.41728e-05	0.000201505	4.02607	Lipid	Endocannabinoid
N-oleoylserine	0.190698	6.72027e-10	2.0453e-09	9.17261	Lipid	Endocannabinoid
N-oleoyltaurine	0.154913	0.000133204	0.000279046	3.87548	Lipid	Endocannabinoid
N-palmitoylserine	0.117331	0.00229446	0.0041334	2.63932	Lipid	Endocannabinoid
N-stearoyltaurine	0.0923342	0.0125851	0.0205556	1.90014	Lipid	Endocannabinoid
estrone 3-sulfate	0.203719	1.68433e-06	4.06563e-06	5.77357	Lipid	Estrogenic Steroids
hexanoylglutamine	0.671975	9.09918e-66	1.85775e-64	65.041	Lipid	Fatty Acid Metabolism (Acyl Glutamine)
hexanoylglycine (C6)	0.188474	3.51484e-06	8.22087e-06	5.45409	Lipid	Fatty Acid Metabolism(Acyl Glycine)
N-palmitoylglycine	0.107555	0.000651953	0.00126018	3.18578	Lipid	Fatty Acid Metabolism(Acyl Glycine)
trans-2-hexenoylglycine	0.377573	6.72266e-20	3.12237e-19	19.1725	Lipid	Fatty Acid Metabolism(Acyl Glycine)
N-acetyl-2-aminooctanoate*	0.378453	2.90909e-19	1.29587e-18	18.5362	Lipid	Fatty Acid, Amino
17-methylstearate (i19:0)	0.0800888	0.0177997	0.0285962	1.74959	Lipid	Fatty Acid, Branched
2-hydroxyadipate	0.580005	2.91679e-42	2.67145e-41	41.5351	Lipid	Fatty Acid, Dicarboxylate
2-hydroxyglutarate	0.122884	5.7566e-05	0.000124811	4.23983	Lipid	Fatty Acid, Dicarboxylate
3-carboxy-4-methyl-5-pentyl-2-furanpropionate (3-CMPFP)	0.478662	4.10716e-53	5.43921e-52	52.3865	Lipid	Fatty Acid, Dicarboxylate
3-carboxy-4-methyl-5-propyl-2-furanpropanoate (CMPF)	0.18701	7.83753e-08	2.03195e-07	7.10582	Lipid	Fatty Acid, Dicarboxylate
3-hydroxyadipate*	0.475058	1.52398e-26	8.83731e-26	25.817	Lipid	Fatty Acid, Dicarboxylate
3-methyladipate	0.578358	1.28937e-49	1.57948e-48	48.8896	Lipid	Fatty Acid, Dicarboxylate
adipate	0.292748	9.02588e-13	3.08201e-12	12.0445	Lipid	Fatty Acid, Dicarboxylate
azelate (nonanedioate; C9)	0.168502	4.96671e-06	1.14526e-05	5.30393	Lipid	Fatty Acid, Dicarboxylate
dodecanedioate (C12)	0.140771	0.00181463	0.00334904	2.74121	Lipid	Fatty Acid, Dicarboxylate
eicosanodioate (C20-DC)	0.112779	0.000253736	0.000508509	3.59562	Lipid	Fatty Acid, Dicarboxylate
heptenedioate (C7:1-DC)*	0.515711	2.31457e-34	1.6202e-33	33.6355	Lipid	Fatty Acid, Dicarboxylate
hexadecanedioate (C16)	0.265958	3.97218e-09	1.13491e-08	8.40097	Lipid	Fatty Acid, Dicarboxylate
hexadecenedioate (C16:1-DC)*	0.276304	1.07115e-09	3.21016e-09	8.97015	Lipid	Fatty Acid, Dicarboxylate
hydroxy-CMPF*	0.101687	0.000134998	0.000281485	3.86967	Lipid	Fatty Acid, Dicarboxylate
maleate	0.218945	0.000109963	0.00023225	3.95875	Lipid	Fatty Acid, Dicarboxylate
octadecadienedioate (C18:2-DC)*	0.236985	8.23832e-09	2.27424e-08	8.08416	Lipid	Fatty Acid, Dicarboxylate
octadecanedioate (C18)	0.170554	0.000133178	0.000279046	3.87557	Lipid	Fatty Acid, Dicarboxylate
octadecenedioate (C18:1-DC)*	0.264149	1.87537e-09	5.5191e-09	8.72691	Lipid	Fatty Acid, Dicarboxylate
sebacate (C10-DC)	0.261634	2.23298e-09	6.51287e-09	8.65111	Lipid	Fatty Acid, Dicarboxylate
suberate (C8-DC)	0.575806	1.97178e-57	2.84168e-56	56.7051	Lipid	Fatty Acid, Dicarboxylate
tetradecanedioate (C14)	0.134824	0.00304361	0.00539373	2.51661	Lipid	Fatty Acid, Dicarboxylate
9,10-DiHOME	0.106473	0.0127953	0.0208296	1.89295	Lipid	Fatty Acid, Dihydroxy
16-hydroxypalmitate	0.103644	0.00190657	0.00350551	2.71975	Lipid	Fatty Acid, Monohydroxy
2-hydroxyarachidate*	0.122907	9.48037e-05	0.000202413	4.02317	Lipid	Fatty Acid, Monohydroxy
2-hydroxybehenate	0.18486	2.9906e-10	9.27465e-10	9.52424	Lipid	Fatty Acid, Monohydroxy
2-hydroxydecanoate	0.151346	0.000347916	0.000688802	3.45853	Lipid	Fatty Acid, Monohydroxy
2-hydroxynervonate*	0.267437	2.24034e-17	9.11011e-17	16.6497	Lipid	Fatty Acid, Monohydroxy
2-hydroxyoctanoate	0.189662	8.39566e-07	2.06727e-06	6.07595	Lipid	Fatty Acid, Monohydroxy
2-hydroxypalmitate	0.0688253	0.0193018	0.0307574	1.7144	Lipid	Fatty Acid, Monohydroxy
3-hydroxydecanoate	0.222129	8.1869e-09	2.26643e-08	8.08688	Lipid	Fatty Acid, Monohydroxy
3-hydroxyhexanoate	0.330513	1.37486e-20	6.44672e-20	19.8617	Lipid	Fatty Acid, Monohydroxy
3-hydroxylaurate	0.183865	2.98498e-06	7.03194e-06	5.52506	Lipid	Fatty Acid, Monohydroxy
3-hydroxymyristate	0.0790833	0.0114094	0.018729	1.94274	Lipid	Fatty Acid, Monohydroxy
3-hydroxyoctanoate	0.26929	4.4075e-11	1.40695e-10	10.3558	Lipid	Fatty Acid, Monohydroxy
3-hydroxystearate	0.0938622	0.00576926	0.00979874	2.23888	Lipid	Fatty Acid, Monohydroxy
5-hydroxyhexanoate	0.439264	8.69277e-49	1.03889e-47	48.0608	Lipid	Fatty Acid, Monohydroxy
mannitol/sorbitol	0.423762	4.25396e-12	1.4277e-11	11.3712	Carbohydrate	Fructose, Mannose and Galactose Metabolism
gamma-glutamyl-alpha-lysine	0.156887	2.57933e-06	6.12045e-06	5.58849	Peptide	Gamma-glutamyl Amino Acid
gamma-glutamylglycine	0.172117	6.44473e-07	1.59895e-06	6.1908	Peptide	Gamma-glutamyl Amino Acid
gamma-glutamylhistidine	0.16437	3.36763e-06	7.91434e-06	5.47268	Peptide	Gamma-glutamyl Amino Acid
gamma-glutamylisoleucine*	0.298468	5.64094e-24	2.89431e-23	23.2486	Peptide	Gamma-glutamyl Amino Acid
gamma-glutamylleucine	0.261793	1.26205e-17	5.19667e-17	16.8989	Peptide	Gamma-glutamyl Amino Acid
gamma-glutamylphenylalanine	0.431765	1.13459e-52	1.46303e-51	51.9452	Peptide	Gamma-glutamyl Amino Acid
gamma-glutamyltryptophan	0.206317	1.27597e-09	3.78925e-09	8.89416	Peptide	Gamma-glutamyl Amino Acid
gamma-glutamyltyrosine	0.330753	2.36767e-17	9.58809e-17	16.6257	Peptide	Gamma-glutamyl Amino Acid
gamma-glutamylvaline	0.245591	1.08988e-17	4.50668e-17	16.9626	Peptide	Gamma-glutamyl Amino Acid
4-hydroxyglutamate	0.114192	0.00390052	0.00678953	2.40888	Amino Acid	Glutamate Metabolism
alpha-ketoglutaramate*	0.416475	3.69494e-48	4.26005e-47	47.4324	Amino Acid	Glutamate Metabolism
beta-citrylglutamate	0.425843	2.03184e-44	1.9912e-43	43.6921	Amino Acid	Glutamate Metabolism
carboxyethyl-GABA	0.367484	8.26964e-41	7.1719e-40	40.0825	Amino Acid	Glutamate Metabolism
citramalate	0.375366	3.52696e-25	1.93096e-24	24.4526	Amino Acid	Glutamate Metabolism
glutamine	0.0944279	0.000140979	0.000292092	3.85085	Amino Acid	Glutamate Metabolism
N-acetyl-aspartyl-glutamate	0.591514	1.22701e-73	3.24991e-72	72.9112	Amino Acid	Glutamate Metabolism
N-acetylglutamate	0.328516	7.87e-18	3.28196e-17	17.104	Amino Acid	Glutamate Metabolism
N-acetylglutamine	0.516501	1.15351e-61	1.94904e-60	60.938	Amino Acid	Glutamate Metabolism
pyroglutamine*	0.115388	0.000285206	0.00056925	3.54484	Amino Acid	Glutamate Metabolism
S-1-pyrroline-5-carboxylate	0.0819761	0.0147161	0.0238771	1.83221	Amino Acid	Glutamate Metabolism
2-hydroxybutyrate/2-hydroxyisobutyrate	0.184842	5.44922e-09	1.53455e-08	8.26367	Amino Acid	Glutathione Metabolism
5-oxoproline	0.273766	1.16646e-16	4.62808e-16	15.9331	Amino Acid	Glutathione Metabolism
cys-gly, oxidized	0.351975	4.38131e-19	1.94284e-18	18.3584	Amino Acid	Glutathione Metabolism
cysteinylglycine	0.578707	1.31627e-41	1.1944e-40	40.8807	Amino Acid	Glutathione Metabolism
cysteinylglycine disulfide*	0.160356	1.17315e-08	3.21143e-08	7.93064	Amino Acid	Glutathione Metabolism
glycerol	0.14725	0.000111784	0.000235587	3.95162	Lipid	Glycerolipid Metabolism
glycerophosphoglycerol	0.137779	0.000871892	0.00166236	3.05954	Lipid	Glycerolipid Metabolism
allo-threonine	0.37981	1.20692e-19	5.47585e-19	18.9183	Amino Acid	Glycine, Serine and Threonine Metabolism
dimethylglycine	0.0938726	0.0025496	0.00456931	2.59353	Amino Acid	Glycine, Serine and Threonine Metabolism
N-acetylglycine	0.156282	1.7839e-05	3.99137e-05	4.74863	Amino Acid	Glycine, Serine and Threonine Metabolism
N-acetylserine	0.640513	7.26959e-172	1.18737e-169	171.138	Amino Acid	Glycine, Serine and Threonine Metabolism
N-acetylthreonine	0.643646	2.17038e-168	2.65872e-166	167.663	Amino Acid	Glycine, Serine and Threonine Metabolism
maltose	0.162104	0.00193707	0.00355493	2.71285	Carbohydrate	Glycogen Metabolism
maltotetraose	0.273344	1.40371e-08	3.82121e-08	7.85272	Carbohydrate	Glycogen Metabolism
maltotriose	0.169908	0.000269752	0.000539504	3.56904	Carbohydrate	Glycogen Metabolism
glucose	0.0527439	0.0243434	0.0379277	1.61362	Carbohydrate	Glycolysis, Gluconeogenesis, and Pyruvate Metabolism
glycerate	0.088911	0.000851331	0.00162632	3.0699	Carbohydrate	Glycolysis, Gluconeogenesis, and Pyruvate Metabolism
lactate	0.0663357	0.027996	0.0430708	1.5529	Carbohydrate	Glycolysis, Gluconeogenesis, and Pyruvate Metabolism
pyruvate	0.0666996	0.0237258	0.0372617	1.62478	Carbohydrate	Glycolysis, Gluconeogenesis, and Pyruvate Metabolism
1-methylguanidine	0.662188	2.33482e-62	4.08593e-61	61.6317	Amino Acid	Guanidino and Acetamido Metabolism
4-guanidinobutanoate	0.411448	1.32969e-18	5.76592e-18	17.8762	Amino Acid	Guanidino and Acetamido Metabolism
guanidinosuccinate	0.510067	1.2978e-32	8.83226e-32	31.8868	Amino Acid	Guanidino and Acetamido Metabolism
bilirubin	0.0936338	0.0021268	0.00386691	2.67227	Cofactors and Vitamins	Hemoglobin and Porphyrin Metabolism
bilirubin (E,Z or Z,E)*	0.147725	5.58497e-05	0.000121359	4.25298	Cofactors and Vitamins	Hemoglobin and Porphyrin Metabolism
D-urobilin	0.147729	0.00421742	0.00729547	2.37495	Cofactors and Vitamins	Hemoglobin and Porphyrin Metabolism
I-urobilinogen	0.147771	0.00778727	0.0130901	2.10861	Cofactors and Vitamins	Hemoglobin and Porphyrin Metabolism
L-urobilin	0.226982	0.000138738	0.000288057	3.85781	Cofactors and Vitamins	Hemoglobin and Porphyrin Metabolism
glycosyl ceramide (d18:2/24:1, d18:1/24:2)*	0.129192	7.53413e-06	1.7251e-05	5.12297	Lipid	Hexosylceramides
glycosyl-N-(2-hydroxynervonoyl)-sphingosine (d18:1/24:1(2OH))*	0.197004	2.71375e-09	7.86826e-09	8.56643	Lipid	Hexosylceramides
glycosyl-N-palmitoyl-sphingosine (d18:1/16:0)	0.168012	4.58692e-10	1.40915e-09	9.33848	Lipid	Hexosylceramides
glycosyl-N-stearoyl-sphingosine (d18:1/18:0)	0.0924557	0.00179115	0.00331194	2.74687	Lipid	Hexosylceramides
1-methyl-4-imidazoleacetate	0.514962	1.44981e-65	2.84162e-64	64.8387	Amino Acid	Histidine Metabolism
1-methylhistidine	0.646224	2.19892e-88	8.28822e-87	87.6578	Amino Acid	Histidine Metabolism
1-ribosyl-imidazoleacetate*	0.421913	8.17007e-41	7.14881e-40	40.0878	Amino Acid	Histidine Metabolism
3-methylhistidine	0.296724	1.41972e-08	3.85408e-08	7.8478	Amino Acid	Histidine Metabolism
cis-urocanate	0.161064	0.00808882	0.0135274	2.09211	Amino Acid	Histidine Metabolism
formiminoglutamate	0.27527	4.45364e-11	1.41707e-10	10.3513	Amino Acid	Histidine Metabolism
hydantoin-5-propionic acid	0.751154	1.39905e-65	2.79809e-64	64.8542	Amino Acid	Histidine Metabolism
imidazole lactate	0.426968	5.65611e-41	4.99368e-40	40.2475	Amino Acid	Histidine Metabolism
imidazole propionate	0.636726	1.78574e-28	1.08026e-27	27.7482	Amino Acid	Histidine Metabolism
N-acetyl-1-methylhistidine*	0.545619	1.53081e-37	1.20015e-36	36.8151	Amino Acid	Histidine Metabolism
N-acetyl-3-methylhistidine*	0.201379	1.86097e-08	5.02411e-08	7.73026	Amino Acid	Histidine Metabolism
N-acetylcarnosine	0.547847	2.84804e-64	5.4727e-63	63.5455	Amino Acid	Histidine Metabolism
N-acetylhistidine	0.450173	1.67855e-37	1.29526e-36	36.7751	Amino Acid	Histidine Metabolism
trans-urocanate	0.435595	4.20735e-14	1.51588e-13	13.376	Amino Acid	Histidine Metabolism
myo-inositol	0.275155	3.39081e-11	1.0895e-10	10.4697	Lipid	Inositol Metabolism
3-hydroxybutyrate	0.188771	0.00293425	0.00521881	2.5325	Lipid	Ketone Bodies
acetoacetate	0.17098	0.00294612	0.00523043	2.53075	Lipid	Ketone Bodies
kynurenate	0.659102	4.10962e-72	1.05985e-70	71.3862	Amino Acid	Kynurenine Metabolism
kynurenine	0.406143	1.43802e-53	1.93049e-52	52.8422	Amino Acid	Kynurenine Metabolism
N-acetylkynurenine	0.781466	1.88902e-62	3.36589e-61	61.7238	Amino Acid	Kynurenine Metabolism
N-formylanthranilic acid	0.47372	4.42321e-43	4.12833e-42	42.3543	Amino Acid	Kynurenine Metabolism
lactosyl-N-behenoyl-sphingosine (d18:1/22:0)*	0.0835854	0.00705831	0.0119261	2.1513	Lipid	Lactosylceramides
lactosyl-N-nervonoyl-sphingosine (d18:1/24:1)*	0.163398	4.20082e-09	1.18983e-08	8.37667	Lipid	Lactosylceramides
lactosyl-N-palmitoyl-sphingosine (d18:1/16:0)	0.118124	8.26018e-07	2.03904e-06	6.08301	Lipid	Lactosylceramides
arachidate (20:0)	0.105945	0.000163967	0.000334071	3.78524	Lipid	Long Chain Fatty Acid
eicosenoate (20:1n9 or 1n11)	0.134281	0.000365223	0.000721609	3.43744	Lipid	Long Chain Fatty Acid
erucate (22:1n9)	0.193162	8.71019e-08	2.24631e-07	7.05997	Lipid	Long Chain Fatty Acid
nonadecanoate (19:0)	0.104698	0.000288511	0.000574677	3.53984	Lipid	Long Chain Fatty Acid
acetylcarnitine (C2)	0.33506	4.76638e-26	2.70003e-25	25.3218	Lipid	Short-chain Acylcarnitine
propionylcarnitine (C3)	0.355659	1.62463e-23	8.24941e-23	22.7892	Lipid	Short-chain Acylcarnitine
3-hydroxybutyrylcarnitine (C3-DC)	0.474547	1.40848e-37	1.11315e-36	36.8513	Lipid	Short-chain Acylcarnitine
malonylcarnitine (C3-DC)	0.432696	1.38088e-41	1.24153e-40	40.8598	Lipid	Short-chain Acylcarnitine
butyrylcarnitine (C4)	0.290306	8.46296e-15	3.09928e-14	14.0725	Lipid	Short-chain Acylcarnitine
isobutyrylcarnitine (C4)	0.45603	5.21388e-26	2.93655e-25	25.2828	Amino Acid	Short-chain Acylcarnitine
2-methylmalonylcarnitine (C4-DC)	0.67127	2.14212e-75	5.99794e-74	74.6692	Lipid	Short-chain Acylcarnitine
3-hydroxybutyrylcarnitine (C4-OH)	0.384565	3.24333e-13	1.13923e-12	12.489	Lipid	Short-chain Acylcarnitine
succinylcarnitine (C4-DC)	0.408215	1.4478e-36	1.0668e-35	35.8393	Energy	Short-chain Acylcarnitine
2-methylbutyroylcarnitine (C5)	0.618031	6.94648e-66	1.44842e-64	65.1582	Amino Acid	Short-chain Acylcarnitine
glutaroylcarnitine (C5)	0.495406	1.18642e-58	1.8167e-57	57.9258	Amino Acid	Short-chain Acylcarnitine
isovalerylcarnitine (C5)	0.451092	1.95178e-34	1.37608e-33	33.7096	Amino Acid	Short-chain Acylcarnitine
tiglyl carnitine (C5)	0.522241	4.53931e-53	5.93137e-52	52.343	Amino Acid	Short-chain Acylcarnitine
hexanoylcarnitine (C6)	0.47439	3.41184e-44	3.31049e-43	43.467	Lipid	Short-chain Acylcarnitine
3-methylglutarylcarnitine (C6-DC)	0.596399	9.51983e-58	1.4353e-56	57.0214	Amino Acid	Short-chain Acylcarnitine
3-methylglutarylcarnitine (C6-DC)	0.596399	9.51983e-58	1.4353e-56	57.0214	Amino Acid	Short-chain Acylcarnitine
adipoylcarnitine (C6-DC)	0.572782	4.5316e-52	5.62148e-51	51.3437	Lipid	Short-chain Acylcarnitine
3-methyladipoylcarnitine (C7-DC)	0.611335	2.61863e-67	5.70279e-66	66.5819	Lipid	Short-chain Acylcarnitine
octanoylcarnitine (C8)	0.521114	4.15327e-56	5.89884e-55	55.3816	Lipid	Medium-chain Acylcarnitine
suberoylcarnitine (C8-DC)	0.64864	7.00165e-55	9.66425e-54	54.1548	Lipid	Medium-chain Acylcarnitine
decanoylcarnitine (C10)	0.484519	9.52638e-47	1.01477e-45	46.0211	Lipid	Medium-chain Acylcarnitine
cis-4-decenoylcarnitine (C10:1)	0.556074	5.73047e-71	1.43996e-69	70.2418	Lipid	Medium-chain Acylcarnitine
laurylcarnitine (C12)	0.330885	6.88478e-20	3.16925e-19	19.1621	Lipid	Medium-chain Acylcarnitine
5-dodecenoylcarnitine (C12:1)	0.374409	1.31094e-20	6.19422e-20	19.8824	Lipid	Medium-chain Acylcarnitine
myristoylcarnitine (C14)	0.212134	2.09425e-09	6.1448e-09	8.67897	Lipid	Medium-chain Acylcarnitine
myristoleoylcarnitine (C14:1)*	0.217206	2.63521e-08	7.03679e-08	7.57919	Lipid	Medium-chain Acylcarnitine
palmitoylcarnitine (C16)	0.121971	0.000184483	0.000374314	3.73404	Lipid	Long-chain Acylcarnitine
palmitoleoylcarnitine (C16:1)*	0.190833	1.55781e-07	3.97567e-07	6.80748	Lipid	Long-chain Acylcarnitine
margaroylcarnitine (C17)*	0.104888	0.00327193	0.00575671	2.4852	Lipid	Long-chain Acylcarnitine
oleoylcarnitine (C18)	0.12968	0.00016063	0.000328638	3.79417	Lipid	Long-chain Acylcarnitine
3-hydroxyoleoylcarnitine (C18:1-OH)	0.266596	6.64581e-12	2.19289e-11	11.1775	Lipid	Long-chain Acylcarnitine
octadecanedioylcarnitine (C18-DC)*	0.448725	1.14709e-36	8.51629e-36	35.9404	Lipid	Long-chain Acylcarnitine
octadecenedioylcarnitine (C18:1-DC)*	0.591811	6.22826e-47	6.78188e-46	46.2056	Lipid	Long-chain Acylcarnitine
arachidoylcarnitine (C20)*	0.103411	0.00525133	0.00896364	2.27973	Lipid	Long-chain Acylcarnitine
arachidonoylcarnitine (C20:4)	-0.106172	0.00450547	0.00774625	2.34626	Lipid	Long-chain Acylcarnitine
eicosenoylcarnitine (C20:1)*	0.108138	0.00255042	0.00456931	2.59339	Lipid	Long-chain Acylcarnitine
behenoylcarnitine (C22)*	0.210422	2.20141e-09	6.43995e-09	8.6573	Lipid	Long-chain Acylcarnitine
lignoceroylcarnitine (C24)*	0.0939735	0.00158072	0.00294506	2.80115	Lipid	Long-chain Acylcarnitine
nervonoylcarnitine (C24:1)*	0.17869	3.32707e-07	8.2965e-07	6.47794	Lipid	Long-chain Acylcarnitine
5-(galactosylhydroxy)-L-lysine	0.5765	2.96983e-70	7.09862e-69	69.5273	Amino Acid	Lysine Metabolism
5-aminovalerate	0.146377	0.00117912	0.00220523	2.92844	Amino Acid	Lysine Metabolism
5-hydroxylysine	0.259805	2.0563e-23	1.03875e-22	22.6869	Amino Acid	Lysine Metabolism
6-oxopiperidine-2-carboxylate	0.473677	2.71525e-37	2.07886e-36	36.5662	Amino Acid	Lysine Metabolism
N,N,N-trimethyl-5-aminovalerate	0.286086	2.44285e-27	1.43353e-26	26.6121	Amino Acid	Lysine Metabolism
N2-acetyllysine	0.317257	1.25414e-18	5.46247e-18	17.9017	Amino Acid	Lysine Metabolism
N6,N6,N6-trimethyllysine	0.505941	5.6655e-63	1.04758e-61	62.2468	Amino Acid	Lysine Metabolism
N6-acetyllysine	0.389429	3.11918e-47	3.47363e-46	46.506	Amino Acid	Lysine Metabolism
N-acetyl-cadaverine	0.133111	0.00912247	0.0151526	2.03989	Amino Acid	Lysine Metabolism
pipecolate	0.211357	8.82849e-10	2.67861e-09	9.05411	Amino Acid	Lysine Metabolism
1-linoleoyl-GPG (18:2)*	0.129312	0.000134302	0.000280631	3.87192	Lipid	Lysophospholipid
1-oleoyl-GPG (18:1)*	0.200369	1.04543e-06	2.56773e-06	5.9807	Lipid	Lysophospholipid
5-dodecenoate (12:1n7)	0.139038	0.00277239	0.0049489	2.55715	Lipid	Medium Chain Fatty Acid
caprate (10:0)	0.144752	0.0229907	0.0362816	1.63845	Lipid	Medium Chain Fatty Acid
caproate (6:0)	0.0852936	0.00581519	0.00985967	2.23544	Lipid	Medium Chain Fatty Acid
caprylate (8:0)	0.225043	0.00456638	0.00782786	2.34043	Lipid	Medium Chain Fatty Acid
3-sulfo-L-alanine	0.110096	0.00392004	0.00681141	2.40671	Amino Acid	Methionine, Cysteine, SAM and Taurine Metabolism
5-methylthioribose	0.691975	7.07635e-76	2.03965e-74	75.1502	Amino Acid	Methionine, Cysteine, SAM and Taurine Metabolism
cystathionine	0.47246	4.63646e-33	3.17744e-32	32.3338	Amino Acid	Methionine, Cysteine, SAM and Taurine Metabolism
cysteine	0.315989	2.04948e-24	1.08567e-23	23.6884	Amino Acid	Methionine, Cysteine, SAM and Taurine Metabolism
cysteine sulfinic acid	0.190961	8.95064e-10	2.69896e-09	9.04815	Amino Acid	Methionine, Cysteine, SAM and Taurine Metabolism
lanthionine	0.566427	5.53034e-47	6.08959e-46	46.2572	Amino Acid	Methionine, Cysteine, SAM and Taurine Metabolism
methionine	0.143327	3.89207e-06	9.05992e-06	5.40982	Amino Acid	Methionine, Cysteine, SAM and Taurine Metabolism
methionine sulfoxide	0.331857	2.85297e-25	1.57074e-24	24.5447	Amino Acid	Methionine, Cysteine, SAM and Taurine Metabolism
N-acetylmethionine	0.934522	2.99295e-200	9.77696e-198	199.524	Amino Acid	Methionine, Cysteine, SAM and Taurine Metabolism
N-acetyltaurine	0.532474	8.85263e-80	2.89186e-78	79.0529	Amino Acid	Methionine, Cysteine, SAM and Taurine Metabolism
N-methyltaurine	0.0728577	0.0274304	0.0423239	1.56177	Amino Acid	Methionine, Cysteine, SAM and Taurine Metabolism
S-adenosylhomocysteine	0.674729	8.87329e-107	5.11519e-105	106.052	Amino Acid	Methionine, Cysteine, SAM and Taurine Metabolism
3-hydroxy-3-methylglutarate	0.438116	6.24486e-39	5.09997e-38	38.2045	Lipid	Mevalonate Metabolism
1-methylnicotinamide	0.328474	1.24183e-14	4.52412e-14	13.9059	Cofactors and Vitamins	Nicotinate and Nicotinamide Metabolism
N1-Methyl-2-pyridone-5-carboxamide	0.43118	1.32612e-35	9.55584e-35	34.8774	Cofactors and Vitamins	Nicotinate and Nicotinamide Metabolism
nicotinamide riboside	0.45975	1.75959e-33	1.21437e-32	32.7546	Cofactors and Vitamins	Nicotinate and Nicotinamide Metabolism
quinolinate	0.789507	1.1231e-100	5.00289e-99	99.9496	Cofactors and Vitamins	Nicotinate and Nicotinamide Metabolism
trigonelline	0.137218	0.0238269	0.0373606	1.62293	Cofactors and Vitamins	Nicotinate and Nicotinamide Metabolism
phosphate	0.163416	8.46794e-13	2.9016e-12	12.0722	Energy	Oxidative Phosphorylation
pantothenate	0.365463	1.11364e-39	9.17119e-39	38.9533	Cofactors and Vitamins	Pantothenate and CoA Metabolism
glucuronide of C10H18O2 *	0.491884	1.40146e-16	5.53802e-16	15.8534	Partially Characterized Molecules	Partially Characterized Molecules
glucuronide of C14H22O4 *	0.421745	1.08214e-31	7.06995e-31	30.9657	Partially Characterized Molecules	Partially Characterized Molecules
glucuronide of C19H28O4 *	0.145915	7.75467e-06	1.77146e-05	5.11044	Partially Characterized Molecules	Partially Characterized Molecules
glucuronide of C8H14O2 *	0.152046	1.58782e-05	3.57716e-05	4.7992	Partially Characterized Molecules	Partially Characterized Molecules
glucuronide of C8H16O2 *	0.232193	3.02946e-05	6.71689e-05	4.51864	Partially Characterized Molecules	Partially Characterized Molecules
glycine conjugate of C10H14O2 *	0.385684	6.88828e-20	3.16925e-19	19.1619	Partially Characterized Molecules	Partially Characterized Molecules
arabinose	0.462762	1.75285e-42	1.62056e-41	41.7563	Carbohydrate	Pentose Metabolism
arabitol/xylitol	0.482284	7.1843e-45	7.11173e-44	44.1436	Carbohydrate	Pentose Metabolism
arabonate/xylonate	0.584031	4.62499e-87	1.6787e-85	86.3349	Carbohydrate	Pentose Metabolism
erythritol	0.52258	2.92028e-78	8.94337e-77	77.5346	Carbohydrate	Pentose Metabolism
erythronate*	0.542386	9.15679e-102	4.48683e-100	101.038	Carbohydrate	Pentose Metabolism
ribitol	0.412829	1.90174e-40	1.60665e-39	39.7208	Carbohydrate	Pentose Metabolism
ribonate	0.534978	1.16493e-77	3.45948e-76	76.9337	Carbohydrate	Pentose Metabolism
ribulonate/xylulonate*	0.444695	3.93858e-36	2.88045e-35	35.4047	Carbohydrate	Pentose Metabolism
sedoheptulose	0.253471	1.61554e-11	5.2599e-11	10.7917	Carbohydrate	Pentose Metabolism
xylose	0.335868	9.06853e-21	4.31415e-20	20.0425	Carbohydrate	Pentose Metabolism
4-hydroxyphenylacetate	0.692136	6.69838e-44	6.4357e-43	43.174	Amino Acid	Phenylalanine Metabolism
N-acetylphenylalanine	0.75518	1.13515e-102	5.85501e-101	101.945	Amino Acid	Phenylalanine Metabolism
phenylacetate	0.118914	0.0080741	0.0135259	2.09291	Amino Acid	Phenylalanine Metabolism
phenylalanine	0.0910802	9.3175e-05	0.000199806	4.0307	Amino Acid	Phenylalanine Metabolism
phenyllactate	0.551337	9.91124e-62	1.70404e-60	61.0039	Amino Acid	Phenylalanine Metabolism
phenylpyruvate	0.221371	5.03907e-10	1.54322e-09	9.29765	Amino Acid	Phenylalanine Metabolism
1,2-dipalmitoyl-GPC (16:0/16:0)	0.238251	1.31501e-29	8.26093e-29	28.8811	Lipid	Phosphatidylcholine
1-myristoyl-2-palmitoyl-GPC (14:0/16:0)	0.211508	2.26317e-13	8.03589e-13	12.6453	Lipid	Phosphatidylcholine
1-oleoyl-2-docosahexaenoyl-GPC (18:1/22:6)*	0.0505064	0.0287057	0.0439556	1.54203	Lipid	Phosphatidylcholine
1-palmitoyl-2-linoleoyl-GPC (16:0/18:2)	0.114209	1.59386e-09	4.71899e-09	8.79755	Lipid	Phosphatidylcholine
1-palmitoyl-2-oleoyl-GPC (16:0/18:1)	0.162068	2.40923e-17	9.67641e-17	16.6181	Lipid	Phosphatidylcholine
1-palmitoyl-2-palmitoleoyl-GPC (16:0/16:1)*	0.184004	1.20733e-11	3.95714e-11	10.9182	Lipid	Phosphatidylcholine
1-stearoyl-2-arachidonoyl-GPC (18:0/20:4)	0.0421816	0.0233996	0.0368675	1.63079	Lipid	Phosphatidylcholine
1-stearoyl-2-linoleoyl-GPC (18:0/18:2)*	0.100696	3.70183e-08	9.75213e-08	7.43158	Lipid	Phosphatidylcholine
1-stearoyl-2-oleoyl-GPC (18:0/18:1)	0.182029	7.10917e-14	2.53345e-13	13.1482	Lipid	Phosphatidylcholine
1,2-dilinoleoyl-GPE (18:2/18:2)*	0.239972	2.81097e-09	8.1261e-09	8.55114	Lipid	Phosphatidylethanolamine
1,2-dipalmitoyl-GPE (16:0/16:0)*	0.234819	3.95762e-11	1.26747e-10	10.4026	Lipid	Phosphatidylethanolamine
1-oleoyl-2-arachidonoyl-GPE (18:1/20:4)*	0.261741	1.12089e-19	5.10917e-19	18.9504	Lipid	Phosphatidylethanolamine
1-oleoyl-2-docosahexaenoyl-GPE (18:1/22:6)*	0.251144	5.98221e-13	2.05704e-12	12.2231	Lipid	Phosphatidylethanolamine
1-oleoyl-2-linoleoyl-GPE (18:1/18:2)*	0.327884	5.12287e-24	2.65072e-23	23.2905	Lipid	Phosphatidylethanolamine
1-palmitoyl-2-arachidonoyl-GPE (16:0/20:4)*	0.275343	9.22212e-23	4.61106e-22	22.0352	Lipid	Phosphatidylethanolamine
1-palmitoyl-2-docosahexaenoyl-GPE (16:0/22:6)*	0.21617	3.03601e-15	1.15321e-14	14.5177	Lipid	Phosphatidylethanolamine
1-palmitoyl-2-linoleoyl-GPE (16:0/18:2)	0.290922	1.17413e-22	5.84084e-22	21.9303	Lipid	Phosphatidylethanolamine
1-palmitoyl-2-oleoyl-GPE (16:0/18:1)	0.329473	2.87999e-27	1.67999e-26	26.5406	Lipid	Phosphatidylethanolamine
1-palmitoyl-2-stearoyl-GPE (16:0/18:0)*	0.104793	0.00666844	0.0112868	2.17598	Lipid	Phosphatidylethanolamine
1-stearoyl-2-arachidonoyl-GPE (18:0/20:4)	0.234282	2.04548e-18	8.83072e-18	17.6892	Lipid	Phosphatidylethanolamine
1-stearoyl-2-docosahexaenoyl-GPE (18:0/22:6)*	0.102737	0.000109153	0.000231036	3.96197	Lipid	Phosphatidylethanolamine
1-stearoyl-2-linoleoyl-GPE (18:0/18:2)*	0.296506	1.80879e-24	9.63379e-24	23.7426	Lipid	Phosphatidylethanolamine
1-stearoyl-2-oleoyl-GPE (18:0/18:1)	0.341439	3.70226e-24	1.9299e-23	23.4315	Lipid	Phosphatidylethanolamine
1-palmitoyl-2-arachidonoyl-GPI (16:0/20:4)*	0.0782265	0.0188996	0.0302146	1.72355	Lipid	Phosphatidylinositol
1-palmitoyl-2-linoleoyl-GPI (16:0/18:2)	0.150038	2.40486e-05	5.34412e-05	4.61891	Lipid	Phosphatidylinositol
1-palmitoyl-2-oleoyl-GPI (16:0/18:1)*	0.163183	3.47436e-06	8.14563e-06	5.45913	Lipid	Phosphatidylinositol
1-stearoyl-2-arachidonoyl-GPI (18:0/20:4)	0.101326	0.000238636	0.000482193	3.62226	Lipid	Phosphatidylinositol
1-stearoyl-2-linoleoyl-GPI (18:0/18:2)	0.141284	2.16333e-06	5.15831e-06	5.66488	Lipid	Phosphatidylinositol
1-stearoyl-2-oleoyl-GPI (18:0/18:1)*	0.121811	0.00208947	0.00381319	2.67996	Lipid	Phosphatidylinositol
choline	0.0788904	0.0022582	0.00407557	2.64624	Lipid	Phospholipid Metabolism
trimethylamine N-oxide	0.372364	9.02564e-18	3.74794e-17	17.0445	Lipid	Phospholipid Metabolism
1-(1-enyl-palmitoyl)-2-palmitoleoyl-GPC (P-16:0/16:1)*	0.115478	3.92556e-07	9.76408e-07	6.4061	Lipid	Plasmalogen
1-(1-enyl-palmitoyl)-2-palmitoyl-GPC (P-16:0/16:0)*	0.00414329	0.000243229	0.000490462	3.61398	Lipid	Plasmalogen
1-(1-enyl-stearoyl)-2-oleoyl-GPE (P-18:0/18:1)	0.0666504	0.0325078	0.0495454	1.48801	Lipid	Plasmalogen
(N(1) + N(8))-acetylspermidine	0.509823	9.96003e-46	1.01675e-44	45.0017	Amino Acid	Polyamine Metabolism
4-acetamidobutanoate	0.48296	8.57257e-48	9.65646e-47	47.0669	Amino Acid	Polyamine Metabolism
5-methylthioadenosine	0.611139	8.97582e-101	4.18871e-99	100.047	Amino Acid	Polyamine Metabolism
acisoga	0.547402	4.13061e-48	4.70697e-47	47.384	Amino Acid	Polyamine Metabolism
N1,N12-diacetylspermine	0.531384	4.70156e-40	3.93806e-39	39.3278	Amino Acid	Polyamine Metabolism
N-acetyl-isoputreanine*	0.491996	2.32464e-48	2.71208e-47	47.6336	Amino Acid	Polyamine Metabolism
N-acetylputrescine	0.22819	7.94122e-11	2.49436e-10	10.1001	Amino Acid	Polyamine Metabolism
docosadienoate (22:2n6)	0.202169	7.8394e-09	2.17638e-08	8.10572	Lipid	Polyunsaturated Fatty Acid (n3 and n6)
docosatrienoate (22:3n6)*	0.122131	0.00864543	0.014409	2.06321	Lipid	Polyunsaturated Fatty Acid (n3 and n6)
21-hydroxypregnanolone disulfate	0.149386	3.17146e-08	8.42284e-08	7.49874	Lipid	Pregnenolone Steroids
21-hydroxypregnenolone disulfate	0.441505	1.31602e-30	8.32065e-30	29.8807	Lipid	Pregnenolone Steroids
pregnen-diol disulfate*	0.377229	3.30587e-28	1.97546e-27	27.4807	Lipid	Pregnenolone Steroids
glycochenodeoxycholate	0.220709	1.62754e-05	3.64986e-05	4.78847	Lipid	Primary Bile Acid Metabolism
glycochenodeoxycholate glucuronide	0.239502	3.17354e-07	7.93385e-07	6.49846	Lipid	Primary Bile Acid Metabolism
glycochenodeoxycholate sulfate	0.419882	3.71229e-15	1.40465e-14	14.4304	Lipid	Primary Bile Acid Metabolism
glycocholate	0.263359	4.13513e-06	9.58021e-06	5.38351	Lipid	Primary Bile Acid Metabolism
glycocholate glucuronide	0.111955	0.0247359	0.0384171	1.60667	Lipid	Primary Bile Acid Metabolism
glycocholate sulfate	0.200977	0.00040799	0.000802871	3.38935	Lipid	Primary Bile Acid Metabolism
tauro-beta-muricholate	0.20962	0.000151272	0.000311442	3.82024	Lipid	Primary Bile Acid Metabolism
taurochenodeoxycholate	0.362134	5.81102e-11	1.83703e-10	10.2357	Lipid	Primary Bile Acid Metabolism
taurocholate	0.35923	6.41211e-10	1.95759e-09	9.193	Lipid	Primary Bile Acid Metabolism
5alpha-pregnan-3beta,20alpha-diol disulfate	0.462873	6.13428e-31	3.95499e-30	30.2122	Lipid	Progestin Steroids
5alpha-pregnan-diol disulfate	0.423302	1.04607e-16	4.16725e-16	15.9804	Lipid	Progestin Steroids
pregnanediol-3-glucuronide	0.411788	3.79275e-22	1.85845e-21	21.421	Lipid	Progestin Steroids
1-methyladenosine	0.408684	1.43703e-108	8.80178e-107	107.843	Nucleotide	Purine Metabolism
7-methylguanine	0.297225	2.9605e-34	2.05765e-33	33.5286	Nucleotide	Purine Metabolism
adenine	0.430075	8.14529e-35	5.78434e-34	34.0891	Nucleotide	Purine Metabolism
adenosine	0.363097	3.27759e-26	1.87839e-25	25.4844	Nucleotide	Purine Metabolism
allantoin	0.275213	3.93253e-23	1.97635e-22	22.4053	Nucleotide	Purine Metabolism
hypoxanthine	0.161637	0.00051236	0.000998236	3.29042	Nucleotide	Purine Metabolism
N1-methylinosine	0.664257	1.60549e-126	1.31115e-124	125.794	Nucleotide	Purine Metabolism
N2,N2-dimethylguanosine	0.552355	1.03134e-84	3.6097e-83	83.9866	Nucleotide	Purine Metabolism
N6-carbamoylthreonyladenosine	0.773441	3.2246e-190	7.90028e-188	189.492	Nucleotide	Purine Metabolism
N6-succinyladenosine	0.604121	1.50672e-68	3.43393e-67	67.822	Nucleotide	Purine Metabolism
urate	0.195662	1.40963e-11	4.60479e-11	10.8509	Nucleotide	Purine Metabolism
xanthine	0.11649	0.003348	0.00588	2.47521	Nucleotide	Purine Metabolism
xanthosine	0.562729	8.58483e-47	9.2452e-46	46.0663	Nucleotide	Purine Metabolism
2'-deoxyuridine	0.226323	1.8464e-09	5.45023e-09	8.73367	Nucleotide	Pyrimidine Metabolism
2'-O-methylcytidine	0.255954	1.43563e-15	5.51731e-15	14.843	Nucleotide	Pyrimidine Metabolism
2'-O-methyluridine	0.295608	7.45323e-19	3.27541e-18	18.1277	Nucleotide	Pyrimidine Metabolism
3-aminoisobutyrate	0.229015	4.4221e-10	1.36279e-09	9.35437	Nucleotide	Pyrimidine Metabolism
3-methylcytidine	0.075316	0.0293978	0.0448751	1.53169	Nucleotide	Pyrimidine Metabolism
3-ureidopropionate	0.326498	1.63785e-15	6.26991e-15	14.7857	Nucleotide	Pyrimidine Metabolism
5,6-dihydrothymine	0.312837	4.95254e-22	2.41467e-21	21.3052	Nucleotide	Pyrimidine Metabolism
5,6-dihydrouracil	0.199304	1.85118e-07	4.68773e-07	6.73255	Nucleotide	Pyrimidine Metabolism
5,6-dihydrouridine	0.603399	6.17899e-123	4.32529e-121	122.209	Nucleotide	Pyrimidine Metabolism
beta-alanine	0.22602	2.29335e-13	8.11367e-13	12.6395	Nucleotide	Pyrimidine Metabolism
cytidine	0.615212	1.13619e-74	3.09297e-73	73.9445	Nucleotide	Pyrimidine Metabolism
dihydroorotate	0.218547	2.12358e-06	5.08829e-06	5.67293	Nucleotide	Pyrimidine Metabolism
N-acetyl-beta-alanine	0.386487	2.7421e-46	2.85879e-45	45.5619	Nucleotide	Pyrimidine Metabolism
orotate	0.300309	4.50067e-12	1.50022e-11	11.3467	Nucleotide	Pyrimidine Metabolism
orotidine	0.494132	2.26832e-27	1.33913e-26	26.6443	Nucleotide	Pyrimidine Metabolism
pseudouridine	0.604021	5.95352e-170	8.33493e-168	169.225	Nucleotide	Pyrimidine Metabolism
uracil	0.147708	3.63856e-05	8.01301e-05	4.43907	Nucleotide	Pyrimidine Metabolism
riboflavin	0.188414	9.28893e-06	2.11701e-05	5.03203	Cofactors and Vitamins	Riboflavin Metabolism
glycocholenate sulfate*	0.468833	1.27906e-30	8.13947e-30	29.8931	Lipid	Secondary Bile Acid Metabolism
glycodeoxycholate sulfate	0.340374	1.06897e-08	2.94268e-08	7.97103	Lipid	Secondary Bile Acid Metabolism
glycohyocholate	0.121205	0.0257444	0.039857	1.58932	Lipid	Secondary Bile Acid Metabolism
glycolithocholate sulfate*	0.391738	4.79956e-13	1.66204e-12	12.3188	Lipid	Secondary Bile Acid Metabolism
taurocholenate sulfate*	0.564827	1.16942e-31	7.58961e-31	30.932	Lipid	Secondary Bile Acid Metabolism
taurolithocholate 3-sulfate	0.469537	2.5176e-18	1.07272e-17	17.599	Lipid	Secondary Bile Acid Metabolism
tauroursodeoxycholate	0.179535	0.00160912	0.00299228	2.79341	Lipid	Secondary Bile Acid Metabolism
palmitoyl sphingomyelin (d18:1/16:0)	0.0565665	0.00315736	0.00556513	2.50068	Lipid	Sphingomyelins
sphingomyelin (d17:1/16:0, d18:1/15:0, d16:1/17:0)*	0.0916831	5.16224e-05	0.000112422	4.28716	Lipid	Sphingomyelins
sphingomyelin (d17:2/16:0, d18:2/15:0)*	0.107288	0.000133259	0.000279046	3.8753	Lipid	Sphingomyelins
sphingomyelin (d18:1/14:0, d16:1/16:0)*	0.0925664	1.3684e-05	3.08994e-05	4.86379	Lipid	Sphingomyelins
sphingomyelin (d18:1/24:1, d18:2/24:0)*	0.0698298	0.00341853	0.00599312	2.46616	Lipid	Sphingomyelins
sphingomyelin (d18:2/14:0, d18:1/14:1)*	0.0647071	0.0169716	0.0273555	1.77028	Lipid	Sphingomyelins
sphingomyelin (d18:2/16:0, d18:1/16:1)*	0.109262	2.62908e-07	6.58952e-07	6.5802	Lipid	Sphingomyelins
sphingomyelin (d18:2/23:1)*	0.0681799	0.00803147	0.0134775	2.0952	Lipid	Sphingomyelins
3beta-hydroxy-5-cholestenoate	0.184504	1.50132e-08	4.06435e-08	7.82353	Lipid	Sterol
4-cholesten-3-one	0.242193	4.67438e-14	1.67798e-13	13.3303	Lipid	Sterol
7-HOCA	0.182976	1.56004e-12	5.30846e-12	11.8069	Lipid	Sterol
beta-sitosterol	0.264651	4.83494e-11	1.53341e-10	10.3156	Lipid	Sterol
campesterol	0.22373	6.28819e-12	2.0819e-11	11.2015	Lipid	Sterol
cholesterol	0.22529	2.42382e-19	1.08463e-18	18.6155	Lipid	Sterol
2-methylcitrate/homocitrate	0.530225	1.1053e-39	9.17119e-39	38.9565	Energy	TCA Cycle
aconitate [cis or trans]	0.174045	3.09804e-09	8.90345e-09	8.50891	Energy	TCA Cycle
thiamin	0.116338	0.0280712	0.0431187	1.55174	Cofactors and Vitamins	Thiamine Metabolism
alpha-CEHC glucuronide*	0.411274	2.409e-17	9.67641e-17	16.6182	Cofactors and Vitamins	Tocopherol Metabolism
alpha-CEHC sulfate	0.53179	2.18449e-24	1.15097e-23	23.6606	Cofactors and Vitamins	Tocopherol Metabolism
alpha-tocopherol	0.0650083	0.00867631	0.014436	2.06166	Cofactors and Vitamins	Tocopherol Metabolism
delta-CEHC glucuronide*	0.455065	7.79688e-32	5.12815e-31	31.1081	Cofactors and Vitamins	Tocopherol Metabolism
gamma-CEHC	0.164879	3.89048e-05	8.52945e-05	4.41	Cofactors and Vitamins	Tocopherol Metabolism
gamma-CEHC glucuronide*	0.727996	3.44232e-63	6.48744e-62	62.4631	Cofactors and Vitamins	Tocopherol Metabolism
gamma-CEHC sulfate*	0.307559	6.03172e-15	2.25614e-14	14.2196	Cofactors and Vitamins	Tocopherol Metabolism
gamma-tocopherol/beta-tocopherol	0.131401	3.52906e-05	7.80695e-05	4.45234	Cofactors and Vitamins	Tocopherol Metabolism
3-indoxyl sulfate	0.484905	2.79076e-29	1.73098e-28	28.5543	Amino Acid	Tryptophan Metabolism
C-glycosyltryptophan	0.595487	5.77126e-125	4.35064e-123	124.239	Amino Acid	Tryptophan Metabolism
indole-3-carboxylate	0.238929	5.88407e-12	1.95471e-11	11.2303	Amino Acid	Tryptophan Metabolism
indoleacetate	0.451364	2.22294e-27	1.32029e-26	26.6531	Amino Acid	Tryptophan Metabolism
indoleacetylglutamine	0.709226	2.57424e-55	3.60393e-54	54.5894	Amino Acid	Tryptophan Metabolism
indolelactate	0.507466	6.49744e-59	1.01071e-57	58.1873	Amino Acid	Tryptophan Metabolism
N-acetyltryptophan	1.2034	1.85639e-21	9.00626e-21	20.7313	Amino Acid	Tryptophan Metabolism
picolinate	0.49934	6.72214e-37	5.06746e-36	36.1725	Amino Acid	Tryptophan Metabolism
xanthurenate	0.432481	4.71916e-21	2.26705e-20	20.3261	Amino Acid	Tryptophan Metabolism
2-hydroxyphenylacetate	0.579519	2.12261e-45	2.14449e-44	44.6731	Amino Acid	Tyrosine Metabolism
3-(4-hydroxyphenyl)lactate	0.59903	8.17048e-99	3.48134e-97	98.0878	Amino Acid	Tyrosine Metabolism
3,4-dihydroxyphenylacetate sulfate	0.241279	2.38256e-13	8.39896e-13	12.623	Amino Acid	Tyrosine Metabolism
3-hydroxyphenylacetate sulfate	0.352579	2.84218e-37	2.15918e-36	36.5463	Amino Acid	Tyrosine Metabolism
3-methoxytyramine sulfate	0.376856	4.30344e-17	1.72138e-16	16.3662	Amino Acid	Tyrosine Metabolism
3-methoxytyrosine	0.0891859	0.00151213	0.00282265	2.82041	Amino Acid	Tyrosine Metabolism
4-hydroxyphenylacetatoylcarnitine	0.572805	8.12354e-25	4.37421e-24	24.0903	Amino Acid	Tyrosine Metabolism
4-hydroxyphenylpyruvate	0.411172	3.5891e-25	1.95406e-24	24.445	Amino Acid	Tyrosine Metabolism
4-methoxyphenol sulfate	0.394942	1.7962e-17	7.33449e-17	16.7456	Amino Acid	Tyrosine Metabolism
5-hydroxymethyl-2-furoic acid	0.319938	4.36682e-13	1.51755e-12	12.3598	Amino Acid	Tyrosine Metabolism
dopamine 3-O-sulfate	0.363825	1.46124e-19	6.5689e-19	18.8353	Amino Acid	Tyrosine Metabolism
dopamine 4-sulfate	0.428149	5.13915e-24	2.65072e-23	23.2891	Amino Acid	Tyrosine Metabolism
gentisate	0.114319	0.0110519	0.0182338	1.95656	Amino Acid	Tyrosine Metabolism
homovanillate	0.63483	6.595e-70	1.53883e-68	69.1808	Amino Acid	Tyrosine Metabolism
homovanillate sulfate	0.724998	3.8066e-60	6.11552e-59	59.4195	Amino Acid	Tyrosine Metabolism
indoxyl glucuronide	0.574837	1.05e-40	9.02631e-40	39.9788	Amino Acid	Tyrosine Metabolism
N-acetyltyrosine	0.787068	4.78099e-92	1.87415e-90	91.3205	Amino Acid	Tyrosine Metabolism
N-formylphenylalanine	0.300606	2.00343e-10	6.25274e-10	9.69823	Amino Acid	Tyrosine Metabolism
p-cresol glucuronide*	0.554979	4.16672e-26	2.37406e-25	25.3802	Amino Acid	Tyrosine Metabolism
phenol glucuronide	0.363888	4.19694e-12	1.4134e-11	11.3771	Amino Acid	Tyrosine Metabolism
phenol sulfate	0.317855	9.46495e-10	2.84529e-09	9.02388	Amino Acid	Tyrosine Metabolism
tyramine O-sulfate	0.361591	6.06107e-09	1.68746e-08	8.21745	Amino Acid	Tyrosine Metabolism
vanillactate	0.681861	1.16299e-106	6.33183e-105	105.934	Amino Acid	Tyrosine Metabolism
vanillic alcohol sulfate	0.333898	1.58321e-06	3.84045e-06	5.80046	Amino Acid	Tyrosine Metabolism
vanillylmandelate	0.611131	2.25431e-54	3.06837e-53	53.647	Amino Acid	Tyrosine Metabolism
2-oxoarginine*	0.306506	1.94216e-16	7.64384e-16	15.7117	Amino Acid	Urea cycle; Arginine and Proline Metabolism
3-hydroxyproline	0.507607	6.74389e-174	1.3218e-171	173.171	Amino Acid	Urea cycle; Arginine and Proline Metabolism
argininate*	0.374631	1.5517e-29	9.68575e-29	28.8092	Amino Acid	Urea cycle; Arginine and Proline Metabolism
citrulline	0.0651668	0.0120652	0.0197724	1.91847	Amino Acid	Urea cycle; Arginine and Proline Metabolism
dimethylarginine	0.262884	1.60125e-28	9.74671e-28	27.7955	Amino Acid	Urea cycle; Arginine and Proline Metabolism
homocitrulline	0.381802	6.43679e-32	4.29119e-31	31.1913	Amino Acid	Urea cycle; Arginine and Proline Metabolism
hydroxyproline	0.226857	2.60732e-18	1.10614e-17	17.5838	Amino Acid	Urea cycle; Arginine and Proline Metabolism
N2,N5-diacetylornithine	0.306965	2.01414e-11	6.53594e-11	10.6959	Amino Acid	Urea cycle; Arginine and Proline Metabolism
N-acetylarginine	0.191622	1.25568e-08	3.42776e-08	7.90112	Amino Acid	Urea cycle; Arginine and Proline Metabolism
N-acetylcitrulline	0.576584	5.4687e-38	4.39289e-37	37.2621	Amino Acid	Urea cycle; Arginine and Proline Metabolism
N-acetylproline	0.544989	6.55437e-45	6.55437e-44	44.1835	Amino Acid	Urea cycle; Arginine and Proline Metabolism
N-delta-acetylornithine	0.128632	0.000246603	0.000496244	3.608	Amino Acid	Urea cycle; Arginine and Proline Metabolism
N-methylproline	0.172246	0.000947963	0.00179659	3.02321	Amino Acid	Urea cycle; Arginine and Proline Metabolism
proline	0.162113	2.28896e-08	6.12891e-08	7.64036	Amino Acid	Urea cycle; Arginine and Proline Metabolism
prolylhydroxyproline	0.425145	1.01788e-57	1.5114e-56	56.9923	Amino Acid	Urea cycle; Arginine and Proline Metabolism
urea	0.48127	1.39045e-57	2.03379e-56	56.8568	Amino Acid	Urea cycle; Arginine and Proline Metabolism
pyridoxate	0.557141	1.90221e-28	1.14366e-27	27.7207	Cofactors and Vitamins	Vitamin B6 Metabolism
3-methyl-2-oxovalerate	-0.0631932	0.0288003	0.0440317	1.5406	Amino Acid	BCAA Metabolism
4-methyl-2-oxopentanoate	-0.0908198	0.00252674	0.00454349	2.59744	Amino Acid	BCAA Metabolism
guanidinoacetate	-0.0842189	0.0238735	0.0373738	1.62208	Amino Acid	Creatine Metabolism
glutamate	-0.102899	0.00114243	0.00214068	2.94217	Amino Acid	Glutamate Metabolism
taurine	-0.113534	0.000876299	0.00166752	3.05735	Amino Acid	Methionine, Cysteine, SAM and Taurine Metabolism
tryptophan	-0.0989596	6.79356e-05	0.000146645	4.1679	Amino Acid	Tryptophan Metabolism
serotonin	-0.302801	3.0546e-09	8.80445e-09	8.51504	Amino Acid	Tryptophan Metabolism
thyroxine	-0.215992	7.03141e-15	2.60029e-14	14.153	Amino Acid	Tyrosine Metabolism
homoarginine	-0.253789	2.62031e-15	9.99183e-15	14.5816	Amino Acid	Urea cycle; Arginine and Proline Metabolism
1,5-anhydroglucitol	-0.0830701	0.00169528	0.00314059	2.77076	Carbohydrate	Glycolysis, Gluconeogenesis, and Pyruvate Metabolism
3-phosphoglycerate	-0.185139	2.33707e-05	5.21715e-05	4.63133	Carbohydrate	Glycolysis, Gluconeogenesis, and Pyruvate Metabolism
bilirubin (E,E)*	-0.0807084	0.0283527	0.043483	1.54741	Cofactors and Vitamins	Hemoglobin and Porphyrin Metabolism
pyridoxal	-0.0979794	0.00270072	0.00482975	2.56852	Cofactors and Vitamins	Vitamin B6 Metabolism
alpha-ketoglutarate	-0.17528	3.94952e-06	9.17187e-06	5.40346	Energy	TCA Cycle
dihomo-linolenoylcarnitine (C20:3n3 or 6)*	-0.112731	0.00202474	0.00370195	2.69363	Lipid	Long-chain Acylcarnitine
oleoylcholine	-0.118214	0.0101127	0.016769	1.99513	Lipid	Fatty Acid Metabolism (Acyl Choline)
linoleoylcholine*	-0.152574	0.000842433	0.00161247	3.07446	Lipid	Fatty Acid Metabolism (Acyl Choline)
palmitoylcholine	-0.15623	0.000500378	0.000978784	3.3007	Lipid	Fatty Acid Metabolism (Acyl Choline)
stearoylcholine*	-0.165063	0.000602665	0.00117185	3.21992	Lipid	Fatty Acid Metabolism (Acyl Choline)
docosahexaenoylcholine	-0.217899	6.64757e-07	1.64511e-06	6.17734	Lipid	Fatty Acid Metabolism (Acyl Choline)
arachidonoylcholine	-0.239931	4.34322e-08	1.13806e-07	7.36219	Lipid	Fatty Acid Metabolism (Acyl Choline)
dihomo-linolenoyl-choline	-0.252292	3.47708e-08	9.18475e-08	7.45878	Lipid	Fatty Acid Metabolism (Acyl Choline)
2-aminooctanoate	-0.178497	1.13636e-05	2.57786e-05	4.94448	Lipid	Fatty Acid, Amino
1-arachidonoyl-GPE (20:4n6)*	-0.0947332	0.00307615	0.00543176	2.51199	Lipid	Lysophospholipid
1-cerotoyl-GPC (26:0)*	-0.175927	1.3462e-07	3.44459e-07	6.87089	Lipid	Lysophospholipid
1-linoleoyl-GPC (18:2)	-0.0772189	0.00388803	0.00677984	2.41027	Lipid	Lysophosphatidylcholine
1-linolenoyl-GPC (18:3)*	-0.101709	0.00564311	0.00960113	2.24848	Lipid	Lysophosphatidylcholine
1-lignoceroyl-GPC (24:0)	-0.132396	0.000410605	0.000806399	3.38658	Lipid	Lysophosphatidylcholine
1-palmitoyl-GPC (16:0)	-0.155587	2.58969e-11	8.34836e-11	10.5868	Lipid	Lysophosphatidylcholine
1-arachidonoyl-GPC* (20:4)*	-0.155673	1.0149e-07	2.60367e-07	6.99358	Lipid	Lysophosphatidylcholine
1-stearoyl-GPC (18:0)	-0.162604	8.88488e-10	2.6874e-09	9.05135	Lipid	Lysophosphatidylcholine
1-palmitoleoyl-GPC* (16:1)*	-0.174366	2.97569e-08	7.9244e-08	7.52641	Lipid	Lysophosphatidylcholine
2-palmitoyl-GPC* (16:0)*	-0.223623	3.21418e-12	1.08617e-11	11.4929	Lipid	Lysophosphatidylcholine
1-(1-enyl-palmitoyl)-GPE (P-16:0)*	-0.166377	2.50046e-06	5.9477e-06	5.60198	Lipid	Lysoplasmalogen
1-(1-enyl-oleoyl)-GPE (P-18:1)*	-0.180116	2.01146e-06	4.83146e-06	5.69649	Lipid	Lysoplasmalogen
1-(1-enyl-stearoyl)-GPE (P-18:0)*	-0.186813	1.65145e-07	4.20368e-07	6.78214	Lipid	Lysoplasmalogen
1-(1-enyl-palmitoyl)-GPC (P-16:0)*	-0.230421	4.4147e-12	1.47659e-11	11.3551	Lipid	Lysoplasmalogen
1-myristoyl-2-arachidonoyl-GPC (14:0/20:4)*	-0.0910573	0.0075985	0.0128168	2.11927	Lipid	Phosphatidylcholine
phosphoethanolamine	-0.142564	0.000141841	0.000293257	3.8482	Lipid	Phospholipid Metabolism
glycerophosphoethanolamine	-0.145723	1.09257e-06	2.67011e-06	5.96155	Lipid	Phospholipid Metabolism
glycerophosphorylcholine	-0.284192	2.19867e-18	9.45044e-18	17.6578	Lipid	Phospholipid Metabolism
1-(1-enyl-palmitoyl)-2-linoleoyl-GPC (P-16:0/18:2)*	-0.0896565	0.000477468	0.000935837	3.32106	Lipid	Plasmalogen
1-(1-enyl-palmitoyl)-2-arachidonoyl-GPC (P-16:0/20:4)*	-0.127927	7.34666e-08	1.90974e-07	7.13391	Lipid	Plasmalogen
1-(1-enyl-palmitoyl)-2-arachidonoyl-GPE (P-16:0/20:4)*	-0.131122	6.24585e-06	1.43347e-05	5.20441	Lipid	Plasmalogen
1-(1-enyl-stearoyl)-2-arachidonoyl-GPE (P-18:0/20:4)*	-0.182816	1.14589e-08	3.14557e-08	7.94086	Lipid	Plasmalogen
1-(1-enyl-palmitoyl)-2-linoleoyl-GPE (P-16:0/18:2)*	-0.202731	4.19003e-09	1.18983e-08	8.37778	Lipid	Plasmalogen
arachidonate (20:4n6)	-0.0773212	0.0236201	0.0371553	1.62672	Lipid	Polyunsaturated Fatty Acid (n3 and n6)
dihomolinolenate (20:3n3 or 3n6)	-0.115177	0.000888454	0.00168737	3.05137	Lipid	Polyunsaturated Fatty Acid (n3 and n6)
taurodeoxycholate	-0.139348	0.0192634	0.0307461	1.71527	Lipid	Secondary Bile Acid Metabolism
isoursodeoxycholate	-0.162731	0.00305959	0.00541227	2.51434	Lipid	Secondary Bile Acid Metabolism
glycodeoxycholate	-0.176184	0.00187782	0.00345915	2.72634	Lipid	Secondary Bile Acid Metabolism
ursodeoxycholate	-0.181329	0.00212521	0.00386691	2.6726	Lipid	Secondary Bile Acid Metabolism
deoxycholate	-0.194443	9.62447e-05	0.000205043	4.01662	Lipid	Secondary Bile Acid Metabolism
sphingomyelin (d18:2/24:2)*	-0.0615428	0.00769477	0.0129568	2.1138	Lipid	Sphingomyelins
sphingomyelin (d18:1/20:0, d16:1/22:0)*	-0.0701291	0.0016465	0.003056	2.78344	Lipid	Sphingomyelins
sphingomyelin (d18:1/20:1, d18:2/20:0)*	-0.0875548	3.61981e-05	7.98966e-05	4.44131	Lipid	Sphingomyelins
stearoyl sphingomyelin (d18:1/18:0)	-0.0922024	0.000215199	0.000435734	3.66716	Lipid	Sphingomyelins
sphingosine 1-phosphate	-0.0875535	0.00202428	0.00370195	2.69373	Lipid	Sphingosines
inosine 5'-monophosphate	-0.179085	8.27964e-05	0.00017794	4.08199	Nucleotide	Purine Metabolism
ADP	-0.166179	0.0007482	0.00144338	3.12598	Nucleotide	Purine Metabolism
uridine	-0.151062	2.26625e-07	5.72403e-07	6.64469	Nucleotide	Pyrimidine Metabolism
DSGEGDFXAEGGGVR*	-0.0851625	0.0252303	0.0391229	1.59808	Peptide	Fibrinogen Cleavage Peptide
gamma-glutamyl-2-aminobutyrate	-0.0936194	0.0216626	0.0342409	1.66429	Peptide	Gamma-glutamyl Amino Acid
gamma-glutamylglutamate	-0.114875	0.00414726	0.00719348	2.38224	Peptide	Gamma-glutamyl Amino Acid
HWESASXX*	-0.132014	0.000807857	0.00154931	3.09267	Peptide	Polypeptide
1H-indole-7-acetic acid	0.193651	2.6134e-06	6.18631e-06	5.58279	Xenobiotics	Bacterial/Fungal
N-methylpipecolate	0.401531	2.3863e-24	1.25057e-23	23.6223	Xenobiotics	Bacterial/Fungal
2-hydroxyhippurate	0.327946	3.73031e-05	8.19664e-05	4.42826	Xenobiotics	Benzoate Metabolism
3-(3-hydroxyphenyl)propionate sulfate	0.132925	0.00102984	0.00193713	2.98723	Xenobiotics	Benzoate Metabolism
3-hydroxyhippurate	0.247659	6.14669e-05	0.000132975	4.21136	Xenobiotics	Benzoate Metabolism
3-methoxycatechol sulfate	0.442607	7.65533e-18	3.20608e-17	17.116	Xenobiotics	Benzoate Metabolism
3-methoxycatechol sulfate	0.23122	2.35294e-11	7.61017e-11	10.6284	Xenobiotics	Benzoate Metabolism
3-methyl catechol sulfate	0.196272	0.000610773	0.00118526	3.21412	Xenobiotics	Benzoate Metabolism
4-acetylphenyl sulfate	0.263953	5.90791e-09	1.6495e-08	8.22857	Xenobiotics	Benzoate Metabolism
4-ethylphenyl sulfate	0.255562	0.00010462	0.000221921	3.98038	Xenobiotics	Benzoate Metabolism
4-hydroxyhippurate	0.621346	8.67189e-37	6.48737e-36	36.0619	Xenobiotics	Benzoate Metabolism
4-methylcatechol sulfate	0.443622	4.45186e-16	1.71765e-15	15.3515	Xenobiotics	Benzoate Metabolism
4-methylguaiacol sulfate	0.427908	3.50589e-16	1.35801e-15	15.4552	Xenobiotics	Benzoate Metabolism
4-vinylphenol sulfate	0.281546	9.63142e-08	2.47737e-07	7.01631	Xenobiotics	Benzoate Metabolism
benzoate	0.137919	1.12921e-06	2.75281e-06	5.94722	Xenobiotics	Benzoate Metabolism
catechol sulfate	0.227914	0.000170656	0.000346977	3.76788	Xenobiotics	Benzoate Metabolism
hippurate	0.660131	3.02974e-35	2.16726e-34	34.5186	Xenobiotics	Benzoate Metabolism
methyl-4-hydroxybenzoate sulfate	0.48771	8.69057e-19	3.80212e-18	18.061	Xenobiotics	Benzoate Metabolism
o-cresol sulfate	0.201456	1.91505e-06	4.61118e-06	5.71782	Xenobiotics	Benzoate Metabolism
p-cresol sulfate	0.384816	3.4385e-18	1.44624e-17	17.4636	Xenobiotics	Benzoate Metabolism
propyl 4-hydroxybenzoate sulfate	0.192609	0.00219567	0.00398473	2.65843	Xenobiotics	Benzoate Metabolism
1,2,3-benzenetriol sulfate	0.184402	0.000949628	0.00179659	3.02245	Xenobiotics	Chemical
2-aminophenol sulfate	0.37519	4.4556e-15	1.67942e-14	14.3511	Xenobiotics	Chemical
2-methoxyresorcinol sulfate	0.294386	1.78317e-12	6.04672e-12	11.7488	Xenobiotics	Chemical
3-acetylphenol sulfate	0.196976	2.62901e-07	6.58952e-07	6.58021	Xenobiotics	Chemical
3-hydroxypyridine sulfate	0.259997	0.000300926	0.00059819	3.52154	Xenobiotics	Chemical
4-hydroxychlorothalonil	0.111893	0.000162821	0.000332426	3.78829	Xenobiotics	Chemical
6-hydroxyindole sulfate	0.4868	4.4568e-29	2.74696e-28	28.351	Xenobiotics	Chemical
diglycerol	0.209767	1.61346e-05	3.62658e-05	4.79224	Xenobiotics	Chemical
dimethyl sulfone	0.0917993	0.0200615	0.031916	1.69764	Xenobiotics	Chemical
ectoine	0.194338	6.18465e-06	1.42276e-05	5.20868	Xenobiotics	Chemical
O-sulfo-L-tyrosine	0.68344	1.0942e-154	1.07232e-152	153.961	Xenobiotics	Chemical
perfluorooctanesulfonate	0.113091	1.26055e-06	3.06535e-06	5.89944	Xenobiotics	Chemical
perfluorooctanoate *	0.0757143	0.000320647	0.000636101	3.49397	Xenobiotics	Chemical
succinimide	0.0962954	0.00525928	0.00896364	2.27907	Xenobiotics	Chemical
sulfate*	0.393851	9.6769e-49	1.14257e-47	48.0143	Xenobiotics	Chemical
thioproline	-0.239679	2.30986e-16	9.01859e-16	15.6364	Xenobiotics	Chemical
2-methoxyacetaminophen glucuronide*	0.159405	0.000800099	0.00153745	3.09686	Xenobiotics	Drug - Analgesics, Anesthetics
2-methoxyacetaminophen sulfate*	0.216504	7.86077e-05	0.000169309	4.10454	Xenobiotics	Drug - Analgesics, Anesthetics
3-(N-acetyl-L-cystein-S-yl) acetaminophen	0.336598	7.00784e-08	1.82651e-07	7.15442	Xenobiotics	Drug - Analgesics, Anesthetics
4-acetamidophenylglucuronide	0.286324	0.00225519	0.00407557	2.64682	Xenobiotics	Drug - Analgesics, Anesthetics
carboxyibuprofen	0.0919429	0.0143548	0.0233295	1.843	Xenobiotics	Drug - Analgesics, Anesthetics
desmethylnaproxen	0.455065	7.79688e-32	5.12815e-31	31.1081	Xenobiotics	Drug - Analgesics, Anesthetics
desmethylnaproxen sulfate	0.239165	1.02186e-11	3.36049e-11	10.9906	Xenobiotics	Drug - Analgesics, Anesthetics
ibuprofen acyl glucuronide	0.0498003	0.0274673	0.0423239	1.56118	Xenobiotics	Drug - Analgesics, Anesthetics
N-ethylglycinexylidide	0.171083	0.00423523	0.00730726	2.37312	Xenobiotics	Drug - Analgesics, Anesthetics
O-desmethyltramadol glucuronide	0.10597	0.00425092	0.00732144	2.37152	Xenobiotics	Drug - Analgesics, Anesthetics
salicyluric glucuronide*	0.277133	2.14621e-08	5.76243e-08	7.66833	Xenobiotics	Drug - Analgesics, Anesthetics
tramadol	0.0816348	0.0241542	0.037753	1.61701	Xenobiotics	Drug - Analgesics, Anesthetics
doxycycline	0.0759639	0.0205123	0.0325803	1.68799	Xenobiotics	Drug - Antibiotic
furosemide	0.596891	1.31469e-20	6.19422e-20	19.8812	Xenobiotics	Drug - Cardiovascular
hydrochlorothiazide	-0.0890214	0.0244774	0.038076	1.61123	Xenobiotics	Drug - Cardiovascular
metoclopramide	0.284113	3.87855e-08	1.01903e-07	7.41133	Xenobiotics	Drug - Gastrointestinal
allopurinol	0.0591308	0.012086	0.0197734	1.91772	Xenobiotics	Drug - Metabolic
allopurinol riboside	0.099631	0.0110888	0.0182639	1.95512	Xenobiotics	Drug - Metabolic
homoveratric acid	0.025149	0.0266151	0.04114	1.57487	Xenobiotics	Drug - Neurological
S-carboxymethyl-L-cysteine	0.426761	6.40574e-21	3.06225e-20	20.1934	Xenobiotics	Drug - Other
hydroquinone sulfate	0.511164	2.3642e-25	1.30899e-24	24.6263	Xenobiotics	Drug - Topical Agents
1-kestose	0.355905	3.56328e-10	1.10158e-09	9.44815	Xenobiotics	Food Component/Plant
2,3-dihydroxyisovalerate	0.503703	1.68055e-22	8.27607e-22	21.7745	Xenobiotics	Food Component/Plant
2,8-quinolinediol sulfate	0.308035	4.49585e-15	1.6881e-14	14.3472	Xenobiotics	Food Component/Plant
2-keto-3-deoxy-gluconate	0.489351	2.15101e-49	2.60246e-48	48.6674	Xenobiotics	Food Component/Plant
3-hydroxystachydrine*	0.299816	4.01223e-09	1.14302e-08	8.39661	Xenobiotics	Food Component/Plant
4-allylphenol sulfate	0.186702	4.59996e-05	0.000100624	4.33725	Xenobiotics	Food Component/Plant
alliin	0.0917277	0.020691	0.0328109	1.68422	Xenobiotics	Food Component/Plant
beta-guanidinopropanoate	0.222721	1.27848e-05	2.89356e-05	4.89331	Xenobiotics	Food Component/Plant
cinnamoylglycine	0.225116	2.14149e-06	5.11868e-06	5.66928	Xenobiotics	Food Component/Plant
daidzein sulfate	0.232374	4.89002e-06	1.13024e-05	5.31069	Xenobiotics	Food Component/Plant
eugenol sulfate	0.320593	3.44452e-09	9.87027e-09	8.46287	Xenobiotics	Food Component/Plant
ferulic acid 4-sulfate	0.269985	4.95413e-09	1.39915e-08	8.30503	Xenobiotics	Food Component/Plant
genistein sulfate*	0.162934	0.00222322	0.00402728	2.65302	Xenobiotics	Food Component/Plant
gluconate	0.534927	5.36316e-14	1.91821e-13	13.2706	Xenobiotics	Food Component/Plant
glucuronide of piperine metabolite C17H21NO3 (4)*	-0.100856	0.0108144	0.0178721	1.966	Xenobiotics	Food Component/Plant
glucuronide of piperine metabolite C17H21NO3 *	-0.0885649	0.0170977	0.0275136	1.76706	Xenobiotics	Food Component/Plant
homostachydrine*	0.112742	0.00422095	0.00729547	2.37459	Xenobiotics	Food Component/Plant
indolin-2-one	0.359797	1.094e-19	5.00989e-19	18.961	Xenobiotics	Food Component/Plant
methyl indole-3-acetate	0.776358	9.78923e-71	2.39836e-69	70.0093	Xenobiotics	Food Component/Plant
N-(2-furoyl)glycine	0.67027	9.88527e-31	6.33174e-30	30.005	Xenobiotics	Food Component/Plant
N-acetylalliin	0.125658	0.00101468	0.00191597	2.99367	Xenobiotics	Food Component/Plant
naringenin 7-glucuronide	0.0823851	0.00282848	0.00503983	2.54845	Xenobiotics	Food Component/Plant
piperine	-0.215879	0.000158476	0.000324909	3.80004	Xenobiotics	Food Component/Plant
quinate	0.371224	2.03629e-08	5.48233e-08	7.69116	Xenobiotics	Food Component/Plant
saccharin	0.512578	2.68271e-18	1.13321e-17	17.5714	Xenobiotics	Food Component/Plant
stachydrine	0.175563	0.000506304	0.000988402	3.29559	Xenobiotics	Food Component/Plant
sulfate of piperine metabolite C16H19NO3 *	-0.0913668	0.0242061	0.0377739	1.61607	Xenobiotics	Food Component/Plant
sulfate of piperine metabolite C16H19NO3 *	-0.0969376	0.0152824	0.0247142	1.81581	Xenobiotics	Food Component/Plant
sulfate of piperine metabolite C18H21NO3 *	-0.0904756	0.00826206	0.0137936	2.08291	Xenobiotics	Food Component/Plant
tartarate	0.431597	3.37193e-14	1.22389e-13	13.4721	Xenobiotics	Food Component/Plant
umbelliferone sulfate	0.00628241	0.000153857	0.0003161	3.81288	Xenobiotics	Food Component/Plant
1,3,7-trimethylurate	0.298749	2.49862e-10	7.77347e-10	9.6023	Xenobiotics	Xanthine Metabolism
1,3-dimethylurate	0.294697	2.71374e-06	6.40834e-06	5.56643	Xenobiotics	Xanthine Metabolism
1,7-dimethylurate	0.251217	1.05348e-06	2.58103e-06	5.97737	Xenobiotics	Xanthine Metabolism
1-methylurate	0.680428	1.28774e-62	2.33701e-61	61.8902	Xenobiotics	Xanthine Metabolism
3,7-dimethylurate	0.202349	8.38533e-08	2.16824e-07	7.07648	Xenobiotics	Xanthine Metabolism
3-methylxanthine	0.133478	0.0111098	0.0182678	1.95429	Xenobiotics	Xanthine Metabolism
5-acetylamino-6-amino-3-methyluracil	0.20225	0.000135974	0.000282917	3.86655	Xenobiotics	Xanthine Metabolism
7-methylurate	0.151876	9.66956e-05	0.000205557	4.01459	Xenobiotics	Xanthine Metabolism
caffeic acid sulfate	0.143327	0.00349367	0.00611392	2.45672	Xenobiotics	Xanthine Metabolism
theophylline	0.171149	0.0151709	0.0245743	1.81899	Xenobiotics	Xanthine Metabolism
Note: Significant associations presented between N-formylmethionine abundance and the 983 individual metabolites determined by mixed effects modeling in the VITdAL-ICU cohort (N=428). For day 0, 3 and 7 repeated measures data, correlations between N-formylmethionine abundance and individual metabolites were determined utilizing linear mixed effects models correcting for age, sex, baseline 25(OH)D…

## Sheet: Day 0,3,7 VITdAL-ICU Placebo
Metabolites significantly changed with increased N-formylmethionine abundance in the VITdAL-ICU Cohort over days 0, 3 and 7 in patients who received Placebo (N=216): Mixed Effects Linear Regression
Metabolite	Beta Coefficient	p-value	q-value	-log(10)p	Super Pathway	Sub Pathway
4-hydroxyphenylacetylglutamine	1.23324	2.91455e-29	1.2983e-27	28.5354	Peptide	Acetylated Peptides
phenylacetylglutamate	0.864958	5.80681e-18	7.29574e-17	17.2361	Peptide	Acetylated Peptides
phenylacetylglutamine	0.579592	5.93103e-14	4.72554e-13	13.2269	Peptide	Acetylated Peptides
phenylacetylhistidine	0.512545	1.31007e-10	8.28303e-10	9.88271	Peptide	Acetylated Peptides
phenylacetylmethionine	0.654896	3.50567e-10	2.12072e-09	9.45523	Peptide	Acetylated Peptides
N6-carboxymethyllysine	0.625029	2.69856e-19	3.8891e-18	18.5689	Carbohydrate	Advanced Glycation End-product
hydroxyasparagine	0.672649	2.37559e-33	1.45505e-31	32.6242	Amino Acid	Alanine and Aspartate Metabolism
N-acetylalanine	0.620159	2.36459e-54	1.15865e-51	53.6262	Amino Acid	Alanine and Aspartate Metabolism
N-acetylaspartate	0.285304	4.68082e-09	2.52044e-08	8.32968	Amino Acid	Alanine and Aspartate Metabolism
glucuronate	0.680793	2.59034e-14	2.1513e-13	13.5866	Carbohydrate	Aminosugar Metabolism
N-acetylglucosamine/N-acetylgalactosamine	0.447453	6.70541e-18	8.31811e-17	17.1736	Carbohydrate	Aminosugar Metabolism
N-acetylglucosaminylasparagine	0.515567	2.97001e-14	2.44589e-13	13.5272	Carbohydrate	Aminosugar Metabolism
N-acetylneuraminate	0.59317	1.54148e-18	2.01421e-17	17.8121	Carbohydrate	Aminosugar Metabolism
11-ketoetiocholanolone glucuronide	0.388208	7.76652e-06	2.90503e-05	5.10977	Lipid	Androgenic Steroids
5alpha-androstan-3alpha,17alpha-diol disulfate	0.394168	3.11973e-06	1.23779e-05	5.50588	Lipid	Androgenic Steroids
5alpha-androstan-3alpha,17beta-diol disulfate	0.539488	1.69616e-07	7.87792e-07	6.77053	Lipid	Androgenic Steroids
5alpha-androstan-3beta,17beta-diol disulfate	0.285993	0.00102547	0.00270878	2.98908	Lipid	Androgenic Steroids
androstenediol (3beta,17beta) disulfate	0.26394	0.000552968	0.00155721	3.2573	Lipid	Androgenic Steroids
androsterone glucuronide	0.455151	1.57967e-05	5.54866e-05	4.80143	Lipid	Androgenic Steroids
etiocholanolone glucuronide	0.48191	1.29692e-05	4.65561e-05	4.88709	Lipid	Androgenic Steroids
gulonate*	0.854017	1.199e-27	4.7001e-26	26.9212	Cofactors and Vitamins	Ascorbate and Aldarate Metabolism
threonate	0.364868	1.8258e-08	9.27089e-08	7.73855	Cofactors and Vitamins	Ascorbate and Aldarate Metabolism
2,3-dihydroxy-2-methylbutyrate	0.605525	5.48958e-17	5.66294e-16	16.2605	Amino Acid	BCAA Metabolism
2-hydroxy-3-methylvalerate	0.366286	2.66633e-08	1.34e-07	7.57409	Amino Acid	BCAA Metabolism
3-hydroxy-2-ethylpropionate	0.291228	3.2996e-06	1.29344e-05	5.48154	Amino Acid	BCAA Metabolism
3-hydroxyisobutyrate	0.333614	2.19727e-07	1.00154e-06	6.65812	Amino Acid	BCAA Metabolism
3-methylglutaconate	0.803235	1.08042e-25	3.02518e-24	24.9664	Amino Acid	BCAA Metabolism
beta-hydroxyisovalerate	0.31627	1.56034e-06	6.39804e-06	5.80678	Amino Acid	BCAA Metabolism
ethylmalonate	0.507658	2.23421e-11	1.52051e-10	10.6509	Amino Acid	BCAA Metabolism
isobutyrylglycine (C4)	0.631307	1.43006e-14	1.19783e-13	13.8446	Amino Acid	BCAA Metabolism
isovalerylglycine	0.736347	2.01836e-17	2.24772e-16	16.695	Amino Acid	BCAA Metabolism
methylmalonate	0.429807	6.66258e-09	3.54855e-08	8.17636	Lipid	BCAA Metabolism
methylsuccinate	0.442277	1.954e-09	1.09424e-08	8.70907	Amino Acid	BCAA Metabolism
N-acetylisoleucine	0.550505	3.25147e-35	2.65536e-33	34.4879	Amino Acid	BCAA Metabolism
N-acetylleucine	0.557967	2.29223e-43	2.49598e-41	42.6397	Amino Acid	BCAA Metabolism
N-acetylvaline	0.656208	1.02961e-56	1.00901e-53	55.9873	Amino Acid	BCAA Metabolism
propionylglycine (C3)	0.240686	0.00089271	0.0023838	3.04929	Lipid	BCAA Metabolism
carnitine	0.230613	1.86695e-05	6.49892e-05	4.72887	Lipid	Carnitine Metabolism
deoxycarnitine	0.418332	3.56235e-15	3.14514e-14	14.4483	Lipid	Carnitine Metabolism
ceramide (d16:1/24:1, d18:1/22:1)*	0.195005	0.000853039	0.00229664	3.06903	Lipid	Ceramides
N-palmitoyl-heptadecasphingosine (d17:1/16:0)*	0.22141	0.000959086	0.00254717	3.01814	Lipid	Ceramides
N-palmitoyl-sphingadienine (d18:2/16:0)*	0.215341	0.000189471	0.000583905	3.72246	Lipid	Ceramides
N-palmitoyl-sphingosine (d18:1/16:0)	0.309139	7.8314e-08	3.70762e-07	7.10616	Lipid	Ceramides
cortisol 21-glucuronide	0.677791	1.4787e-18	1.95827e-17	17.8301	Lipid	Corticosteroids
creatinine	0.50689	1.95362e-23	4.66963e-22	22.7092	Amino Acid	Creatine Metabolism
N-palmitoyl-sphinganine (d18:0/16:0)	0.29812	8.91353e-06	3.29632e-05	5.04995	Lipid	Dihydroceramides
prolylglycine	0.591573	1.71115e-19	2.5408e-18	18.7667	Peptide	Dipeptide
sucrose	0.656823	8.80073e-09	4.53933e-08	8.05548	Carbohydrate	Disaccharides and Oligosaccharides
N-oleoylserine	0.187649	0.000761609	0.00207904	3.11827	Lipid	Endocannabinoid
estrone 3-sulfate	0.274164	0.000352693	0.00103796	3.4526	Lipid	Estrogenic Steroids
hexanoylglutamine	0.575169	5.3414e-12	3.82085e-11	11.2723	Lipid	Fatty Acid Metabolism (Acyl Glutamine)
trans-2-hexenoylglycine	0.323184	0.000159177	0.000499978	3.79812	Lipid	Fatty Acid Metabolism(Acyl Glycine)
N-acetyl-2-aminooctanoate*	0.383648	5.43991e-06	2.07436e-05	5.26441	Lipid	Fatty Acid, Amino
2-hydroxyadipate	0.781543	1.18097e-18	1.63006e-17	17.9278	Lipid	Fatty Acid, Dicarboxylate
3-carboxy-4-methyl-5-pentyl-2-furanpropionate (3-CMPFP)	0.562248	1.95001e-15	1.80284e-14	14.71	Lipid	Fatty Acid, Dicarboxylate
3-hydroxyadipate*	0.728471	3.84517e-15	3.36453e-14	14.4151	Lipid	Fatty Acid, Dicarboxylate
3-methyladipate	0.780374	7.71507e-21	1.40014e-19	20.1127	Lipid	Fatty Acid, Dicarboxylate
adipate	0.482402	6.28396e-09	3.36518e-08	8.20177	Lipid	Fatty Acid, Dicarboxylate
azelate (nonanedioate; C9)	0.178078	0.00195187	0.00498133	2.70955	Lipid	Fatty Acid, Dicarboxylate
heptenedioate (C7:1-DC)*	0.70234	2.64271e-17	2.90995e-16	16.578	Lipid	Fatty Acid, Dicarboxylate
hexadecenedioate (C16:1-DC)*	0.329368	0.000369042	0.00107318	3.43292	Lipid	Fatty Acid, Dicarboxylate
octadecadienedioate (C18:2-DC)*	0.330402	0.000112922	0.000364024	3.94722	Lipid	Fatty Acid, Dicarboxylate
octadecenedioate (C18:1-DC)*	0.299372	0.000351329	0.00103706	3.45429	Lipid	Fatty Acid, Dicarboxylate
suberate (C8-DC)	0.615772	1.44509e-17	1.72706e-16	16.8401	Lipid	Fatty Acid, Dicarboxylate
2-hydroxynervonate*	0.21703	0.000301101	0.000898908	3.52129	Lipid	Fatty Acid, Monohydroxy
2-hydroxyoctanoate	0.267647	0.000175549	0.00054789	3.7556	Lipid	Fatty Acid, Monohydroxy
5-hydroxyhexanoate	0.406847	1.31049e-12	9.65621e-12	11.8826	Lipid	Fatty Acid, Monohydroxy
mannitol/sorbitol	0.449452	9.41512e-05	0.000308589	4.02617	Carbohydrate	Fructose, Mannose and Galactose Metabolism
gamma-glutamylisoleucine*	0.255896	2.56911e-06	1.03185e-05	5.59022	Peptide	Gamma-glutamyl Amino Acid
gamma-glutamylphenylalanine	0.43112	4.08578e-15	3.54342e-14	14.3887	Peptide	Gamma-glutamyl Amino Acid
gamma-glutamyltryptophan	0.192791	0.000822996	0.00223417	3.0846	Peptide	Gamma-glutamyl Amino Acid
gamma-glutamyltyrosine	0.21844	0.0012421	0.00324602	2.90584	Peptide	Gamma-glutamyl Amino Acid
gamma-glutamylvaline	0.17718	0.000407396	0.00116399	3.38998	Peptide	Gamma-glutamyl Amino Acid
alpha-ketoglutaramate*	0.588184	6.28866e-27	2.05429e-25	26.2014	Amino Acid	Glutamate Metabolism
beta-citrylglutamate	0.583581	4.57933e-19	6.41106e-18	18.3392	Amino Acid	Glutamate Metabolism
carboxyethyl-GABA	0.473024	1.22548e-14	1.03532e-13	13.9117	Amino Acid	Glutamate Metabolism
citramalate	0.468777	7.99026e-12	5.67424e-11	11.0974	Amino Acid	Glutamate Metabolism
N-acetyl-aspartyl-glutamate	0.692171	1.7335e-17	1.96647e-16	16.7611	Amino Acid	Glutamate Metabolism
N-acetylglutamate	0.473936	2.43618e-11	1.64652e-10	10.6133	Amino Acid	Glutamate Metabolism
N-acetylglutamine	0.733157	3.13874e-33	1.80939e-31	32.5032	Amino Acid	Glutamate Metabolism
5-oxoproline	0.245048	3.50048e-08	1.74041e-07	7.45587	Amino Acid	Glutathione Metabolism
cys-gly, oxidized	0.215976	0.00100245	0.00265515	2.99894	Amino Acid	Glutathione Metabolism
cysteinylglycine	0.530717	1.94882e-12	1.4147e-11	11.7102	Amino Acid	Glutathione Metabolism
glycerol	0.239227	0.000564002	0.00157471	3.24872	Lipid	Glycerolipid Metabolism
allo-threonine	0.468942	2.94677e-11	1.93815e-10	10.5307	Amino Acid	Glycine, Serine and Threonine Metabolism
N-acetylserine	0.732439	3.84365e-51	1.25559e-48	50.4153	Amino Acid	Glycine, Serine and Threonine Metabolism
N-acetylthreonine	0.740875	3.35721e-50	8.22517e-48	49.474	Amino Acid	Glycine, Serine and Threonine Metabolism
maltose	0.387976	5.58998e-06	2.11513e-05	5.25259	Carbohydrate	Glycogen Metabolism
maltotetraose	0.340644	7.17417e-06	2.69375e-05	5.14423	Carbohydrate	Glycogen Metabolism
1-methylguanidine	1.01797	3.95059e-23	9.00366e-22	22.4033	Amino Acid	Guanidino and Acetamido Metabolism
4-guanidinobutanoate	0.479263	4.17e-07	1.82437e-06	6.37986	Amino Acid	Guanidino and Acetamido Metabolism
guanidinosuccinate	0.914367	1.43404e-18	1.92515e-17	17.8434	Amino Acid	Guanidino and Acetamido Metabolism
1-methyl-4-imidazoleacetate	0.76084	1.25935e-27	4.74678e-26	26.8999	Amino Acid	Histidine Metabolism
1-methylhistidine	0.720297	9.24159e-25	2.51577e-23	24.0343	Amino Acid	Histidine Metabolism
1-ribosyl-imidazoleacetate*	0.679139	2.05827e-16	2.0171e-15	15.6865	Amino Acid	Histidine Metabolism
formiminoglutamate	0.513881	4.66129e-09	2.52044e-08	8.33149	Amino Acid	Histidine Metabolism
hydantoin-5-propionic acid	0.913216	1.61974e-17	1.88717e-16	16.7906	Amino Acid	Histidine Metabolism
imidazole lactate	0.510421	1.05589e-09	6.05129e-09	8.97638	Amino Acid	Histidine Metabolism
imidazole propionate	0.757381	1.30243e-12	9.65621e-12	11.8852	Amino Acid	Histidine Metabolism
N-acetyl-1-methylhistidine*	0.951037	7.18183e-24	1.75955e-22	23.1438	Amino Acid	Histidine Metabolism
N-acetyl-3-methylhistidine*	0.343775	1.09765e-05	3.99888e-05	4.95954	Amino Acid	Histidine Metabolism
N-acetylcarnosine	0.397683	4.64212e-07	2.00409e-06	6.33328	Amino Acid	Histidine Metabolism
N-acetylhistidine	0.522803	2.68904e-15	2.41766e-14	14.5704	Amino Acid	Histidine Metabolism
trans-urocanate	0.277789	0.0016051	0.00412861	2.7945	Amino Acid	Histidine Metabolism
myo-inositol	0.409534	6.79282e-09	3.59836e-08	8.16795	Lipid	Inositol Metabolism
kynurenate	0.943575	8.32398e-17	8.40979e-16	16.0797	Amino Acid	Kynurenine Metabolism
kynurenine	0.40624	3.75439e-12	2.70537e-11	11.4255	Amino Acid	Kynurenine Metabolism
N-acetylkynurenine	0.896329	5.66172e-17	5.77968e-16	16.2471	Amino Acid	Kynurenine Metabolism
N-formylanthranilic acid	0.415217	5.14442e-10	3.0741e-09	9.28866	Amino Acid	Kynurenine Metabolism
acetylcarnitine (C2)	0.312994	5.56441e-08	2.68627e-07	7.25458	Lipid	Short-chain Acylcarnitine
propionylcarnitine (C3)	0.328227	3.28387e-06	1.29245e-05	5.48361	Lipid	Short-chain Acylcarnitine
3-hydroxybutyrylcarnitine (C3-DC)	0.453154	1.0623e-09	6.05263e-09	8.97375	Lipid	Short-chain Acylcarnitine
malonylcarnitine (C3-DC)	0.532183	1.58987e-17	1.8772e-16	16.7986	Lipid	Short-chain Acylcarnitine
2-methylmalonylcarnitine (C4-DC)	0.787266	9.63779e-22	1.96772e-20	21.016	Lipid	Short-chain Acylcarnitine
butyrylcarnitine (C4)	0.366607	2.06517e-06	8.32866e-06	5.68504	Lipid	Short-chain Acylcarnitine
isobutyrylcarnitine (C4)	0.565313	2.13179e-09	1.18032e-08	8.67125	Amino Acid	Short-chain Acylcarnitine
succinylcarnitine (C4-DC)	0.44041	2.88357e-11	1.90939e-10	10.5401	Energy	Short-chain Acylcarnitine
2-methylbutyroylcarnitine (C5)	0.64955	1.51296e-16	1.49767e-15	15.8202	Amino Acid	Short-chain Acylcarnitine
glutaroylcarnitine (C5)	0.636484	7.4973e-20	1.14802e-18	19.1251	Amino Acid	Short-chain Acylcarnitine
isovalerylcarnitine (C5)	0.415455	7.6482e-09	3.98683e-08	8.11644	Amino Acid	Short-chain Acylcarnitine
tiglyl carnitine (C5)	0.597241	8.87077e-15	7.62575e-14	14.052	Amino Acid	Short-chain Acylcarnitine
hexanoylcarnitine (C6)	0.472876	4.61029e-13	3.52975e-12	12.3363	Lipid	Short-chain Acylcarnitine
3-methylglutarylcarnitine (C6-DC)	0.808457	2.21217e-20	3.7378e-19	19.6552	Amino Acid	Short-chain Acylcarnitine
adipoylcarnitine (C6-DC)	0.668844	1.66386e-15	1.55293e-14	14.7789	Lipid	Short-chain Acylcarnitine
3-methyladipoylcarnitine (C7-DC)	0.742874	2.50537e-21	5.01074e-20	20.6011	Lipid	Short-chain Acylcarnitine
octanoylcarnitine (C8)	0.511723	9.26137e-14	7.31947e-13	13.0333	Lipid	Medium-chain Acylcarnitine
suberoylcarnitine (C8-DC)	0.71546	2.12818e-13	1.65525e-12	12.672	Lipid	Medium-chain Acylcarnitine
decanoylcarnitine (C10)	0.499502	1.0391e-11	7.22209e-11	10.9833	Lipid	Medium-chain Acylcarnitine
cis-4-decenoylcarnitine (C10:1)	0.484319	4.37191e-14	3.5594e-13	13.3593	Lipid	Medium-chain Acylcarnitine
laurylcarnitine (C12)	0.332053	8.43615e-06	3.1316e-05	5.07386	Lipid	Medium-chain Acylcarnitine
5-dodecenoylcarnitine (C12:1)	0.412631	1.94295e-07	8.89763e-07	6.71154	Lipid	Medium-chain Acylcarnitine
myristoleoylcarnitine (C14:1)*	0.279551	0.000190873	0.00058638	3.71926	Lipid	Medium-chain Acylcarnitine
palmitoleoylcarnitine (C16:1)*	0.22587	0.00132047	0.00344165	2.87927	Lipid	Long-chain Acylcarnitine
3-hydroxyoleoylcarnitine (C18:1-OH)	0.276867	0.000136301	0.00043228	3.8655	Lipid	Long-chain Acylcarnitine
octadecanedioylcarnitine (C18-DC)*	0.577265	5.49029e-10	3.22184e-09	9.26041	Lipid	Long-chain Acylcarnitine
octadecenedioylcarnitine (C18:1-DC)*	0.824052	6.40502e-13	4.8284e-12	12.1935	Lipid	Long-chain Acylcarnitine
erucate (22:1n9)	0.22024	0.000219195	0.000669194	3.65917	Lipid	Long Chain Fatty Acid
5-(galactosylhydroxy)-L-lysine	0.750684	2.0029e-30	9.34685e-29	29.6983	Amino Acid	Lysine Metabolism
5-hydroxylysine	0.404784	3.95324e-13	3.05053e-12	12.403	Amino Acid	Lysine Metabolism
6-oxopiperidine-2-carboxylate	0.460309	9.38711e-11	6.01266e-10	10.0275	Amino Acid	Lysine Metabolism
N,N,N-trimethyl-5-aminovalerate	0.464292	7.18885e-10	4.1935e-09	9.14334	Amino Acid	Lysine Metabolism
N2-acetyllysine	0.501261	3.13789e-15	2.79558e-14	14.5034	Amino Acid	Lysine Metabolism
N6,N6,N6-trimethyllysine	0.577784	5.58414e-20	8.68644e-19	19.253	Amino Acid	Lysine Metabolism
N6-acetyllysine	0.32023	2.44394e-07	1.10371e-06	6.61191	Amino Acid	Lysine Metabolism
pipecolate	0.251452	0.000749559	0.00205186	3.12519	Amino Acid	Lysine Metabolism
1-linoleoyl-GPA (18:2)*	0.304302	9.91721e-06	3.65371e-05	5.00361	Lipid	Lysophospholipid
1-oleoyl-GPE (18:1)	0.202667	0.000279952	0.000844162	3.55292	Lipid	Lysophospholipid
5-methylthioribose	0.770329	1.48371e-27	5.38532e-26	26.8287	Amino Acid	Methionine, Cysteine, SAM and Taurine Metabolism
cystathionine	0.549426	7.45201e-11	4.80459e-10	10.1277	Amino Acid	Methionine, Cysteine, SAM and Taurine Metabolism
cysteine	0.302973	4.11146e-08	2.01461e-07	7.386	Amino Acid	Methionine, Cysteine, SAM and Taurine Metabolism
lanthionine	0.770798	4.32745e-24	1.11603e-22	23.3638	Amino Acid	Methionine, Cysteine, SAM and Taurine Metabolism
methionine sulfoxide	0.44628	1.14577e-09	6.49047e-09	8.9409	Amino Acid	Methionine, Cysteine, SAM and Taurine Metabolism
N-acetylmethionine	0.719206	4.2867e-27	1.44861e-25	26.3679	Amino Acid	Methionine, Cysteine, SAM and Taurine Metabolism
N-acetyltaurine	0.529832	2.92387e-17	3.18377e-16	16.534	Amino Acid	Methionine, Cysteine, SAM and Taurine Metabolism
S-adenosylhomocysteine	0.648406	9.68652e-23	2.15745e-21	22.0138	Amino Acid	Methionine, Cysteine, SAM and Taurine Metabolism
3-hydroxy-3-methylglutarate	0.619433	2.21048e-20	3.7378e-19	19.6555	Lipid	Mevalonate Metabolism
1-palmitoleoylglycerol (16:1)*	0.319165	0.000233192	0.000709714	3.63229	Lipid	Monoacylglycerol
1-methylnicotinamide	0.472218	1.48494e-09	8.36348e-09	8.82829	Cofactors and Vitamins	Nicotinate and Nicotinamide Metabolism
N1-Methyl-2-pyridone-5-carboxamide	0.640882	7.04092e-22	1.46811e-20	21.1524	Cofactors and Vitamins	Nicotinate and Nicotinamide Metabolism
nicotinamide riboside	0.494199	5.48777e-10	3.22184e-09	9.2606	Cofactors and Vitamins	Nicotinate and Nicotinamide Metabolism
quinolinate	0.998558	6.42611e-29	2.624e-27	28.1921	Cofactors and Vitamins	Nicotinate and Nicotinamide Metabolism
pantothenate (Vitamin B5)	0.517557	3.49683e-18	4.50908e-17	17.4563	Cofactors and Vitamins	Pantothenate and CoA Metabolism
glucuronide of C10H18O2*	0.520275	2.43217e-05	8.39269e-05	4.61401	Partially Characterized Molecules	Partially Characterized Molecules
glucuronide of C14H22O4*	0.603377	4.39477e-14	3.5594e-13	13.3571	Partially Characterized Molecules	Partially Characterized Molecules
glucuronide of C8H16O2*	0.373728	0.00166164	0.00426283	2.77946	Partially Characterized Molecules	Partially Characterized Molecules
glycine conjugate of C10H14O2*	0.499887	4.40553e-10	2.64872e-09	9.356	Partially Characterized Molecules	Partially Characterized Molecules
arabinose	0.485931	1.63683e-17	1.88717e-16	16.786	Carbohydrate	Pentose Metabolism
arabitol/xylitol	0.709307	1.20236e-24	3.18462e-23	23.92	Carbohydrate	Pentose Metabolism
arabonate/xylonate	0.766544	7.42638e-34	5.19847e-32	33.1292	Carbohydrate	Pentose Metabolism
erythronate*	0.721809	8.19053e-37	8.02672e-35	36.0867	Carbohydrate	Pentose Metabolism
ribitol	0.494454	2.74858e-16	2.66694e-15	15.5609	Carbohydrate	Pentose Metabolism
ribonate	0.625868	8.93775e-32	4.3795e-30	31.0488	Carbohydrate	Pentose Metabolism
ribulonate/xylulonate*	0.56076	7.56231e-18	9.26383e-17	17.1213	Carbohydrate	Pentose Metabolism
sedoheptulose	0.382732	3.31554e-07	1.47024e-06	6.47945	Carbohydrate	Pentose Metabolism
xylose	0.289544	3.17778e-07	1.41556e-06	6.49788	Carbohydrate	Pentose Metabolism
4-hydroxyphenylacetate	0.877028	4.93945e-20	7.93551e-19	19.3063	Amino Acid	Phenylalanine Metabolism
N-acetylphenylalanine	0.745642	2.17664e-27	7.61823e-26	26.6622	Amino Acid	Phenylalanine Metabolism
phenyllactate	0.598468	2.32933e-15	2.1334e-14	14.6328	Amino Acid	Phenylalanine Metabolism
1,2-dipalmitoyl-GPC (16:0/16:0)	0.192957	1.42679e-05	5.08457e-05	4.84564	Lipid	Phosphatidylcholine
1-myristoyl-2-palmitoyl-GPC (14:0/16:0)	0.26185	3.06444e-05	0.000104639	4.51365	Lipid	Phosphatidylcholine
1-palmitoyl-2-oleoyl-GPC (16:0/18:1)	0.173355	1.17379e-05	4.2447e-05	4.93041	Lipid	Phosphatidylcholine
1-palmitoyl-2-palmitoleoyl-GPC (16:0/16:1)*	0.280857	1.07902e-05	3.94568e-05	4.96697	Lipid	Phosphatidylcholine
1-stearoyl-2-oleoyl-GPC (18:0/18:1)	0.174105	0.000122566	0.000389982	3.91163	Lipid	Phosphatidylcholine
1,2-dilinoleoyl-GPE (18:2/18:2)*	0.417516	7.0988e-09	3.74023e-08	8.14882	Lipid	Phosphatidylethanolamine
1-oleoyl-2-arachidonoyl-GPE (18:1/20:4)*	0.344539	7.52036e-09	3.94115e-08	8.12376	Lipid	Phosphatidylethanolamine
1-oleoyl-2-docosahexaenoyl-GPE (18:1/22:6)*	0.357473	1.78874e-07	8.26872e-07	6.74745	Lipid	Phosphatidylethanolamine
1-oleoyl-2-linoleoyl-GPE (18:1/18:2)*	0.557257	5.19321e-16	4.94112e-15	15.2846	Lipid	Phosphatidylethanolamine
1-palmitoyl-2-arachidonoyl-GPE (16:0/20:4)*	0.292357	3.85001e-06	1.49131e-05	5.41454	Lipid	Phosphatidylethanolamine
1-palmitoyl-2-linoleoyl-GPE (16:0/18:2)	0.439854	9.77153e-10	5.633e-09	9.01004	Lipid	Phosphatidylethanolamine
1-palmitoyl-2-oleoyl-GPE (16:0/18:1)	0.369084	1.27361e-07	5.9435e-07	6.89496	Lipid	Phosphatidylethanolamine
1-stearoyl-2-linoleoyl-GPE (18:0/18:2)*	0.371762	3.08811e-08	1.54405e-07	7.51031	Lipid	Phosphatidylethanolamine
1-stearoyl-2-oleoyl-GPE (18:0/18:1)	0.35606	1.11067e-06	4.63172e-06	5.95442	Lipid	Phosphatidylethanolamine
choline	0.14384	0.000745121	0.00204543	3.12777	Lipid	Phospholipid Metabolism
trimethylamine N-oxide	0.358409	7.98182e-05	0.000263373	4.0979	Lipid	Phospholipid Metabolism
1-(1-enyl-palmitoyl)-2-palmitoleoyl-GPC (P-16:0/16:1)*	0.288611	5.51187e-06	2.09366e-05	5.2587	Lipid	Plasmalogen
(N(1) + N(8))-acetylspermidine	0.506294	5.15236e-14	4.13878e-13	13.288	Amino Acid	Polyamine Metabolism
4-acetamidobutanoate	0.780996	1.03712e-25	2.98933e-24	24.9842	Amino Acid	Polyamine Metabolism
5-methylthioadenosine	0.610077	1.08836e-19	1.64091e-18	18.9632	Amino Acid	Polyamine Metabolism
acisoga	0.621506	1.36513e-18	1.8581e-17	17.8648	Amino Acid	Polyamine Metabolism
N1,N12-diacetylspermine	0.678329	9.46736e-12	6.67483e-11	11.0238	Amino Acid	Polyamine Metabolism
N-acetyl-isoputreanine*	0.84972	3.31416e-29	1.41212e-27	28.4796	Amino Acid	Polyamine Metabolism
N-acetylputrescine	0.304815	2.03694e-06	8.24877e-06	5.69102	Amino Acid	Polyamine Metabolism
docosadienoate (22:2n6)	0.198353	0.000866791	0.00232727	3.06209	Lipid	Polyunsaturated Fatty Acid (n3 and n6)
21-hydroxypregnanolone disulfate	0.254495	4.85244e-06	1.8722e-05	5.31404	Lipid	Pregnenolone Steroids
glycochenodeoxycholate	0.436166	6.78458e-06	2.55726e-05	5.16848	Lipid	Primary Bile Acid Metabolism
glycochenodeoxycholate sulfate	0.626597	9.49027e-08	4.47138e-07	7.02272	Lipid	Primary Bile Acid Metabolism
glycocholate	0.414306	0.000156321	0.000492587	3.80598	Lipid	Primary Bile Acid Metabolism
glycocholate sulfate	0.491385	3.11731e-05	0.000106075	4.50622	Lipid	Primary Bile Acid Metabolism
taurochenodeoxycholate	0.646506	3.51633e-08	1.74041e-07	7.45391	Lipid	Primary Bile Acid Metabolism
taurocholate	0.592214	1.67188e-06	6.82685e-06	5.77679	Lipid	Primary Bile Acid Metabolism
5alpha-pregnan-3beta,20alpha-diol disulfate	0.294884	0.000692504	0.00190633	3.15958	Lipid	Progestin Steroids
5alpha-pregnan-diol disulfate	0.363814	0.0013288	0.00345418	2.87654	Lipid	Progestin Steroids
pregnanediol-3-glucuronide	0.400776	1.86925e-05	6.49892e-05	4.72833	Lipid	Progestin Steroids
1-methyladenosine	0.488803	1.33493e-33	8.72155e-32	32.8745	Nucleotide	Purine Metabolism
7-methylguanine	0.375614	1.63853e-11	1.13082e-10	10.7855	Nucleotide	Purine Metabolism
adenine	0.327313	2.21464e-07	1.00479e-06	6.6547	Nucleotide	Purine Metabolism
adenosine	0.365995	5.21996e-08	2.54505e-07	7.28233	Nucleotide	Purine Metabolism
allantoin	0.267492	6.20093e-07	2.65367e-06	6.20754	Nucleotide	Purine Metabolism
N1-methylinosine	0.86395	1.05514e-32	5.74463e-31	31.9767	Nucleotide	Purine Metabolism
N2,N2-dimethylguanosine	0.815639	4.92707e-24	1.23808e-22	23.3074	Nucleotide	Purine Metabolism
N6-carbamoylthreonyladenosine	0.876321	2.14946e-44	3.00924e-42	43.6677	Nucleotide	Purine Metabolism
N6-succinyladenosine	0.693312	1.82187e-22	3.96762e-21	21.7395	Nucleotide	Purine Metabolism
xanthine	0.243188	0.000112084	0.000362517	3.95046	Nucleotide	Purine Metabolism
xanthosine	0.637207	1.15021e-17	1.39161e-16	16.9392	Nucleotide	Purine Metabolism
2'-deoxyuridine	0.219328	0.000849691	0.00229393	3.07074	Nucleotide	Pyrimidine Metabolism
2'-O-methyluridine	0.262	1.38892e-05	4.96768e-05	4.85732	Nucleotide	Pyrimidine Metabolism
3-aminoisobutyrate	0.460519	1.97358e-08	9.96964e-08	7.70474	Nucleotide	Pyrimidine Metabolism
3-ureidopropionate	0.548734	1.06828e-08	5.48121e-08	7.97132	Nucleotide	Pyrimidine Metabolism
5,6-dihydrothymine	0.312463	4.08576e-07	1.79554e-06	6.38873	Nucleotide	Pyrimidine Metabolism
5,6-dihydrouracil	0.204091	0.000415285	0.00118308	3.38165	Nucleotide	Pyrimidine Metabolism
5,6-dihydrouridine	0.743556	5.24866e-44	6.42961e-42	43.28	Nucleotide	Pyrimidine Metabolism
beta-alanine	0.223104	0.000187892	0.000580865	3.72609	Nucleotide	Pyrimidine Metabolism
cytidine	0.562376	1.00983e-16	1.00983e-15	15.9958	Nucleotide	Pyrimidine Metabolism
dihydroorotate	0.348354	3.45312e-05	0.000116692	4.46179	Nucleotide	Pyrimidine Metabolism
N-acetyl-beta-alanine	0.490348	5.33347e-17	5.56043e-16	16.273	Nucleotide	Pyrimidine Metabolism
orotate	0.494209	3.73206e-09	2.0319e-08	8.42805	Nucleotide	Pyrimidine Metabolism
orotidine	1.20786	2.58585e-20	4.22355e-19	19.5874	Nucleotide	Pyrimidine Metabolism
pseudouridine	0.686596	1.73351e-45	2.8314e-43	44.7611	Nucleotide	Pyrimidine Metabolism
uracil	0.275254	1.42165e-06	5.85387e-06	5.84721	Nucleotide	Pyrimidine Metabolism
glycocholenate sulfate*	0.413446	7.85933e-06	2.92857e-05	5.10461	Lipid	Secondary Bile Acid Metabolism
taurocholenate sulfate*	0.475479	1.48882e-05	5.26729e-05	4.82716	Lipid	Secondary Bile Acid Metabolism
taurolithocholate 3-sulfate	0.38728	0.00104815	0.00275385	2.97958	Lipid	Secondary Bile Acid Metabolism
4-cholesten-3-one	0.199134	0.000587151	0.00163005	3.23125	Lipid	Sterol
2-methylcitrate/homocitrate	0.78399	4.41645e-22	9.40895e-21	21.3549	Energy	TCA Cycle
aconitate [cis or trans]	0.281663	5.08288e-06	1.95342e-05	5.29389	Energy	TCA Cycle
alpha-CEHC glucuronide*	0.599956	2.05528e-09	1.14442e-08	8.68713	Cofactors and Vitamins	Tocopherol Metabolism
alpha-CEHC sulfate	0.697372	2.07538e-10	1.29546e-09	9.6829	Cofactors and Vitamins	Tocopherol Metabolism
delta-CEHC glucuronide*	0.483819	2.41009e-10	1.48546e-09	9.61797	Cofactors and Vitamins	Tocopherol Metabolism
gamma-CEHC glucuronide*	0.871964	2.84093e-21	5.56821e-20	20.5465	Cofactors and Vitamins	Tocopherol Metabolism
gamma-CEHC sulfate*	0.342985	5.42658e-06	2.07436e-05	5.26547	Cofactors and Vitamins	Tocopherol Metabolism
3-indoxyl sulfate	0.357299	0.000349988	0.00103622	3.45595	Amino Acid	Tryptophan Metabolism
C-glycosyltryptophan	0.749024	4.0449e-35	3.04923e-33	34.3931	Amino Acid	Tryptophan Metabolism
indoleacetate	0.399991	1.39499e-06	5.7683e-06	5.85543	Amino Acid	Tryptophan Metabolism
indoleacetylglutamine	0.860218	5.31613e-17	5.56043e-16	16.2744	Amino Acid	Tryptophan Metabolism
indolelactate	0.654297	5.45124e-20	8.61648e-19	19.2635	Amino Acid	Tryptophan Metabolism
N-acetyltryptophan	1.46325	5.47775e-08	2.65752e-07	7.2614	Amino Acid	Tryptophan Metabolism
picolinate	0.592942	1.77091e-11	1.21363e-10	10.7518	Amino Acid	Tryptophan Metabolism
xanthurenate	0.565707	3.1084e-10	1.89207e-09	9.50746	Amino Acid	Tryptophan Metabolism
2-hydroxyphenylacetate	0.635493	1.14416e-13	8.9702e-13	12.9415	Amino Acid	Tyrosine Metabolism
3-(4-hydroxyphenyl)lactate (HPLA)	0.644089	1.74574e-17	1.96647e-16	16.758	Amino Acid	Tyrosine Metabolism
3,4-dihydroxyphenylacetate sulfate	0.382508	4.0749e-08	2.00674e-07	7.38988	Amino Acid	Tyrosine Metabolism
3-hydroxyphenylacetate sulfate	0.387111	2.55985e-11	1.70657e-10	10.5918	Amino Acid	Tyrosine Metabolism
3-methoxytyramine sulfate	0.416806	3.86967e-07	1.70823e-06	6.41233	Amino Acid	Tyrosine Metabolism
4-hydroxyphenylacetatoylcarnitine	0.942723	3.45769e-19	4.91092e-18	18.4612	Amino Acid	Tyrosine Metabolism
4-hydroxyphenylpyruvate	0.349299	1.06194e-06	4.44743e-06	5.9739	Amino Acid	Tyrosine Metabolism
4-methoxyphenol sulfate	0.30417	9.63434e-05	0.000314722	4.01618	Amino Acid	Tyrosine Metabolism
5-hydroxymethyl-2-furoic acid	0.25675	0.000282816	0.000850183	3.5485	Amino Acid	Tyrosine Metabolism
dopamine 3-O-sulfate	0.520309	1.0379e-11	7.22209e-11	10.9838	Amino Acid	Tyrosine Metabolism
dopamine 4-sulfate	0.519468	9.37048e-13	7.00998e-12	12.0282	Amino Acid	Tyrosine Metabolism
homovanillate (HVA)	0.707591	1.9884e-20	3.47969e-19	19.7015	Amino Acid	Tyrosine Metabolism
homovanillate sulfate	0.942807	3.5433e-21	6.80869e-20	20.4506	Amino Acid	Tyrosine Metabolism
indoxyl glucuronide	0.709614	4.77097e-13	3.62446e-12	12.3214	Amino Acid	Tyrosine Metabolism
N-acetyltyrosine	0.805556	3.89016e-23	9.00366e-22	22.41	Amino Acid	Tyrosine Metabolism
N-formylphenylalanine	0.348875	0.000378935	0.00109515	3.42144	Amino Acid	Tyrosine Metabolism
p-cresol glucuronide*	0.474793	5.74721e-05	0.000192228	4.24054	Amino Acid	Tyrosine Metabolism
tyramine O-sulfate	0.631907	2.95163e-07	1.32082e-06	6.52994	Amino Acid	Tyrosine Metabolism
vanillactate	0.906962	6.2732e-26	1.86295e-24	25.2025	Amino Acid	Tyrosine Metabolism
vanillic alcohol sulfate	0.588559	2.02643e-06	8.24026e-06	5.69327	Amino Acid	Tyrosine Metabolism
vanillylmandelate (VMA)	0.86559	2.46046e-20	4.08686e-19	19.609	Amino Acid	Tyrosine Metabolism
2-oxoarginine*	0.426996	2.47523e-10	1.51608e-09	9.60638	Amino Acid	Urea cycle; Arginine and Proline Metabolism
3-hydroxyproline	0.518112	5.79005e-47	1.13485e-44	46.2373	Amino Acid	Urea cycle; Arginine and Proline Metabolism
argininate*	0.528125	9.54383e-15	8.133e-14	14.0203	Amino Acid	Urea cycle; Arginine and Proline Metabolism
dimethylarginine (ADMA + SDMA)	0.504097	8.27747e-27	2.61675e-25	26.0821	Amino Acid	Urea cycle; Arginine and Proline Metabolism
homocitrulline	0.769161	7.01203e-21	1.29656e-19	20.1542	Amino Acid	Urea cycle; Arginine and Proline Metabolism
hydroxyproline	0.280136	2.58865e-06	1.03546e-05	5.58693	Amino Acid	Urea cycle; Arginine and Proline Metabolism
N2,N5-diacetylornithine	0.504147	7.23405e-08	3.45823e-07	7.14062	Amino Acid	Urea cycle; Arginine and Proline Metabolism
N-acetylarginine	0.332487	5.44865e-07	2.34196e-06	6.26371	Amino Acid	Urea cycle; Arginine and Proline Metabolism
N-acetylcitrulline	0.809468	4.17431e-21	7.86696e-20	20.3794	Amino Acid	Urea cycle; Arginine and Proline Metabolism
N-acetylproline	0.414161	7.13741e-11	4.63222e-10	10.1465	Amino Acid	Urea cycle; Arginine and Proline Metabolism
prolylhydroxyproline	0.352636	3.61341e-09	1.97829e-08	8.44208	Amino Acid	Urea cycle; Arginine and Proline Metabolism
urea	0.579787	1.00018e-20	1.78214e-19	19.9999	Amino Acid	Urea cycle; Arginine and Proline Metabolism
pyridoxate	0.761395	3.0384e-17	3.27212e-16	16.5174	Cofactors and Vitamins	Vitamin B6 Metabolism
dehydroisoandrosterone sulfate (DHEA-S)	-0.377772	1.5618e-05	5.50562e-05	4.80637	Lipid	Androgenic Steroids
3-methyl-2-oxobutyrate	-0.15014	0.000558941	0.00156504	3.25263	Amino Acid	BCAA Metabolism
3-methyl-2-oxovalerate	-0.225235	3.71579e-06	1.44503e-05	5.42995	Amino Acid	BCAA Metabolism
4-methyl-2-oxopentanoate	-0.237766	3.19959e-06	1.26435e-05	5.49491	Amino Acid	BCAA Metabolism
cortisone	-0.209622	0.0010404	0.00274085	2.9828	Lipid	Corticosteroids
docosahexaenoylcholine	-0.311465	0.0001834	0.000568772	3.7366	Lipid	Fatty Acid Metabolism (Acyl Choline)
arachidonoylcholine	-0.319357	7.17337e-05	0.000238302	4.14428	Lipid	Fatty Acid Metabolism (Acyl Choline)
2-aminobutyrate	-0.203686	0.000203648	0.000623672	3.69112	Amino Acid	Glutathione Metabolism
3-phosphoglycerate	-0.267641	0.000293636	0.00088001	3.53219	Carbohydrate	Glycolysis, Gluconeogenesis, and Pyruvate Metabolism
1,5-anhydroglucitol	-0.528743	3.20344e-09	1.76369e-08	8.49438	Carbohydrate	Glycolysis, Gluconeogenesis, and Pyruvate Metabolism
1-palmitoyl-GPC (16:0)	-0.192621	2.18799e-05	7.57679e-05	4.65995	Lipid	Lysophosphatidylcholine
1-stearoyl-GPC (18:0)	-0.264939	1.05686e-06	4.44516e-06	5.97598	Lipid	Lysophosphatidylcholine
2-palmitoyl-GPC* (16:0)*	-0.271317	2.89315e-06	1.15256e-05	5.53863	Lipid	Lysophosphatidylcholine
1-arachidonoyl-GPC* (20:4)*	-0.337636	8.69044e-09	4.50615e-08	8.06096	Lipid	Lysophosphatidylcholine
1-cerotoyl-GPC (26:0)*	-0.211578	0.000937923	0.00249773	3.02783	Lipid	Lysophospholipid
1-(1-enyl-palmitoyl)-GPE (P-16:0)*	-0.197425	0.00119093	0.00312061	2.92412	Lipid	Lysoplasmalogen
1-(1-enyl-stearoyl)-GPE (P-18:0)*	-0.238345	0.000114332	0.000367361	3.94183	Lipid	Lysoplasmalogen
1-(1-enyl-palmitoyl)-GPC (P-16:0)*	-0.261429	0.000175523	0.00054789	3.75567	Lipid	Lysoplasmalogen
1-palmitoyl-2-arachidonoyl-GPC (16:0/20:4n6)	-0.170914	8.91169e-05	0.000293069	4.05004	Lipid	Phosphatidylcholine
1-palmitoyl-2-docosahexaenoyl-GPC (16:0/22:6)	-0.214055	3.41985e-06	1.33524e-05	5.46599	Lipid	Phosphatidylcholine
1-stearoyl-2-arachidonoyl-GPC (18:0/20:4)	-0.216688	2.70734e-07	1.21706e-06	6.56746	Lipid	Phosphatidylcholine
1-stearoyl-2-docosahexaenoyl-GPC (18:0/22:6)	-0.250631	1.01069e-05	3.70964e-05	4.99538	Lipid	Phosphatidylcholine
glycerophosphorylcholine	-0.21717	0.000121377	0.000388017	3.91586	Lipid	Phospholipid Metabolism
phosphoethanolamine	-0.230697	7.00232e-05	0.000233411	4.15476	Lipid	Phospholipid Metabolism
1-(1-enyl-palmitoyl)-2-arachidonoyl-GPE (P-16:0/20:4)*	-0.209994	2.98627e-05	0.000102327	4.52487	Lipid	Plasmalogen
1-(1-enyl-palmitoyl)-2-arachidonoyl-GPC (P-16:0/20:4)*	-0.210073	0.000379951	0.00109515	3.42027	Lipid	Plasmalogen
1-(1-enyl-stearoyl)-2-arachidonoyl-GPE (P-18:0/20:4)*	-0.324637	1.83504e-07	8.44293e-07	6.73635	Lipid	Plasmalogen
pregnenediol sulfate (C21H34O5S)*	-0.392067	4.22889e-07	1.84191e-06	6.37377	Lipid	Pregnenolone Steroids
ADP	-0.264094	0.000637585	0.00176083	3.19546	Nucleotide	Purine Metabolism
uridine	-0.168996	0.000570882	0.00158939	3.24345	Nucleotide	Pyrimidine Metabolism
isoursodeoxycholate	-0.353875	0.000389893	0.00112051	3.40905	Lipid	Secondary Bile Acid Metabolism
glycodeoxycholate	-0.371231	0.000301776	0.000898908	3.52032	Lipid	Secondary Bile Acid Metabolism
deoxycholate	-0.510067	7.21835e-08	3.45823e-07	7.14156	Lipid	Secondary Bile Acid Metabolism
sphingomyelin (d18:1/22:1, d18:2/22:0, d16:1/24:1)*	-0.175599	0.000354217	0.00103932	3.45073	Lipid	Sphingomyelins
sphingomyelin (d18:2/24:2)*	-0.186161	0.000832766	0.00225445	3.07948	Lipid	Sphingomyelins
sphingomyelin (d18:1/25:0, d19:0/24:1, d20:1/23:0, d19:1/24:0)*	-0.222826	0.00169198	0.00432936	2.7716	Lipid	Sphingomyelins
sphingomyelin (d18:1/19:0, d19:1/18:0)*	-0.232215	0.000375159	0.00108774	3.42578	Lipid	Sphingomyelins
sphingomyelin (d18:1/18:1, d18:2/18:0)	-0.237221	1.13701e-05	4.12694e-05	4.94423	Lipid	Sphingomyelins
tricosanoyl sphingomyelin (d18:1/23:0)*	-0.247385	9.67481e-05	0.000314994	4.01436	Lipid	Sphingomyelins
sphingomyelin (d18:1/20:0, d16:1/22:0)*	-0.25272	4.53968e-07	1.96853e-06	6.34297	Lipid	Sphingomyelins
sphingomyelin (d18:1/21:0, d17:1/22:0, d16:1/23:0)*	-0.264258	0.000270192	0.000819778	3.56833	Lipid	Sphingomyelins
sphingomyelin (d18:1/20:1, d18:2/20:0)*	-0.269335	7.28624e-07	3.10457e-06	6.1375	Lipid	Sphingomyelins
stearoyl sphingomyelin (d18:1/18:0)	-0.280296	1.19454e-07	5.60117e-07	6.9228	Lipid	Sphingomyelins
sphingosine 1-phosphate	-0.143252	0.00142693	0.00367998	2.8456	Lipid	Sphingosines
tryptophan	-0.154482	0.000550168	0.00155379	3.2595	Amino Acid	Tryptophan Metabolism
serotonin	-0.543409	8.38408e-10	4.86177e-09	9.07654	Amino Acid	Tryptophan Metabolism
thyroxine	-0.405496	1.29104e-10	8.21569e-10	9.88906	Amino Acid	Tyrosine Metabolism
homoarginine	-0.365413	7.65914e-07	3.24933e-06	6.11582	Amino Acid	Urea cycle; Arginine and Proline Metabolism
N-methylpipecolate	0.615702	1.46092e-12	1.06844e-11	11.8354	Xenobiotics	Bacterial/Fungal
4-hydroxyhippurate	0.620965	1.0962e-08	5.59518e-08	7.96011	Xenobiotics	Benzoate Metabolism
hippurate	0.57328	7.79545e-08	3.70762e-07	7.10816	Xenobiotics	Benzoate Metabolism
guaiacol sulfate	0.542541	1.0523e-06	4.44504e-06	5.97786	Xenobiotics	Benzoate Metabolism
4-vinylphenol sulfate	0.491765	4.30279e-05	0.000144409	4.36625	Xenobiotics	Benzoate Metabolism
4-methylguaiacol sulfate	0.491288	1.20092e-05	4.32684e-05	4.92049	Xenobiotics	Benzoate Metabolism
methyl-4-hydroxybenzoate sulfate	0.467708	7.45672e-05	0.000246878	4.12745	Xenobiotics	Benzoate Metabolism
3-methoxycatechol sulfate	0.451889	1.29307e-06	5.36953e-06	5.88838	Xenobiotics	Benzoate Metabolism
o-cresol sulfate	0.290267	0.000522795	0.00148075	3.28167	Xenobiotics	Benzoate Metabolism
O-sulfo-L-tyrosine	0.730195	2.35694e-36	2.09982e-34	35.6277	Xenobiotics	Chemical
sulfate*	0.452835	2.40134e-19	3.5124e-18	18.6195	Xenobiotics	Chemical
2-aminophenol sulfate	0.436661	1.8701e-05	6.49892e-05	4.72814	Xenobiotics	Chemical
6-hydroxyindole sulfate	0.376486	0.000178863	0.000556462	3.74748	Xenobiotics	Chemical
diglycerol	0.347311	0.000154969	0.000489902	3.80975	Xenobiotics	Chemical
2-methoxyresorcinol sulfate	0.302875	2.59078e-05	8.90866e-05	4.58657	Xenobiotics	Chemical
3-acetylphenol sulfate	0.263072	0.000556563	0.00156284	3.25449	Xenobiotics	Chemical
perfluorooctanoate *	-0.269694	0.00135055	0.00350143	2.86949	Xenobiotics	Chemical
thioproline	-0.308634	2.5556e-11	1.70657e-10	10.5925	Xenobiotics	Chemical
desmethylnaproxen	0.483819	2.41009e-10	1.48546e-09	9.61797	Xenobiotics	Drug - Analgesics, Anesthetics
salicyluric glucuronide*	0.451731	0.00039874	0.00114259	3.39931	Xenobiotics	Drug - Analgesics, Anesthetics
furosemide	0.6555	5.25246e-10	3.11965e-09	9.27964	Xenobiotics	Drug - Cardiovascular
oxypurinol	0.346409	0.000275732	0.000834003	3.55951	Xenobiotics	Drug - Metabolic
allopurinol riboside	0.164839	0.000517866	0.00147104	3.28578	Xenobiotics	Drug - Metabolic
S-carboxymethyl-L-cysteine	0.338264	3.13531e-05	0.000106319	4.50372	Xenobiotics	Drug - Other
hydroquinone sulfate	0.306463	0.000364445	0.00106614	3.43837	Xenobiotics	Drug - Topical Agents
N-(2-furoyl)glycine	0.853771	4.60896e-18	5.86595e-17	17.3364	Xenobiotics	Food Component/Plant
methyl indole-3-acetate	0.736244	7.98986e-16	7.52891e-15	15.0975	Xenobiotics	Food Component/Plant
erythritol	0.735211	3.81826e-32	1.96942e-30	31.4181	Xenobiotics	Food Component/Plant
2,3-dihydroxyisovalerate	0.72317	2.65563e-15	2.40974e-14	14.5758	Xenobiotics	Food Component/Plant
tartarate	0.647417	5.13704e-11	3.3562e-10	10.2893	Xenobiotics	Food Component/Plant
2-keto-3-deoxy-gluconate	0.647225	4.18563e-26	1.28185e-24	25.3782	Xenobiotics	Food Component/Plant
1-kestose	0.600232	1.81555e-10	1.14054e-09	9.74099	Xenobiotics	Food Component/Plant
2,8-quinolinediol sulfate	0.561165	4.76399e-17	5.07469e-16	16.322	Xenobiotics	Food Component/Plant
3-hydroxystachydrine*	0.556006	9.99426e-05	0.000324317	4.00025	Xenobiotics	Food Component/Plant
gluconate	0.542464	4.10944e-05	0.000138394	4.38622	Xenobiotics	Food Component/Plant
saccharin	0.419999	0.000121552	0.000388017	3.91524	Xenobiotics	Food Component/Plant
daidzein sulfate	0.343316	0.000367048	0.00107056	3.43528	Xenobiotics	Food Component/Plant
beta-guanidinopropanoate	0.331421	0.000882192	0.00236215	3.05444	Xenobiotics	Food Component/Plant
indolin-2-one	0.268962	0.000803104	0.00218623	3.09523	Xenobiotics	Food Component/Plant
ergothioneine	-0.33962	0.000637853	0.00176083	3.19528	Xenobiotics	Food Component/Plant
1-methylurate	0.7083	4.03589e-16	3.87762e-15	15.3941	Xenobiotics	Xanthine Metabolism
7-methylurate	0.354522	1.46649e-05	5.20709e-05	4.83372	Xenobiotics	Xanthine Metabolism
1,3,7-trimethylurate	0.245183	0.0013573	0.00350965	2.86732	Xenobiotics	Xanthine Metabolism
Note: Significant associations presented between N-formylmethionine abundance and the 983 individual metabolites determined by mixed effects modeling in the VITdAL-ICU cohort who received placebo (N=216). For day 0, 3 and 7 repeated measures data, correlations between N-formylmethionine abundance and individual metabolites were determined utilizing linear mixed effects models correcting for age, …

## Sheet: Day 0 T-test RoCI
Unadjusted Metabolites significantly changed with highest quartile N-formylmethionine abundance in the RoCI Cohort patients at day 0 (N=90)
Metabolite	t statistic	p-value	-log10(p)	q-value	Super Pathway	Sub Pathway
phenylacetylglutamine	2.7201	0.007863	2.1044	0.028302	Peptide	Acetylated Peptides
N-acetylalanine	8.4989	4.4e-13	12.356	8.6e-11	Amino Acid	Alanine and Aspartate Metabolism
fucose	5.3797	6.1e-07	6.2154	8.5e-06	Carbohydrate	Aminosugar Metabolism
glucuronate	4.5041	2e-05	4.6908	0.000195	Carbohydrate	Aminosugar Metabolism
N-acetylneuraminate	6.7735	1.4e-09	8.8662	1.3e-07	Carbohydrate	Aminosugar Metabolism
4-androsten-3beta,17beta-diol disulfate 2*	2.554	0.012372	1.9076	0.040414	Lipid	Androgenic Steroids
glucarate (saccharate)	2.8027	0.006233	2.2053	0.023722	Cofactors and vitamins	Ascorbate and aldarate metabolism
2-hydroxy-3-methylvalerate	2.67	0.009032	2.0442	0.030789	Amino Acid	BCAA Metabolism
2-hydroxyisobutyrate	2.7728	0.006783	2.1686	0.025325	Amino acid	BCAA Metabolism
3-hydroxy-2-ethylpropionate	3.5608	0.000599	3.2226	0.003612	Amino Acid	BCAA Metabolism
3-hydroxyisobutyrate	4.582	1.5e-05	4.8207	0.000148	Amino Acid	BCAA Metabolism
beta-hydroxyisovalerate	3.4138	0.000971	3.013	0.005212	Amino Acid	BCAA Metabolism
3-dehydrocarnitine*	3.2116	0.001844	2.7342	0.008925	Lipid	Carnitine metabolism
deoxycarnitine	3.0327	0.003185	2.4969	0.013871	Lipid	Carnitine Metabolism
creatinine	4.0926	9.4e-05	4.0254	0.000725	Amino Acid	Creatine Metabolism
glycylproline	4.723	8.7e-06	5.059	9.5e-05	Peptide	Dipeptide
pro-hydroxy-pro	6.5315	4.1e-09	8.3911	2e-07	Peptide	Dipeptide
sucrose	2.4862	0.014801	1.8297	0.046049	Carbohydrate	Disaccharides and Oligosaccharides
ADSGEGDFXAEGGGVR*	2.8308	0.005753	2.2401	0.022327	Peptide	Fibrinogen Cleavage Peptide
mannitol/sorbitol	4.9524	3.5e-06	5.4545	4.2e-05	Carbohydrate	Fructose, Mannose and Galactose Metabolism
gamma-glutamylisoleucine*	3.8264	0.000243	3.615	0.001585	Peptide	Gamma-glutamyl Amino Acid
gamma-glutamylleucine	3.049	0.003033	2.5182	0.013357	Peptide	Gamma-glutamyl Amino Acid
gamma-glutamylphenylalanine	2.973	0.003804	2.4197	0.016035	Peptide	Gamma-glutamyl Amino Acid
gamma-glutamyltryptophan	3.3572	0.001165	2.9339	0.006086	Peptide	Gamma-glutamyl Amino Acid
gamma-glutamylvaline	4.1782	6.9e-05	4.1608	0.000552	Peptide	Gamma-glutamyl Amino Acid
pyroglutamine*	2.7899	0.006463	2.1896	0.024359	Amino Acid	Glutamate Metabolism
N-acetylserine	6.3579	8.8e-09	8.0536	3.1e-07	Amino Acid	Glycine, Serine and Threonine Metabolism
N-acetylthreonine	6.113	2.6e-08	7.5824	7.9e-07	Amino Acid	Glycine, Serine and Threonine Metabolism
sarcosine	3.4452	0.000877	3.0572	0.004909	Amino Acid	Glycine, Serine and Threonine Metabolism
maltose	2.5359	0.01298	1.8867	0.041705	Carbohydrate	Glycogen Metabolism
1-methylimidazoleacetate	3.075	0.002804	2.5522	0.012492	Amino acid	Histidine metabolism
hydantoin-5-propionic acid	5.5993	2.4e-07	6.6172	3.8e-06	Amino Acid	Histidine Metabolism
trans-urocanate	4.8038	6.4e-06	5.1973	7.1e-05	Amino Acid	Histidine Metabolism
myo-inositol	4.4507	2.5e-05	4.6025	0.000228	Lipid	Inositol Metabolism
scyllo-inositol	4.4973	2.1e-05	4.6796	0.000195	Lipid	Inositol metabolism
kynurenate	4.1726	7e-05	4.1519	0.000553	Amino Acid	Kynurenine Metabolism
kynurenine	3.985	0.000139	3.8575	0.000989	Amino Acid	Kynurenine Metabolism
N6,N6,N6-trimethyllysine	5.7675	1.2e-07	6.9297	2.3e-06	Amino Acid	Lysine Metabolism
cis-4-decenoylcarnitine (C10:1)	3.4188	0.000955	3.02	0.005199	Lipid	Medium-chain Acylcarnitine
cysteine	5.8489	8.3e-08	7.0821	1.9e-06	Amino Acid	Methionine, Cysteine, SAM and Taurine Metabolism
cystine	3.1217	0.002433	2.6138	0.011222	Amino Acid	Methionine, Cysteine, SAM and Taurine Metabolism
N-acetylmethionine	5.9561	5.2e-08	7.2842	1.5e-06	Amino Acid	Methionine, Cysteine, SAM and Taurine Metabolism
N1-Methyl-2-pyridone-5-carboxamide	3.1303	0.00237	2.6253	0.01106	Cofactors and Vitamins	Nicotinate and Nicotinamide Metabolism
phosphate	5.7281	1.4e-07	6.856	2.6e-06	Energy	Oxidative Phosphorylation
arabinose	4.628	1.3e-05	4.8981	0.00013	Carbohydrate	Pentose Metabolism
arabitol	5.8911	6.9e-08	7.1615	1.7e-06	Carbohydrate	Pentose Metabolism
arabonate	6.4022	7.3e-09	8.1395	2.8e-07	Carbohydrate	Pentose Metabolism
erythronate*	6.6834	2e-09	8.6887	1.3e-07	Carbohydrate	Pentose Metabolism
ribitol	2.846	0.005508	2.259	0.021591	Carbohydrate	Pentose Metabolism
threitol	5.128	1.7e-06	5.7635	2.3e-05	Carbohydrate	Pentose Metabolism
xylitol	3.0147	0.003361	2.4736	0.014476	Carbohydrate	Pentose Metabolism
xylonate	5.6525	1.9e-07	6.7156	3.3e-06	Carbohydrate	Pentose Metabolism
xylose	3.2762	0.001506	2.8221	0.007769	Carbohydrate	Pentose Metabolism
4-hydroxyphenylacetate	3.5029	0.000725	3.1394	0.004184	Amino Acid	Phenylalanine Metabolism
N-acetylphenylalanine	5.722	1.4e-07	6.8448	2.6e-06	Amino Acid	Phenylalanine Metabolism
phenyllactate (PLA)	3.5028	0.000726	3.1392	0.004184	Amino Acid	Phenylalanine Metabolism
4-acetamidobutanoate	5.6386	2e-07	6.6899	3.3e-06	Amino Acid	Polyamine Metabolism
5-methylthioadenosine (MTA)	5.5416	3.1e-07	6.511	4.6e-06	Amino Acid	Polyamine Metabolism
21-hydroxypregnenolone disulfate	2.8163	0.005997	2.2221	0.023046	Lipid	Pregnenolone Steroids
1-methyladenosine	4.062	0.000105	3.9773	0.000779	Nucleotide	Purine Metabolism
7-methylguanine	2.8965	0.00476	2.3224	0.019039	Nucleotide	Purine Metabolism
allantoin	4.9841	3.1e-06	5.51	3.8e-05	Nucleotide	Purine Metabolism
hypoxanthine	2.9242	0.00439	2.3575	0.018116	Nucleotide	Purine Metabolism
N2,N2-dimethylguanosine	6.6995	1.9e-09	8.7203	1.3e-07	Nucleotide	Purine Metabolism
N6-carbamoylthreonyladenosine	5.916	6.2e-08	7.2085	1.6e-06	Nucleotide	Purine Metabolism
xanthine	2.8918	0.004826	2.3165	0.019107	Nucleotide	Purine Metabolism
3-aminoisobutyrate	3.7594	0.000306	3.5144	0.001966	Nucleotide	Pyrimidine metabolism
3-ureidopropionate	2.6812	0.008759	2.0575	0.030476	Nucleotide	Pyrimidine metabolism
N4-acetylcytidine	6.4781	5.2e-09	8.2869	2.2e-07	Nucleotide	Pyrimidine metabolism
N-acetyl-beta-alanine	2.4961	0.014422	1.841	0.045228	Nucleotide	Pyrimidine metabolism
pseudouridine	7.192	2e-10	9.6984	2.6e-08	Nucleotide	Pyrimidine metabolism
acetylcarnitine (C2)	2.5168	0.013653	1.8648	0.043161	Lipid	Short-chain Acylcarnitine
propionylcarnitine (C3)	2.6403	0.009798	2.0089	0.032828	Lipid	Short-chain Acylcarnitine
isobutyrylcarnitine (C4)	2.5374	0.01293	1.8884	0.041705	Amino Acid	Short-chain Acylcarnitine
succinylcarnitine (C4)	3.6992	0.000376	3.4249	0.002377	Energy	Short-chain Acylcarnitine
2-methylbutyroylcarnitine (C5)	3.6799	0.000402	3.3963	0.002498	Amino Acid	Short-chain Acylcarnitine
glutaroylcarnitine (C5)	5.0944	2e-06	5.704	2.5e-05	Amino acid	Short-chain Acylcarnitine
hydroxyisovaleroylcarnitine (C5)	3.0772	0.002785	2.5551	0.012492	Amino acid	Short-chain Acylcarnitine
tiglyl carnitine (C5)	4.891	4.5e-06	5.3477	5.2e-05	Amino Acid	Short-chain Acylcarnitine
hexanoylcarnitine (C6)	3.8857	0.000197	3.7049	0.001337	Lipid	Short-chain Acylcarnitine
Methylglutarylcarnitine (C6-DC)	4.6608	1.1e-05	4.9535	0.000118	Amino acid	Short-chain Acylcarnitine
octanoylcarnitine (C8)	4.0639	0.000105	3.9802	0.000779	Lipid	Short-chain Acylcarnitine
fumarate	4.6088	1.4e-05	4.8657	0.000137	Energy	TCA Cycle
succinate	3.2197	0.001798	2.7451	0.008812	Energy	TCA Cycle
C-glycosyltryptophan	6.331	1e-08	8.0014	3.3e-07	Amino Acid	Tryptophan Metabolism
indolelactate	3.4402	0.000891	3.0502	0.004918	Amino Acid	Tryptophan Metabolism
3-(4-hydroxyphenyl)lactate (HPLA)	4.1993	6.4e-05	4.1944	0.000522	Amino Acid	Tyrosine Metabolism
3-methoxytyrosine	4.2795	4.8e-05	4.3232	0.000396	Amino Acid	Tyrosine Metabolism
4-hydroxyphenylpyruvate	2.7168	0.007935	2.1004	0.028302	Amino Acid	Tyrosine Metabolism
N-acetyltyrosine	5.5325	3.2e-07	6.4941	4.6e-06	Amino Acid	Tyrosine Metabolism
vanillylmandelate (VMA)	5.1906	1.3e-06	5.8749	1.8e-05	Amino Acid	Tyrosine Metabolism
dimethylarginine (ADMA + SDMA)	4.3048	4.3e-05	4.364	0.000369	Amino Acid	Urea cycle; Arginine and Proline Metabolism
ornithine	4.3204	4.1e-05	4.3893	0.000355	Amino Acid	Urea cycle; Arginine and Proline Metabolism
urea	5.7926	1.1e-07	6.9765	2.2e-06	Amino Acid	Urea cycle; Arginine and Proline Metabolism
3-methyl-2-oxovalerate	-2.6116	0.010595	1.9749	0.035199	Amino Acid	BCAA Metabolism
4-methyl-2-oxopentanoate	-2.5896	0.011242	1.9491	0.037033	Amino Acid	BCAA Metabolism
betaine	-2.7605	0.007023	2.1535	0.02573	Amino Acid	Glycine, Serine and Threonine Metabolism
1-arachidonoyl-GPC* (20:4)*	-3.885	0.000198	3.7038	0.001337	Lipid	Lysophosphatidylcholine
1-docosahexaenoyl-GPC*	-3.253	0.00162	2.7904	0.008143	Lipid	Lysophosphatidylcholine
1-eicosatrienoyl-GPC*	-3.9223	0.000173	3.7609	0.001214	Lipid	Lysophosphatidylcholine
1-linoleoyl-GPC (18:2)	-3.832	0.000238	3.6233	0.001582	Lipid	Lysophosphatidylcholine
1-myristoyl-GPC	-2.9475	0.004101	2.3871	0.017103	Lipid	Lysophosphatidylcholine
1-oleoyl-GPC (18:1)	-3.395	0.001031	2.9867	0.005462	Lipid	Lysophosphatidylcholine
1-palmitoleoyl-GPC* (16:1)*	-3.2215	0.001788	2.7476	0.008812	Lipid	Lysophosphatidylcholine
1-palmitoyl-GPC (16:0)	-3.2587	0.001592	2.7982	0.008102	Lipid	Lysophosphatidylcholine
2-linoleoyl-GPC*	-3.4958	0.000743	3.1292	0.00422	Lipid	Lysophosphatidylcholine
2-palmitoyl-GPC* (16:0)*	-3.1594	0.002167	2.6641	0.010236	Lipid	Lysophosphatidylcholine
2-stearoyl-GPC*	-2.4653	0.015629	1.8061	0.048242	Lipid	Lysophosphatidylcholine
1-arachidonoyl-GPE (20:4n6)*	-4.0569	0.000107	3.9694	0.000779	Lipid	Lysophospholipid
1-linoleoyl-GPE (18:2)*	-3.6248	0.000484	3.3154	0.002963	Lipid	Lysophospholipid
1-oleoyl-GPE (18:1)	-2.9878	0.00364	2.4389	0.015511	Lipid	Lysophospholipid
1-palmitoyl-GPE (16:0)	-2.9135	0.00453	2.3439	0.018499	Lipid	Lysophospholipid
1-palmitoylplasmenylethanolamine*	-2.7165	0.007942	2.1001	0.028302	Lipid	Lysophospholipid
2-arachidonoyl-GPE*	-3.5034	0.000724	3.14	0.004184	Lipid	Lysophospholipid
caproate (6:0)	-2.4555	0.016034	1.795	0.049105	Lipid	Medium Chain Fatty Acid
heptanoate (7:0)	-2.7624	0.006986	2.1558	0.02573	Lipid	Medium Chain Fatty Acid
laurate (12:0)	-2.6703	0.009025	2.0446	0.030789	Lipid	Medium Chain Fatty Acid
pelargonate (9:0)	-3.1738	0.002073	2.6833	0.009912	Lipid	Medium Chain Fatty Acid
undecanoate (11:0)	-2.6619	0.009236	2.0345	0.031212	Lipid	Medium chain fatty acid
glycerophosphorylcholine (GPC)	-4.3911	3.1e-05	4.5046	0.000279	Lipid	Phospholipid Metabolism
uridine	-2.6801	0.008785	2.0562	0.030476	Nucleotide	Pyrimidine Metabolism
3-hydroxyhippurate	6.6217	2.7e-09	8.5676	1.5e-07	Xenobiotics	Benzoate Metabolism
4-hydroxyhippurate	2.9081	0.004602	2.3371	0.018596	Xenobiotics	Benzoate Metabolism
erythritol	5.837	8.7e-08	7.0598	1.9e-06	Xenobiotics	Food Component/Plant
quinate	2.694	0.008455	2.0729	0.029858	Xenobiotics	Food Component/Plant
benzoate	-2.5232	0.013426	1.8721	0.042788	Xenobiotics	Benzoate Metabolism
piperine	-3.0794	0.002767	2.558	0.012492	Xenobiotics	Food Component/Plant
Note: Statistically significant differences in individual metabolites determined by Student's t-test comparing RoCI cohort subjects with the highest quartile (Q4) of N-formylmethionine abundance versus those in the first, second, and third quartile. Individual metabolites are considered significant if the false discovery rate adjusted p-value (q-value) < 0.05 (5.00 E-02). For the Acylcarnitine su…

## Sheet: Day 0 RoCI
Significantly Different Metabolites with increased N-formylmethionine abundance in the RoCI Cohort at day 0 (N=90): Multivariate Linear Regression
Metabolite	Beta Coefficient	p-value	q-value	-log10P	Super Pathway	Sub Pathway
phenylacetylglutamine	0.561318	0.0253178	0.0822829	1.59657	Peptide	Acetylated Peptides
N-acetylalanine	0.681556	5.58866e-12	1.81631e-09	11.2527	Amino Acid	Alanine and Aspartate Metabolism
N-acetylaspartate	0.484646	0.014068	0.0557574	1.85177	Amino Acid	Alanine and Aspartate Metabolism
glucuronate	0.562166	0.00715874	0.0322469	2.14516	Carbohydrate	Aminosugar Metabolism
N-acetylneuraminate	0.827092	4.49372e-06	0.000133721	5.34739	Carbohydrate	Aminosugar Metabolism
fucose	0.744396	1.39851e-06	6.49308e-05	5.85433	Carbohydrate	Aminosugars metabolism
ascorbate	-0.356375	0.0243005	0.0816153	1.61439	Cofactors and vitamins	Ascorbate and aldarate metabolism
2-hydroxy-3-methylvalerate	0.642569	0.00482866	0.0242708	2.31617	Amino Acid	BCAA Metabolism
3-hydroxy-2-ethylpropionate	0.700673	6.92997e-07	5.40041e-05	6.15927	Amino Acid	BCAA Metabolism
3-hydroxyisobutyrate	0.744669	0.00021083	0.00253742	3.67607	Amino Acid	BCAA Metabolism
alpha-hydroxyisocaproate	0.630193	0.00614665	0.0281361	2.21136	Amino Acid	BCAA Metabolism
alpha-hydroxyisovalerate	0.572747	0.0236764	0.0816153	1.62568	Amino Acid	BCAA Metabolism
beta-hydroxyisovalerate	0.529884	0.00741419	0.0325623	2.12994	Amino Acid	BCAA Metabolism
3-dehydrocarnitine*	0.593733	0.0285954	0.0897769	1.5437	Lipid	Carnitine metabolism
deoxycarnitine	0.46082	0.00519412	0.0247804	2.28449	Lipid	Carnitine Metabolism
creatinine	0.607553	0.00095774	0.00679086	3.01875	Amino Acid	Creatine Metabolism
glycylproline	0.294339	0.00533732	0.0247804	2.27268	Peptide	Dipeptide
pro-hydroxy-pro	0.557714	0.00181281	0.0111163	2.74165	Peptide	Dipeptide
2-hydroxyglutarate	0.550965	0.00873173	0.0365163	2.0589	Lipid	Fatty Acid, Dicarboxylate
3-hydroxydecanoate	0.582497	0.00369944	0.0200387	2.43186	Lipid	Fatty Acid, Monohydroxy
mannitol/sorbitol	0.918178	0.0213088	0.0769485	1.67144	Carbohydrate	Fructose, Mannose and Galactose Metabolism
gamma-glutamylisoleucine*	0.633449	2.93667e-08	4.77209e-06	7.53214	Peptide	Gamma-glutamyl Amino Acid
gamma-glutamylleucine	0.612089	0.000612238	0.0050647	3.21308	Peptide	Gamma-glutamyl Amino Acid
gamma-glutamylphenylalanine	0.551449	0.0271142	0.0863932	1.5668	Peptide	Gamma-glutamyl Amino Acid
gamma-glutamyltryptophan	0.549848	0.00841581	0.0359886	2.0749	Peptide	Gamma-glutamyl Amino Acid
gamma-glutamyltyrosine	0.58879	0.0156713	0.0608222	1.8049	Peptide	Gamma-glutamyl Amino Acid
gamma-glutamylvaline	0.537079	0.000712152	0.00564511	3.14743	Peptide	Gamma-glutamyl Amino Acid
pyroglutamine*	0.575973	0.00500595	0.0246505	2.30051	Amino Acid	Glutamate Metabolism
2-hydroxybutyrate /2-hydroxyisobutyrate	0.573326	0.00108146	0.00732237	2.96599	Amino Acid	Glutathione Metabolism
N-acetylserine	0.741131	1.78615e-06	7.25624e-05	5.74808	Amino Acid	Glycine, Serine and Threonine Metabolism
N-acetylthreonine	0.623326	0.000296565	0.00310915	3.52788	Amino Acid	Glycine, Serine and Threonine Metabolism
sarcosine	0.847904	0.000233346	0.00261509	3.632	Amino Acid	Glycine, Serine and Threonine Metabolism
maltose	0.48418	0.0114695	0.0460196	1.94046	Carbohydrate	Glycogen Metabolism
glycerate	0.351107	0.000514192	0.00464201	3.28887	Carbohydrate	Glycolysis, Gluconeogenesis, and Pyruvate Metabolism
lactate	0.501398	0.00724315	0.0322469	2.14007	Carbohydrate	Glycolysis, Gluconeogenesis, and Pyruvate Metabolism
1-methylimidazoleacetate	0.551746	0.00093524	0.00679086	3.02908	Amino acid	Histidine metabolism
hydantoin-5-propionic acid	0.768451	0.000101589	0.00128565	3.99315	Amino Acid	Histidine Metabolism
trans-urocanate	1.02768	0.000580544	0.00496518	3.23616	Amino Acid	Histidine Metabolism
myo-inositol	0.98417	0.000253848	0.00275002	3.59543	Lipid	Inositol Metabolism
scyllo-inositol	0.901857	0.00040741	0.00378309	3.38997	Lipid	Inositol metabolism
1,2-propanediol	1.3385	0.0252703	0.0822829	1.59739	Lipid	Ketone bodies
kynurenate	1.03992	0.000847395	0.00655722	3.07191	Amino Acid	Kynurenine Metabolism
kynurenine	0.631019	0.000926308	0.00679086	3.03324	Amino Acid	Kynurenine Metabolism
succinylcarnitine (C4)	0.524955	0.0053117	0.0247804	2.27477	Energy	Short-chain Acylcarnitine
butyrylcarnitine (C4)	0.33345	0.0306747	0.0914612	1.51322	Lipid	Short-chain Acylcarnitine
tiglyl carnitine (C5)	0.749046	0.000385164	0.00368172	3.41435	Amino Acid	Short-chain Acylcarnitine
glutaroyl carnitine (C5)	0.677328	0.0016119	0.0106912	2.79266	Amino acid	Short-chain Acylcarnitine
2-methylbutyroylcarnitine (C5)	0.654311	0.00454227	0.0238103	2.34273	Amino Acid	Short-chain Acylcarnitine
hydroxyisovaleroyl carnitine (C5-OH)	0.61291	0.000961168	0.00679086	3.0172	Amino acid	Short-chain Acylcarnitine
hexanoylcarnitine (C6)	0.574221	0.0159074	0.0608222	1.7984	Lipid	Short-chain Acylcarnitine
methylglutaroylcarnitine (C6-DC)	0.70237	0.00249427	0.0147389	2.60306	Amino acid	Short-chain Acylcarnitine
octanoylcarnitine (C8)	0.662964	0.00512529	0.0247804	2.29028	Lipid	Medium-chain Acylcarnitine
decanoylcarnitine (C10)	0.506323	0.0108071	0.0439037	1.96629	Lipid	Medium-chain Acylcarnitine
cis-4-decenoylcarnitine (C10:1)	0.426475	0.00293112	0.0167126	2.53297	Lipid	Medium-chain Acylcarnitine
N6,N6,N6-trimethyllysine	0.715498	5.80902e-06	0.000157328	5.2359	Amino Acid	Lysine Metabolism
cysteine	0.889608	2.40869e-06	8.69804e-05	5.61822	Amino Acid	Methionine, Cysteine, SAM and Taurine Metabolism
cystine	0.799168	7.58494e-05	0.00102713	4.12005	Amino Acid	Methionine, Cysteine, SAM and Taurine Metabolism
N-acetylmethionine	0.770034	9.94619e-08	1.0775e-05	7.00234	Amino Acid	Methionine, Cysteine, SAM and Taurine Metabolism
N1-Methyl-2-pyridone-5-carboxamide	0.408134	0.0157745	0.0608222	1.80204	Cofactors and Vitamins	Nicotinate and Nicotinamide Metabolism
trigonelline (N'-methylnicotinate)	0.335955	0.0301126	0.0914612	1.52125	Cofactors and Vitamins	Nicotinate and Nicotinamide Metabolism
threitol	0.831895	3.71398e-05	0.00061434	4.43016	Carbohydrate	Nucleotide sugars, pentose metabolism
phosphate	0.60956	0.000327919	0.00333042	3.48423	Energy	Oxidative Phosphorylation
arabinose	0.526941	0.00391549	0.0208612	2.40721	Carbohydrate	Pentose Metabolism
arabitol/xylitol	1.08153	0.00876392	0.0365163	2.0573	Carbohydrate	Pentose Metabolism
arabonate/xylonate	0.859763	1.89261e-05	0.000384437	4.72294	Carbohydrate	Pentose Metabolism
erythritol	0.750405	3.23398e-06	0.000105428	5.49026	Carbohydrate	Pentose Metabolism
erythronate*	0.827234	1.24647e-06	6.49308e-05	5.90432	Carbohydrate	Pentose Metabolism
xylose	0.435694	0.00464256	0.0239497	2.33324	Carbohydrate	Pentose Metabolism
N-acetylphenylalanine	0.74499	0.00100342	0.00693856	2.99852	Amino Acid	Phenylalanine Metabolism
phenyllactate	0.884812	0.00176021	0.0110013	2.75444	Amino Acid	Phenylalanine Metabolism
4-acetamidobutanoate	0.798638	0.00168948	0.0107663	2.77225	Amino Acid	Polyamine Metabolism
21-hydroxypregnenolone disulfate	0.719941	0.00889186	0.0365805	2.05101	Lipid	Pregnenolone Steroids
1-methyladenosine	0.346482	0.000553405	0.00486099	3.25696	Nucleotide	Purine Metabolism
7-methylguanine	0.386572	0.00812786	0.0352207	2.09002	Nucleotide	Purine Metabolism
allantoin	0.877974	0.00037141	0.00365782	3.43015	Nucleotide	Purine Metabolism
N2,N2-dimethylguanosine	0.912649	4.52595e-06	0.000133721	5.34429	Nucleotide	Purine Metabolism
N6-carbamoylthreonyladenosine	0.673655	4.27466e-05	0.000661555	4.3691	Nucleotide	Purine Metabolism
urate	0.342114	0.0290925	0.0897769	1.53622	Nucleotide	Purine Metabolism
3-ureidopropionate	0.512119	0.0163967	0.0619643	1.78524	Nucleotide	Pyrimidine metabolism
N4-acetylcytidine	0.547863	4.9102e-05	0.000725371	4.3089	Nucleotide	Pyrimidine metabolism
N-acetyl-beta-alanine	0.416959	0.0032485	0.0178943	2.48832	Nucleotide	Pyrimidine metabolism
pseudouridine	0.687154	3.1031e-05	0.000560283	4.5082	Nucleotide	Pyrimidine metabolism
glycocholenate sulfate*	0.496402	0.024359	0.0816153	1.61334	Lipid	Secondary Bile Acid Metabolism
taurocholenate sulfate*	0.61979	0.0180013	0.0664822	1.7447	Lipid	Secondary Bile Acid Metabolism
cholesterol	0.272342	0.00305975	0.0171451	2.51431	Lipid	Sterol
4-androsten-3beta,17beta-diol disulfate 2*	0.650238	0.0251057	0.0822829	1.60023	Lipid	Sterol/Steroid
fumarate	0.567512	0.000623348	0.0050647	3.20527	Energy	TCA Cycle
malate	0.50554	0.00269559	0.0156441	2.56935	Energy	TCA Cycle
succinate	0.470983	3.78055e-05	0.00061434	4.42244	Energy	TCA Cycle
C-glycosyltryptophan	0.681802	0.000102852	0.00128565	3.98779	Amino Acid	Tryptophan Metabolism
indolelactate	0.872196	1.19666e-05	0.000259276	4.92203	Amino Acid	Tryptophan Metabolism
3-(4-hydroxyphenyl)lactate	1.02104	8.55685e-06	0.000213921	5.06769	Amino Acid	Tyrosine Metabolism
3-methoxytyrosine	0.38636	0.0216919	0.0774712	1.6637	Amino Acid	Tyrosine Metabolism
4-hydroxyphenylpyruvate	0.600523	0.0304252	0.0914612	1.51677	Amino Acid	Tyrosine Metabolism
N-acetyltyrosine	0.838522	8.30832e-07	5.40041e-05	6.08049	Amino Acid	Tyrosine Metabolism
vanillylmandelate	0.747856	0.00166389	0.0107663	2.77888	Amino Acid	Tyrosine Metabolism
dimethylarginine	0.621861	2.28265e-05	0.00043639	4.64156	Amino Acid	Urea cycle; Arginine and Proline Metabolism
ornithine	0.69221	0.00217033	0.0130622	2.66347	Amino Acid	Urea cycle; Arginine and Proline Metabolism
urea	0.775039	0.000218608	0.00253742	3.66033	Amino Acid	Urea cycle; Arginine and Proline Metabolism
1-oleoyl-GPC (18:1)	-0.473754	0.0287361	0.0897769	1.54157	Lipid	Lysophosphatidylcholine
1-arachidonoyl-GPC* (20:4)*	-0.510815	0.0200972	0.0733888	1.69686	Lipid	Lysophosphatidylcholine
1-docosahexaenoyl-GPC*	-0.512426	0.0232785	0.0816153	1.63305	Lipid	Lysophosphatidylcholine
1-linoleoyl-GPC (18:2)	-0.521877	0.0241321	0.0816153	1.6174	Lipid	Lysophosphatidylcholine
1-eicosatrienoyl-GPC*	-0.569915	0.00485416	0.0242708	2.31389	Lipid	Lysophosphatidylcholine
1-arachidonoyl-GPE (20:4n6)*	-0.428003	0.0172773	0.0645417	1.76252	Lipid	Lysophospholipid
pelargonate (9:0)	-0.328974	0.0292811	0.0897769	1.53341	Lipid	Medium Chain Fatty Acid
glycerophosphorylcholine	-0.511288	1.1218e-05	0.000259276	4.95008	Lipid	Phospholipid Metabolism
deoxycholate	-0.512619	0.0238753	0.0816153	1.62205	Lipid	Secondary Bile Acid Metabolism
gamma-tocopherol/beta-tocopherol	-0.358184	0.0261665	0.0841992	1.58225	Cofactors and Vitamins	Tocopherol Metabolism
Note: Significant associations between N-formylmethionine abundance and the 411 individual metabolites at day 0 were determined in the RoCI cohort utilizing linear regression correcting for age, sex, race, and APACHE II. A q-value threshold of 0.05 was used to identify all significant associations. Results with a false discovery rate adjusted p-value (q-value) threshold of up to 0.10 are also sho…
