# Supplementary material for: Circulating N-formylmethionine and metabolic shift in critical illness: a multicohort metabolomics study
Source: Crit Care. 2022 Oct 19;26:321. doi: 10.1186/s13054-022-04174-y (PMC9580206; doi:10.1186/s13054-022-04174-y)
Supplement: Supplementary file 8 — Additional file 8. Additional metabolomics results from VITdAL-ICU and RoCI Cohorts. Nine individual worksheets include Linear regression results of Day 0 data from the VITdAL-ICU cohort adjusted for age, sex, baseline 25(OH)D, SAPS II, admission diagnosis, with additional adjustment for total bilirubin, creatinine, sepsis or propofol exposure. Day 0 data from the VITdAL-ICU cohort is also shown adjusted for age, sex, baseline 25(OH)D, and admission diagnosis but without SAPS II. Linear regression results of Day 0 data from the RoCI cohort are shown adjusted for age, sex, baseline 25(OH)D, SAPS II, admission diagnosis, with additional adjustment for total bilirubin, creatinine, or sepsis. In all worksheets, raw p values are presented. A false discovery rate adjusted p value (q value) threshold of 0.05 was used to identify all significant differences. [file 13054_2022_4174_MOESM8_ESM.xlsx]

## Sheet:  Day 0 VITdAL-ICU adjusted Bili
Significantly Different Metabolites with increased N-formylmethionine abundance in the VITdAL-ICU Cohort at day 0 (N=428): Multivariate Linear Regression including Total Bilrubin at day 0
Metabolite	Beta Coefficient	p-value	q-value	-log(10)p	Super Pathway	Sub Pathway
4-hydroxyphenylacetylglutamine	0.85612	4.27934e-15	1.36939e-13	14.3686	Peptide	Acetylated Peptides
phenylacetylglutamate	0.77549	1.11036e-09	1.09328e-08	8.95454	Peptide	Acetylated Peptides
phenylacetylglutamine	0.556977	4.68021e-13	8.16909e-12	12.3297	Peptide	Acetylated Peptides
phenylacetylmethionine	0.534893	3.34857e-08	2.51779e-07	7.47514	Peptide	Acetylated Peptides
phenylacetylhistidine	0.454793	1.36691e-07	8.53482e-07	6.86426	Peptide	Acetylated Peptides
N6-carboxymethyllysine	0.343252	4.86689e-06	2.13587e-05	5.31275	Carbohydrate	Advanced Glycation End-product
N-acetylalanine	0.62528	8.96094e-32	2.294e-29	31.0476	Amino Acid	Alanine and Aspartate Metabolism
hydroxyasparagine	0.579756	2.81991e-20	1.9823e-18	19.5498	Amino Acid	Alanine and Aspartate Metabolism
N-acetylaspartate	0.203775	0.00093994	0.00271381	3.0269	Amino Acid	Alanine and Aspartate Metabolism
N-acetylneuraminate	0.536177	3.18257e-12	4.70042e-11	11.4972	Carbohydrate	Aminosugar Metabolism
glucuronate	0.483218	1.28142e-08	1.06954e-07	7.89231	Carbohydrate	Aminosugar Metabolism
N-acetylglucosamine/N-acetylgalactosamine	0.444984	2.20785e-13	4.34777e-12	12.656	Carbohydrate	Aminosugar Metabolism
N-acetylglucosaminylasparagine	0.438566	1.30907e-08	1.06954e-07	7.88304	Carbohydrate	Aminosugar Metabolism
androsterone glucuronide	0.57451	5.55079e-06	2.39697e-05	5.25565	Lipid	Androgenic Steroids
etiocholanolone glucuronide	0.574266	1.25202e-07	7.9467e-07	6.90239	Lipid	Androgenic Steroids
11-ketoetiocholanolone glucuronide	0.508431	2.92808e-06	1.3228e-05	5.53342	Lipid	Androgenic Steroids
5alpha-androstan-3alpha,17beta-diol disulfate	0.508101	2.21752e-06	1.04482e-05	5.65413	Lipid	Androgenic Steroids
5alpha-androstan-3alpha,17beta-diol monosulfate	0.362672	0.00331916	0.00855407	2.47897	Lipid	Androgenic Steroids
5alpha-androstan-3alpha,17alpha-diol disulfate	0.322056	0.000268858	0.000853234	3.57048	Lipid	Androgenic Steroids
5alpha-androstan-3beta,17beta-diol disulfate	0.301169	0.000455129	0.00138158	3.34187	Lipid	Androgenic Steroids
5alpha-androstan-3beta,17alpha-diol disulfate	0.291798	0.00304612	0.00795722	2.51625	Lipid	Androgenic Steroids
androstenediol (3beta,17beta) disulfate	0.205894	0.00517661	0.0127424	2.28595	Lipid	Androgenic Steroids
gulonate*	0.611081	1.9634e-12	3.0703e-11	11.707	Cofactors and Vitamins	Ascorbate and Aldarate Metabolism
threonate	0.258795	2.73345e-06	1.24958e-05	5.56329	Cofactors and Vitamins	Ascorbate and Aldarate Metabolism
2,3-dihydroxy-2-methylbutyrate	0.439688	5.56024e-08	3.9909e-07	7.25491	Amino Acid	BCAA Metabolism
2-hydroxy-3-methylvalerate	0.363208	6.40952e-05	0.000231104	4.19317	Amino Acid	BCAA Metabolism
3-hydroxy-2-ethylpropionate	0.317926	4.28144e-07	2.2994e-06	6.36841	Amino Acid	BCAA Metabolism
3-hydroxyisobutyrate	0.22183	0.00546078	0.0133563	2.26275	Amino Acid	BCAA Metabolism
3-methylglutaconate	0.540277	1.88494e-07	1.13987e-06	6.7247	Amino Acid	BCAA Metabolism
alpha-hydroxyisovalerate	0.263994	0.000866502	0.00253032	3.06223	Amino Acid	BCAA Metabolism
beta-hydroxyisovalerate	0.33946	1.73946e-06	8.40194e-06	5.75958	Amino Acid	BCAA Metabolism
ethylmalonate	0.389427	1.0741e-13	2.29141e-12	12.969	Amino Acid	BCAA Metabolism
isobutyrylglycine (C4)	0.410319	3.00914e-06	1.35147e-05	5.52156	Amino Acid	BCAA Metabolism
isovalerylglycine	0.413174	0.000197579	0.000645706	3.70426	Amino Acid	BCAA Metabolism
methylmalonate	0.299198	2.29317e-05	8.85004e-05	4.63956	Lipid	BCAA Metabolism
methylsuccinate	0.246721	0.00496019	0.0124491	2.3045	Amino Acid	BCAA Metabolism
N-acetylisoleucine	0.525733	1.34385e-14	3.68599e-13	13.8716	Amino Acid	BCAA Metabolism
N-acetylleucine	0.638894	7.4212e-11	8.76844e-10	10.1295	Amino Acid	BCAA Metabolism
N-acetylvaline	0.64408	6.53717e-20	4.18379e-18	19.1846	Amino Acid	BCAA Metabolism
propionylglycine (C3)	0.185757	0.00649554	0.0156382	2.18738	Lipid	BCAA Metabolism
deoxycarnitine	0.371444	9.99101e-10	1.00962e-08	9.00039	Lipid	Carnitine Metabolism
carnitine	0.216271	0.000155118	0.000515716	3.80934	Lipid	Carnitine Metabolism
N-palmitoyl-sphingosine (d18:1/16:0)	0.343937	1.20203e-07	7.82341e-07	6.92008	Lipid	Ceramides
N-stearoyl-sphingosine (d18:1/18:0)*	0.267347	9.52796e-05	0.000329616	4.021	Lipid	Ceramides
ceramide (d16:1/24:1, d18:1/22:1)*	0.236036	7.57513e-05	0.000268097	4.12061	Lipid	Ceramides
ceramide (d18:1/17:0, d17:1/18:0)*	0.216538	0.0024808	0.00670865	2.60541	Lipid	Ceramides
N-palmitoyl-heptadecasphingosine (d17:1/16:0)*	0.207538	0.00298503	0.00787803	2.52505	Lipid	Ceramides
ceramide (d18:2/24:1, d18:1/24:2)*	0.204827	0.000310941	0.000970742	3.50732	Lipid	Ceramides
ceramide (d18:1/20:0, d16:1/22:0, d20:1/18:0)*	0.186375	0.00246326	0.00669883	2.60849	Lipid	Ceramides
N-stearoyl-sphingadienine (d18:2/18:0)*	0.162833	0.0120129	0.027135	1.92035	Lipid	Ceramides
N-palmitoyl-sphingadienine (d18:2/16:0)*	0.161439	0.02168	0.0459952	1.66394	Lipid	Ceramides
cortisol 21-glucuronide	0.511091	9.75986e-08	6.63325e-07	7.01056	Lipid	Corticosteroids
creatinine	0.454221	1.49304e-13	3.09907e-12	12.8259	Amino Acid	Creatine Metabolism
oleoyl-oleoyl-glycerol (18:1/18:1) [2]*	0.245593	9.43212e-05	0.000329267	4.02539	Lipid	Diacylglycerol
oleoyl-oleoyl-glycerol (18:1/18:1) [1]*	0.22746	0.000178042	0.000589382	3.74948	Lipid	Diacylglycerol
palmitoyl-palmitoyl-glycerol (16:0/16:0) [2]*	0.192049	0.00791905	0.0185989	2.10133	Lipid	Diacylglycerol
palmitoyl-oleoyl-glycerol (16:0/18:1) [2]*	0.190149	0.00233998	0.00641824	2.63079	Lipid	Diacylglycerol
palmitoyl-oleoyl-glycerol (16:0/18:1) [1]*	0.172733	0.00511121	0.0126736	2.29148	Lipid	Diacylglycerol
oleoyl-linoleoyl-glycerol (18:1/18:2) [1]	0.150104	0.0115761	0.0263032	1.93644	Lipid	Diacylglycerol
oleoyl-linoleoyl-glycerol (18:1/18:2) [2]	0.148654	0.0137911	0.0307002	1.8604	Lipid	Diacylglycerol
N-palmitoyl-sphinganine (d18:0/16:0)	0.340197	2.36929e-06	1.09615e-05	5.62538	Lipid	Dihydroceramides
N-stearoyl-sphinganine (d18:0/18:0)*	0.212216	0.00801008	0.0187553	2.09636	Lipid	Dihydroceramides
prolylglycine	0.563943	1.92772e-21	1.64499e-19	20.715	Peptide	Dipeptide
valylglycine	0.254577	0.000390616	0.00120479	3.40825	Peptide	Dipeptide
isoleucylglycine	0.226949	6.29819e-05	0.000228161	4.20078	Peptide	Dipeptide
glycylvaline	0.103352	0.00845538	0.0197378	2.07287	Peptide	Dipeptide
sucrose	0.408058	3.16058e-07	1.7848e-06	6.50023	Carbohydrate	Disaccharides and Oligosaccharides
hexanoylglutamine	0.683854	5.13179e-11	6.3568e-10	10.2897	Lipid	Fatty Acid Metabolism (Acyl Glutamine)
trans-2-hexenoylglycine	0.379966	8.15485e-05	0.00028729	4.08858	Lipid	Fatty Acid Metabolism(Acyl Glycine)
hexanoylglycine (C6)	0.189431	0.011561	0.0263032	1.937	Lipid	Fatty Acid Metabolism(Acyl Glycine)
malonylcarnitine	0.421973	2.4637e-15	8.2266e-14	14.6084	Lipid	Fatty Acid Synthesis
N-acetyl-2-aminooctanoate*	0.28921	0.00162495	0.00452161	2.78916	Lipid	Fatty Acid, Amino
2-hydroxyadipate	0.621955	9.97983e-08	6.72325e-07	7.00088	Lipid	Fatty Acid, Dicarboxylate
3-hydroxyadipate*	0.606243	1.2678e-06	6.20172e-06	5.89695	Lipid	Fatty Acid, Dicarboxylate
3-methyladipate	0.603031	7.93739e-09	6.78873e-08	8.10032	Lipid	Fatty Acid, Dicarboxylate
heptenedioate (C7:1-DC)*	0.596546	1.90922e-09	1.83285e-08	8.71915	Lipid	Fatty Acid, Dicarboxylate
suberate (C8-DC)	0.5699	1.99889e-12	3.0703e-11	11.6992	Lipid	Fatty Acid, Dicarboxylate
adipate	0.445163	0.000124826	0.000426074	3.90369	Lipid	Fatty Acid, Dicarboxylate
3-carboxy-4-methyl-5-pentyl-2-furanpropionate (3-CMPFP)	0.425404	4.96597e-10	5.37078e-09	9.304	Lipid	Fatty Acid, Dicarboxylate
azelate (nonanedioate; C9)	0.209291	0.000431332	0.00131977	3.36519	Lipid	Fatty Acid, Dicarboxylate
5-hydroxyhexanoate	0.458776	5.51876e-07	2.90302e-06	6.25816	Lipid	Fatty Acid, Monohydroxy
3-hydroxyhexanoate	0.31763	0.00120476	0.00342686	2.9191	Lipid	Fatty Acid, Monohydroxy
2-hydroxynervonate*	0.223071	0.000139531	0.000472068	3.85533	Lipid	Fatty Acid, Monohydroxy
2-hydroxybehenate	0.16868	0.000621801	0.0018654	3.20635	Lipid	Fatty Acid, Monohydroxy
mannitol/sorbitol	0.301069	0.00449261	0.0113872	2.3475	Carbohydrate	Fructose, Mannose and Galactose Metabolism
gamma-glutamylphenylalanine	0.351828	3.85251e-08	2.84493e-07	7.41426	Peptide	Gamma-glutamyl Amino Acid
gamma-glutamylisoleucine*	0.246574	2.18103e-05	8.45974e-05	4.66134	Peptide	Gamma-glutamyl Amino Acid
gamma-glutamylleucine	0.200468	0.00253033	0.00679472	2.59682	Peptide	Gamma-glutamyl Amino Acid
gamma-glutamylvaline	0.193973	0.0002668	0.000850216	3.57381	Peptide	Gamma-glutamyl Amino Acid
gamma-glutamylhistidine	0.177737	0.0199946	0.0428934	1.69909	Peptide	Gamma-glutamyl Amino Acid
N-acetylglutamine	0.631586	5.35816e-07	2.83798e-06	6.27098	Amino Acid	Glutamate Metabolism
N-acetyl-aspartyl-glutamate	0.559234	6.95849e-12	9.71658e-11	11.1575	Amino Acid	Glutamate Metabolism
alpha-ketoglutaramate*	0.44417	6.17454e-07	3.18258e-06	6.2094	Amino Acid	Glutamate Metabolism
beta-citrylglutamate	0.419077	1.58219e-07	9.72095e-07	6.80074	Amino Acid	Glutamate Metabolism
citramalate	0.344021	1.44326e-06	7.01536e-06	5.84065	Amino Acid	Glutamate Metabolism
N-acetylglutamate	0.338231	1.72505e-05	6.86446e-05	4.7632	Amino Acid	Glutamate Metabolism
carboxyethyl-GABA	0.309856	1.8227e-07	1.11098e-06	6.73928	Amino Acid	Glutamate Metabolism
pyroglutamine*	0.207448	0.000560334	0.00168759	3.25155	Amino Acid	Glutamate Metabolism
cysteinylglycine	0.627626	2.98698e-14	7.16875e-13	13.5248	Amino Acid	Glutathione Metabolism
cys-gly, oxidized	0.366844	1.81065e-06	8.63714e-06	5.74217	Amino Acid	Glutathione Metabolism
5-oxoproline	0.293241	0.00283904	0.00751856	2.54683	Amino Acid	Glutathione Metabolism
glycerol	0.176239	0.0045497	0.011494	2.34202	Lipid	Glycerolipid Metabolism
N-acetylserine	0.687219	7.19924e-27	1.38225e-24	26.1427	Amino Acid	Glycine, Serine and Threonine Metabolism
N-acetylthreonine	0.660927	9.54807e-24	1.04756e-21	23.0201	Amino Acid	Glycine, Serine and Threonine Metabolism
allo-threonine	0.401077	1.30521e-08	1.06954e-07	7.88432	Amino Acid	Glycine, Serine and Threonine Metabolism
N-acetylglycine	0.163101	0.00266302	0.00710138	2.57463	Amino Acid	Glycine, Serine and Threonine Metabolism
dimethylglycine	0.138574	0.0116127	0.0263084	1.93507	Amino Acid	Glycine, Serine and Threonine Metabolism
lactate	0.103839	0.0329136	0.067407	1.48262	Carbohydrate	Glycolysis, Gluconeogenesis, and Pyruvate Metabolism
1-methylguanidine	0.792936	3.77355e-13	6.90021e-12	12.4232	Amino Acid	Guanidino and Acetamido Metabolism
guanidinosuccinate	0.518535	5.78289e-07	3.00085e-06	6.23786	Amino Acid	Guanidino and Acetamido Metabolism
4-guanidinobutanoate	0.478342	5.64849e-07	2.95105e-06	6.24807	Amino Acid	Guanidino and Acetamido Metabolism
glycosyl-N-palmitoyl-sphingosine (d18:1/16:0)	0.185939	0.00205694	0.00566211	2.68678	Lipid	Hexosylceramides
glycosyl-N-(2-hydroxynervonoyl)-sphingosine (d18:1/24:1(2OH))*	0.160452	0.0102614	0.0235952	1.98879	Lipid	Hexosylceramides
N-acetyl-1-methylhistidine*	0.764665	3.7266e-16	1.36287e-14	15.4287	Amino Acid	Histidine Metabolism
1-methylhistidine	0.675736	2.83923e-20	1.9823e-18	19.5468	Amino Acid	Histidine Metabolism
hydantoin-5-propionic acid	0.642272	1.54446e-07	9.56571e-07	6.81122	Amino Acid	Histidine Metabolism
1-methyl-4-imidazoleacetate	0.613636	8.99879e-14	1.98709e-12	13.0458	Amino Acid	Histidine Metabolism
imidazole propionate	0.587035	1.30075e-05	5.25779e-05	4.8858	Amino Acid	Histidine Metabolism
1-ribosyl-imidazoleacetate*	0.569142	2.35084e-14	5.82402e-13	13.6288	Amino Acid	Histidine Metabolism
N-acetylhistidine	0.455998	5.76776e-09	5.09154e-08	8.23899	Amino Acid	Histidine Metabolism
imidazole lactate	0.446846	4.30835e-10	4.72688e-09	9.36569	Amino Acid	Histidine Metabolism
N-acetylcarnosine	0.423668	2.12494e-08	1.68243e-07	7.67265	Amino Acid	Histidine Metabolism
trans-urocanate	0.374517	0.000888736	0.00258541	3.05123	Amino Acid	Histidine Metabolism
3-methylhistidine	0.340015	3.02825e-05	0.000114566	4.51881	Amino Acid	Histidine Metabolism
N-acetyl-3-methylhistidine*	0.310474	0.000721486	0.00213939	3.14177	Amino Acid	Histidine Metabolism
myo-inositol	0.398577	2.06844e-05	8.10491e-05	4.68436	Lipid	Inositol Metabolism
erucate (22:1n9)	0.195912	0.0174709	0.0382269	1.75768	Lipid	Long Chain Fatty Acid
arachidate (20:0)	0.118425	0.0131883	0.0295296	1.87981	Lipid	Long Chain Fatty Acid
5-(galactosylhydroxy)-L-lysine	0.606253	1.42279e-17	6.07058e-16	16.8469	Amino Acid	Lysine Metabolism
N6,N6,N6-trimethyllysine	0.453795	5.03511e-10	5.37078e-09	9.29799	Amino Acid	Lysine Metabolism
6-oxopiperidine-2-carboxylate	0.419047	4.08157e-08	2.95721e-07	7.38917	Amino Acid	Lysine Metabolism
N2-acetyllysine	0.331844	7.01186e-07	3.5663e-06	6.15417	Amino Acid	Lysine Metabolism
N6-acetyllysine	0.316086	2.30136e-11	2.94574e-10	10.638	Amino Acid	Lysine Metabolism
5-hydroxylysine	0.309977	3.99856e-10	4.45057e-09	9.3981	Amino Acid	Lysine Metabolism
N,N,N-trimethyl-5-aminovalerate	0.30933	2.08641e-08	1.66913e-07	7.6806	Amino Acid	Lysine Metabolism
pipecolate	0.200806	0.0108581	0.0248926	1.96425	Amino Acid	Lysine Metabolism
acetylcarnitine (C2)	0.321378	9.43079e-07	4.6728e-06	6.02545	Lipid	Short-chain Acylcarnitine
3-hydroxybutyrylcarnitine (C3-DC)	0.485777	1.21589e-07	7.84712e-07	6.9151	Lipid	Short-chain Acylcarnitine
propionylcarnitine (C3)	0.278486	9.73057e-06	3.9963e-05	5.01186	Lipid	Short-chain Acylcarnitine
2-methylmalonylcarnitine (C4-DC)	0.598359	5.248e-14	1.22135e-12	13.28	Lipid	Short-chain Acylcarnitine
3-hydroxybutyrylcarnitine (C4-OH)	0.458803	0.000280369	0.000878871	3.55227	Lipid	Short-chain Acylcarnitine
succinylcarnitine (C4-DC)	0.392734	3.96024e-09	3.66442e-08	8.40228	Energy	Short-chain Acylcarnitine
isobutyrylcarnitine (C4)	0.369654	5.89839e-06	2.53071e-05	5.22927	Amino Acid	Short-chain Acylcarnitine
butyrylcarnitine (C4)	0.287103	4.55631e-05	0.000169046	4.34139	Lipid	Short-chain Acylcarnitine
2-methylbutyroylcarnitine (C5)	0.497321	1.46021e-10	1.69916e-09	9.83558	Amino Acid	Short-chain Acylcarnitine
glutaroylcarnitine (C5)	0.429291	5.86612e-11	7.03935e-10	10.2316	Amino Acid	Short-chain Acylcarnitine
tiglyl carnitine (C5)	0.38304	3.25124e-08	2.49695e-07	7.48795	Amino Acid	Short-chain Acylcarnitine
isovalerylcarnitine (C5)	0.304563	3.11424e-05	0.000117242	4.50665	Amino Acid	Short-chain Acylcarnitine
adipoylcarnitine (C6-DC)	0.636833	3.72088e-11	4.68465e-10	10.4294	Lipid	Short-chain Acylcarnitine
3-methylglutarylcarnitine (C6-DC)	0.62182	1.61552e-11	2.10291e-10	10.7917	Amino Acid	Short-chain Acylcarnitine
hexanoylcarnitine (C6)	0.480979	3.33664e-10	3.82469e-09	9.47669	Lipid	Short-chain Acylcarnitine
3-methyladipoylcarnitine (C7-DC)	0.642865	1.57827e-13	3.18976e-12	12.8018	Lipid	Short-chain Acylcarnitine
suberoylcarnitine (C8-DC)	0.632025	1.80236e-12	2.94513e-11	11.7442	Lipid	Medium-chain Acylcarnitine
octanoylcarnitine (C8)	0.512338	3.136e-12	4.70042e-11	11.5036	Lipid	Medium-chain Acylcarnitine
cis-4-decenoylcarnitine (C10:1)	0.492662	1.96457e-14	5.0293e-13	13.7067	Lipid	Medium-chain Acylcarnitine
decanoylcarnitine (C10)	0.489401	1.28754e-11	1.70488e-10	10.8902	Lipid	Medium-chain Acylcarnitine
5-dodecenoylcarnitine (C12:1)	0.35136	5.97969e-06	2.55133e-05	5.22332	Lipid	Medium-chain Acylcarnitine
laurylcarnitine (C12)	0.267149	3.19232e-05	0.000119015	4.49589	Lipid	Medium-chain Acylcarnitine
myristoleoylcarnitine (C14:1)*	0.171267	0.00513215	0.0126736	2.2897	Lipid	Medium-chain Acylcarnitine
octadecenedioylcarnitine (C18:1-DC)*	0.586287	1.98665e-07	1.18275e-06	6.70188	Lipid	Long-chain Acylcarnitine
octadecanedioylcarnitine (C18-DC)*	0.450279	1.92965e-07	1.15779e-06	6.71452	Lipid	Long-chain Acylcarnitine
3-hydroxyoleoylcarnitine (C18:1-OH)	0.255388	0.00367705	0.00941324	2.4345	Lipid	Long-chain Acylcarnitine
behenoylcarnitine (C22)*	0.154303	0.0101714	0.0234584	1.99262	Lipid	Long-chain Acylcarnitine
N-acetylmethionine	1.00128	4.95335e-40	3.80418e-37	39.3051	Amino Acid	Methionine, Cysteine, SAM and Taurine Metabolism
5-methylthioribose	0.665324	1.24924e-17	5.64364e-16	16.9034	Amino Acid	Methionine, Cysteine, SAM and Taurine Metabolism
S-adenosylhomocysteine (SAH)	0.574567	6.91253e-19	3.79201e-17	18.1604	Amino Acid	Methionine, Cysteine, SAM and Taurine Metabolism
N-acetyltaurine	0.504858	1.64197e-14	4.34838e-13	13.7846	Amino Acid	Methionine, Cysteine, SAM and Taurine Metabolism
lanthionine	0.471967	2.64042e-09	2.50351e-08	8.57833	Amino Acid	Methionine, Cysteine, SAM and Taurine Metabolism
cystathionine	0.38154	0.000278779	0.000877467	3.55474	Amino Acid	Methionine, Cysteine, SAM and Taurine Metabolism
cysteine	0.260399	0.000112723	0.000386479	3.94799	Amino Acid	Methionine, Cysteine, SAM and Taurine Metabolism
methionine sulfoxide	0.241332	0.000188723	0.000619398	3.72418	Amino Acid	Methionine, Cysteine, SAM and Taurine Metabolism
methionine sulfone	0.233268	0.000103339	0.000355894	3.98574	Amino Acid	Methionine, Cysteine, SAM and Taurine Metabolism
3-hydroxy-3-methylglutarate	0.42629	2.65313e-07	1.53203e-06	6.57624	Lipid	Mevalonate Metabolism
quinolinate	0.853049	9.05574e-14	1.98709e-12	13.0431	Cofactors and Vitamins	Nicotinate and Nicotinamide Metabolism
N1-Methyl-2-pyridone-5-carboxamide	0.440029	1.03848e-09	1.03579e-08	8.9836	Cofactors and Vitamins	Nicotinate and Nicotinamide Metabolism
nicotinamide riboside	0.400147	1.85674e-05	7.35039e-05	4.73125	Cofactors and Vitamins	Nicotinate and Nicotinamide Metabolism
trigonelline (N'-methylnicotinate)	0.327379	0.0115655	0.0263032	1.93684	Cofactors and Vitamins	Nicotinate and Nicotinamide Metabolism
1-methylnicotinamide	0.305501	0.00235423	0.00643435	2.62815	Cofactors and Vitamins	Nicotinate and Nicotinamide Metabolism
pantothenate (Vitamin B5)	0.406203	9.02557e-13	1.54036e-11	12.0445	Cofactors and Vitamins	Pantothenate and CoA Metabolism
glucuronide of C14H22O4 (2)*	0.525355	2.5643e-07	1.49586e-06	6.59103	Partially Characterized Molecules	Partially Characterized Molecules
glycine conjugate of C10H14O2 (1)*	0.386224	2.03819e-05	8.02733e-05	4.69076	Partially Characterized Molecules	Partially Characterized Molecules
glucuronide of C8H16O2 (1)*	0.365403	0.00713694	0.0169696	2.14649	Partially Characterized Molecules	Partially Characterized Molecules
arabinose	0.460586	4.38874e-12	6.35954e-11	11.3577	Carbohydrate	Pentose Metabolism
arabitol/xylitol	0.536921	1.26399e-14	3.59535e-13	13.8983	Carbohydrate	Pentose Metabolism
arabonate/xylonate	0.629327	1.01014e-17	4.84869e-16	16.9956	Carbohydrate	Pentose Metabolism
erythronate*	0.579169	6.62164e-17	2.67654e-15	16.179	Carbohydrate	Pentose Metabolism
ribitol	0.352118	3.33255e-09	3.12122e-08	8.47722	Carbohydrate	Pentose Metabolism
ribonate (ribonolactone)	0.526292	3.08694e-16	1.18538e-14	15.5105	Carbohydrate	Pentose Metabolism
ribulonate/xylulonate*	0.363289	1.07227e-07	7.09914e-07	6.9697	Carbohydrate	Pentose Metabolism
sedoheptulose	0.206138	0.0050991	0.0126736	2.29251	Carbohydrate	Pentose Metabolism
xylose	0.280184	0.000142489	0.000479964	3.84622	Carbohydrate	Pentose Metabolism
N-acetylphenylalanine	0.584044	3.56845e-13	6.85142e-12	12.4475	Amino Acid	Phenylalanine Metabolism
4-hydroxyphenylacetate	0.554478	6.80751e-10	7.16187e-09	9.16701	Amino Acid	Phenylalanine Metabolism
phenyllactate (PLA)	0.449098	1.346e-07	8.47319e-07	6.87095	Amino Acid	Phenylalanine Metabolism
1-palmitoyl-2-linoleoyl-GPC (16:0/18:2)	0.0920919	0.00543878	0.013345	2.2645	Lipid	Phosphatidylcholine
1,2-dipalmitoyl-GPC (16:0/16:0)	0.204546	2.32556e-06	1.08244e-05	5.63347	Lipid	Phosphatidylcholine
1-palmitoyl-2-palmitoleoyl-GPC (16:0/16:1)*	0.199066	0.00192831	0.00532713	2.71482	Lipid	Phosphatidylcholine
1-stearoyl-2-oleoyl-GPC (18:0/18:1)	0.196808	6.19192e-06	2.62729e-05	5.20817	Lipid	Phosphatidylcholine
1-palmitoyl-2-oleoyl-GPC (16:0/18:1)	0.177966	4.96259e-07	2.64672e-06	6.30429	Lipid	Phosphatidylcholine
1-myristoyl-2-palmitoyl-GPC (14:0/16:0)	0.156505	0.00655855	0.0157405	2.18319	Lipid	Phosphatidylcholine
1-palmitoyl-2-oleoyl-GPE (16:0/18:1)	0.340666	1.0588e-07	7.07097e-07	6.97518	Lipid	Phosphatidylethanolamine
1-oleoyl-2-linoleoyl-GPE (18:1/18:2)*	0.336462	4.04091e-08	2.95564e-07	7.39352	Lipid	Phosphatidylethanolamine
1-stearoyl-2-oleoyl-GPE (18:0/18:1)	0.334623	3.5819e-07	1.97906e-06	6.44589	Lipid	Phosphatidylethanolamine
1-oleoyl-2-docosahexaenoyl-GPE (18:1/22:6)*	0.333778	2.61811e-06	1.20402e-05	5.58201	Lipid	Phosphatidylethanolamine
1-palmitoyl-2-linoleoyl-GPE (16:0/18:2)	0.322557	3.89171e-07	2.11974e-06	6.40986	Lipid	Phosphatidylethanolamine
1-stearoyl-2-linoleoyl-GPE (18:0/18:2)*	0.299955	3.54764e-07	1.97434e-06	6.45006	Lipid	Phosphatidylethanolamine
1-oleoyl-2-arachidonoyl-GPE (18:1/20:4)*	0.290114	5.55548e-06	2.39697e-05	5.25528	Lipid	Phosphatidylethanolamine
1-palmitoyl-2-arachidonoyl-GPE (16:0/20:4)*	0.268822	1.14312e-05	4.64505e-05	4.94191	Lipid	Phosphatidylethanolamine
1-stearoyl-2-arachidonoyl-GPE (18:0/20:4)	0.21704	0.000133474	0.000453577	3.8746	Lipid	Phosphatidylethanolamine
1,2-dipalmitoyl-GPE (16:0/16:0)*	0.206116	0.00100651	0.00288432	2.99718	Lipid	Phosphatidylethanolamine
1,2-dilinoleoyl-GPE (18:2/18:2)*	0.195027	0.00357876	0.00919227	2.44627	Lipid	Phosphatidylethanolamine
1-palmitoyl-2-docosahexaenoyl-GPE (16:0/22:6)*	0.188569	0.000829952	0.00243284	3.08095	Lipid	Phosphatidylethanolamine
trimethylamine N-oxide	0.367893	5.41867e-06	2.36451e-05	5.26611	Lipid	Phospholipid Metabolism
N1,N12-diacetylspermine	0.648333	2.92763e-06	1.3228e-05	5.53348	Amino Acid	Polyamine Metabolism
5-methylthioadenosine (MTA)	0.555962	1.12673e-11	1.54523e-10	10.9482	Amino Acid	Polyamine Metabolism
4-acetamidobutanoate	0.544262	1.04584e-08	8.82646e-08	7.98053	Amino Acid	Polyamine Metabolism
N-acetyl-isoputreanine*	0.506709	6.60963e-08	4.65706e-07	7.17982	Amino Acid	Polyamine Metabolism
acisoga	0.488806	2.88215e-08	2.23585e-07	7.54028	Amino Acid	Polyamine Metabolism
(N(1) + N(8))-acetylspermidine	0.4011	2.17787e-05	8.45974e-05	4.66197	Amino Acid	Polyamine Metabolism
N-acetylputrescine	0.202763	0.0165654	0.0365581	1.7808	Amino Acid	Polyamine Metabolism
docosatrienoate (22:3n6)*	0.228291	0.0214564	0.0456469	1.66844	Lipid	Polyunsaturated Fatty Acid (n3 and n6)
docosadienoate (22:2n6)	0.219217	0.00153219	0.00429461	2.81469	Lipid	Polyunsaturated Fatty Acid (n3 and n6)
21-hydroxypregnenolone disulfate	0.379643	9.62519e-06	3.97427e-05	5.01659	Lipid	Pregnenolone Steroids
pregnen-diol disulfate*	0.336611	6.43124e-06	2.71384e-05	5.19171	Lipid	Pregnenolone Steroids
21-hydroxypregnanolone disulfate	0.190278	0.00571251	0.0139277	2.24317	Lipid	Pregnenolone Steroids
glycochenodeoxycholate sulfate	0.376109	0.000446973	0.0013622	3.34972	Lipid	Primary Bile Acid Metabolism
taurochenodeoxycholate	0.312239	0.00510093	0.0126736	2.29235	Lipid	Primary Bile Acid Metabolism
glycochenodeoxycholate glucuronide (1)	0.195591	0.0199915	0.0428934	1.69915	Lipid	Primary Bile Acid Metabolism
pregnanediol-3-glucuronide	0.478965	7.86529e-07	3.94807e-06	6.10429	Lipid	Progestin Steroids
5alpha-pregnan-diol disulfate	0.365789	0.000970318	0.00279103	3.01309	Lipid	Progestin Steroids
5alpha-pregnan-3beta,20alpha-diol disulfate	0.360107	0.00014345	0.000481091	3.8433	Lipid	Progestin Steroids
N6-carbamoylthreonyladenosine	0.723069	4.04867e-22	3.88672e-20	21.3927	Nucleotide	Purine Metabolism
N1-methylinosine	0.691819	4.99743e-15	1.53521e-13	14.3013	Nucleotide	Purine Metabolism
N2,N2-dimethylguanosine	0.656166	1.47704e-12	2.46602e-11	11.8306	Nucleotide	Purine Metabolism
N6-succinyladenosine	0.536817	3.37672e-08	2.51779e-07	7.4715	Nucleotide	Purine Metabolism
xanthosine	0.519106	2.13e-06	1.00978e-05	5.67162	Nucleotide	Purine Metabolism
1-methyladenosine	0.39863	1.54603e-15	5.39706e-14	14.8108	Nucleotide	Purine Metabolism
adenine	0.395692	2.42555e-08	1.90084e-07	7.61519	Nucleotide	Purine Metabolism
adenosine	0.34702	3.6506e-07	2.00261e-06	6.43764	Nucleotide	Purine Metabolism
7-methylguanine	0.345161	1.24835e-06	6.14575e-06	5.90366	Nucleotide	Purine Metabolism
xanthine	0.330262	0.00249745	0.00672998	2.6025	Nucleotide	Purine Metabolism
hypoxanthine	0.262094	2.93288e-05	0.000111603	4.53271	Nucleotide	Purine Metabolism
allantoin	0.255383	2.98045e-07	1.69554e-06	6.52572	Nucleotide	Purine Metabolism
urate	0.165653	0.00178915	0.00496054	2.74735	Nucleotide	Purine Metabolism
inosine	0.146593	0.0231835	0.0490494	1.63482	Nucleotide	Purine Metabolism
orotidine	0.917284	2.571e-07	1.49586e-06	6.5899	Nucleotide	Pyrimidine Metabolism
5,6-dihydrouridine	0.659463	9.57635e-26	1.47093e-23	25.0188	Nucleotide	Pyrimidine Metabolism
cytidine	0.624152	1.34039e-18	6.8628e-17	17.8728	Nucleotide	Pyrimidine Metabolism
pseudouridine	0.609289	8.0579e-25	1.03141e-22	24.0938	Nucleotide	Pyrimidine Metabolism
orotate	0.421721	0.00468213	0.0117898	2.32956	Nucleotide	Pyrimidine Metabolism
5,6-dihydrothymine	0.381436	1.96669e-12	3.0703e-11	11.7063	Nucleotide	Pyrimidine Metabolism
N-acetyl-beta-alanine	0.35473	1.76177e-06	8.45651e-06	5.75405	Nucleotide	Pyrimidine Metabolism
dihydroorotate	0.347074	0.000255199	0.000816637	3.59312	Nucleotide	Pyrimidine Metabolism
3-aminoisobutyrate	0.333873	0.000151642	0.000506352	3.81918	Nucleotide	Pyrimidine Metabolism
2'-O-methylcytidine	0.287687	4.11495e-06	1.81625e-05	5.38564	Nucleotide	Pyrimidine Metabolism
5,6-dihydrouracil	0.272639	6.5317e-06	2.74117e-05	5.18497	Nucleotide	Pyrimidine Metabolism
3-ureidopropionate	0.271657	0.00980285	0.0226765	2.00865	Nucleotide	Pyrimidine Metabolism
2'-O-methyluridine	0.209478	0.00634979	0.015379	2.19724	Nucleotide	Pyrimidine Metabolism
beta-alanine	0.196426	0.0007559	0.00222426	3.12154	Nucleotide	Pyrimidine Metabolism
2'-deoxyuridine	0.166053	0.00440966	0.011214	2.3556	Nucleotide	Pyrimidine Metabolism
uracil	0.136564	0.00636786	0.015379	2.19601	Nucleotide	Pyrimidine Metabolism
taurocholenate sulfate*	0.354016	0.000627345	0.00187471	3.20249	Lipid	Secondary Bile Acid Metabolism
glycocholenate sulfate*	0.312811	5.20603e-05	0.000192223	4.28349	Lipid	Secondary Bile Acid Metabolism
taurolithocholate 3-sulfate	0.267234	0.0078122	0.0184042	2.10723	Lipid	Secondary Bile Acid Metabolism
sphingomyelin (d18:2/16:0, d18:1/16:1)*	0.100074	0.0210798	0.0449702	1.67613	Lipid	Sphingomyelins
sphingosine	0.220409	0.00065534	0.00195078	3.18353	Lipid	Sphingosines
4-cholesten-3-one	0.219631	0.000183695	0.000605482	3.7359	Lipid	Sterol
cholesterol	0.177684	0.000205551	0.000668912	3.68708	Lipid	Sterol
beta-sitosterol	0.160752	0.0147491	0.0326435	1.83123	Lipid	Sterol
2-methylcitrate/homocitrate	0.533338	7.12534e-09	6.21848e-08	8.14719	Energy	TCA Cycle
aconitate [cis or trans]	0.182226	0.0201484	0.043103	1.69576	Energy	TCA Cycle
gamma-CEHC glucuronide*	0.613111	5.06204e-09	4.5737e-08	8.29567	Cofactors and Vitamins	Tocopherol Metabolism
alpha-CEHC sulfate	0.436449	2.35079e-05	9.02705e-05	4.62879	Cofactors and Vitamins	Tocopherol Metabolism
delta-CEHC glucuronide*	0.343143	1.641e-05	6.56399e-05	4.78489	Cofactors and Vitamins	Tocopherol Metabolism
alpha-CEHC glucuronide*	0.303716	0.000314873	0.00097904	3.50186	Cofactors and Vitamins	Tocopherol Metabolism
N-acetyltryptophan	1.03405	0.00150672	0.00423869	2.82197	Amino Acid	Tryptophan Metabolism
indoleacetylglutamine	0.710987	1.26666e-11	1.70488e-10	10.8973	Amino Acid	Tryptophan Metabolism
kynurenate	0.679085	7.43247e-06	3.10225e-05	5.12887	Amino Acid	Tryptophan Metabolism
N-acetylkynurenine (2)	0.657463	2.36174e-07	1.39524e-06	6.62677	Amino Acid	Tryptophan Metabolism
C-glycosyltryptophan	0.618074	8.91138e-20	5.26457e-18	19.0501	Amino Acid	Tryptophan Metabolism
N-formylanthranilic acid	0.403276	3.03646e-06	1.35581e-05	5.51763	Amino Acid	Tryptophan Metabolism
kynurenine	0.401489	8.72213e-07	4.34974e-06	6.05938	Amino Acid	Tryptophan Metabolism
indoleacetate	0.387943	7.89089e-08	5.45965e-07	7.10287	Amino Acid	Tryptophan Metabolism
indolelactate	0.386822	3.43503e-07	1.92562e-06	6.46407	Amino Acid	Tryptophan Metabolism
3-indoxyl sulfate	0.378758	5.7373e-05	0.000210825	4.24129	Amino Acid	Tryptophan Metabolism
picolinate	0.361784	0.000908953	0.00263425	3.04146	Amino Acid	Tryptophan Metabolism
xanthurenate	0.356486	0.000244741	0.000786447	3.61129	Amino Acid	Tryptophan Metabolism
vanillactate	0.810228	4.08807e-13	7.30148e-12	12.3885	Amino Acid	Tyrosine Metabolism
homovanillate sulfate	0.740533	9.25878e-10	9.48099e-09	9.03345	Amino Acid	Tyrosine Metabolism
vanillylmandelate (VMA)	0.725283	2.96636e-07	1.69554e-06	6.52778	Amino Acid	Tyrosine Metabolism
homovanillate (HVA)	0.598367	3.30879e-08	2.51599e-07	7.48033	Amino Acid	Tyrosine Metabolism
N-acetyltyrosine	0.575356	5.86284e-11	7.03935e-10	10.2319	Amino Acid	Tyrosine Metabolism
4-hydroxyphenylacetatoylcarnitine	0.573103	1.69437e-09	1.64719e-08	8.77099	Amino Acid	Tyrosine Metabolism
indoxyl glucuronide	0.55088	7.23524e-08	5.05151e-07	7.14055	Amino Acid	Tyrosine Metabolism
p-cresol glucuronide*	0.540622	1.24739e-07	7.9467e-07	6.904	Amino Acid	Tyrosine Metabolism
2-hydroxyphenylacetate	0.502244	8.0811e-10	8.38687e-09	9.09253	Amino Acid	Tyrosine Metabolism
3-(4-hydroxyphenyl)lactate (HPLA)	0.485113	9.52695e-08	6.53276e-07	7.02105	Amino Acid	Tyrosine Metabolism
4-hydroxyphenylpyruvate	0.454077	1.17798e-07	7.73236e-07	6.92886	Amino Acid	Tyrosine Metabolism
dopamine 3-O-sulfate	0.44004	7.95555e-09	6.78873e-08	8.09933	Amino Acid	Tyrosine Metabolism
3-methoxytyramine sulfate	0.405305	2.27707e-06	1.06634e-05	5.64262	Amino Acid	Tyrosine Metabolism
dopamine 4-sulfate	0.346041	1.55245e-05	6.24232e-05	4.80898	Amino Acid	Tyrosine Metabolism
4-methoxyphenol sulfate	0.326235	0.000369856	0.00114536	3.43197	Amino Acid	Tyrosine Metabolism
5-hydroxymethyl-2-furoic acid	0.31842	9.20862e-05	0.000322933	4.03581	Amino Acid	Tyrosine Metabolism
N-formylphenylalanine	0.27961	0.00274808	0.00730286	2.56097	Amino Acid	Tyrosine Metabolism
3-hydroxyphenylacetate sulfate	0.270798	0.00309581	0.00805961	2.50923	Amino Acid	Tyrosine Metabolism
3,4-dihydroxyphenylacetate sulfate	0.262115	0.00724369	0.0171702	2.14004	Amino Acid	Tyrosine Metabolism
tyramine O-sulfate	0.261286	0.00658977	0.0157662	2.18113	Amino Acid	Tyrosine Metabolism
phenol glucuronide	0.23719	0.00910141	0.0211175	2.04089	Amino Acid	Tyrosine Metabolism
N-acetylcitrulline	0.55227	5.18291e-09	4.62846e-08	8.28543	Amino Acid	Urea cycle; Arginine and Proline Metabolism
homocitrulline	0.544553	3.73848e-13	6.90021e-12	12.4273	Amino Acid	Urea cycle; Arginine and Proline Metabolism
3-hydroxyproline	0.539501	1.34689e-33	5.17205e-31	32.8707	Amino Acid	Urea cycle; Arginine and Proline Metabolism
N-acetylproline	0.464161	3.44307e-10	3.88864e-09	9.46305	Amino Acid	Urea cycle; Arginine and Proline Metabolism
prolylhydroxyproline	0.457007	1.17965e-14	3.48449e-13	13.9282	Amino Acid	Urea cycle; Arginine and Proline Metabolism
N2,N5-diacetylornithine	0.446084	8.82453e-06	3.66337e-05	5.05431	Amino Acid	Urea cycle; Arginine and Proline Metabolism
urea	0.433291	5.19962e-12	7.39502e-11	11.284	Amino Acid	Urea cycle; Arginine and Proline Metabolism
argininate*	0.376318	3.96836e-07	2.14627e-06	6.40139	Amino Acid	Urea cycle; Arginine and Proline Metabolism
dimethylarginine (ADMA + SDMA)	0.302198	1.74987e-08	1.41463e-07	7.75699	Amino Acid	Urea cycle; Arginine and Proline Metabolism
N-acetylarginine	0.23686	6.46581e-05	0.000232044	4.18938	Amino Acid	Urea cycle; Arginine and Proline Metabolism
hydroxyproline	0.228766	0.000212268	0.000687855	3.67312	Amino Acid	Urea cycle; Arginine and Proline Metabolism
2-oxoarginine*	0.225968	0.00331361	0.00855407	2.4797	Amino Acid	Urea cycle; Arginine and Proline Metabolism
N-methylproline	0.197311	0.0124256	0.0279031	1.90568	Amino Acid	Urea cycle; Arginine and Proline Metabolism
N-delta-acetylornithine	0.170355	0.00740639	0.0175019	2.13039	Amino Acid	Urea cycle; Arginine and Proline Metabolism
pyridoxate	0.536279	3.07527e-06	1.36521e-05	5.51212	Cofactors and Vitamins	Vitamin B6 Metabolism
dehydroisoandrosterone sulfate (DHEA-S)	-0.22324	0.00321327	0.00833712	2.49305	Lipid	Androgenic Steroids
4-methyl-2-oxopentanoate	-0.140084	0.0135571	0.0302671	1.86783	Amino Acid	BCAA Metabolism
dihomo-linolenoyl-choline	-0.215377	0.00246845	0.00669883	2.60758	Lipid	Fatty Acid Metabolism (Acyl Choline)
arachidonoylcholine	-0.218027	0.00512152	0.0126736	2.2906	Lipid	Fatty Acid Metabolism (Acyl Choline)
2-aminooctanoate	-0.296426	0.000222907	0.000719295	3.65188	Lipid	Fatty Acid, Amino
hydroxy-CMPF*	-0.193042	0.00712029	0.0169696	2.1475	Lipid	Fatty Acid, Dicarboxylate
1,5-anhydroglucitol (1,5-AG)	-0.247617	0.000734168	0.00216862	3.1342	Carbohydrate	Glycolysis, Gluconeogenesis, and Pyruvate Metabolism
bilirubin (E,E)*	-0.191129	0.00301167	0.00789407	2.52119	Cofactors and Vitamins	Hemoglobin and Porphyrin Metabolism
1-cerotoyl-GPC (26:0)*	-0.197747	2.93539e-05	0.000111603	4.53233	Lipid	Lysophospholipid
2-palmitoyl-GPC* (16:0)*	-0.143432	0.0139784	0.0310272	1.85454	Lipid	Lysophosphatidylcholine
1-stearoyl-GPC (18:0)	-0.14865	0.0191477	0.041536	1.71788	Lipid	Lysophosphatidylcholine
1-arachidonoyl-GPC* (20:4)*	-0.197566	0.00300874	0.00789407	2.52162	Lipid	Lysophosphatidylcholine
1-(1-enyl-palmitoyl)-GPC (P-16:0)*	-0.219653	0.00132379	0.00375154	2.87818	Lipid	Lysoplasmalogen
S-methylcysteine	-0.174406	0.00376673	0.00961079	2.42404	Amino Acid	Methionine, Cysteine, SAM and Taurine Metabolism
1-myristoyl-2-arachidonoyl-GPC (14:0/20:4)*	-0.154063	0.0174298	0.0382269	1.75871	Lipid	Phosphatidylcholine
glycerophosphorylcholine (GPC)	-0.201712	0.00116398	0.0033232	2.93405	Lipid	Phospholipid Metabolism
1-(1-enyl-stearoyl)-2-linoleoyl-GPE (P-18:0/18:2)*	-0.125003	0.0172804	0.0380267	1.76245	Lipid	Plasmalogen
1-(1-enyl-stearoyl)-2-arachidonoyl-GPE (P-18:0/20:4)*	-0.224547	5.9601e-05	0.000216936	4.22475	Lipid	Plasmalogen
1-(1-enyl-palmitoyl)-2-linoleoyl-GPE (P-16:0/18:2)*	-0.27532	3.16093e-05	0.000118419	4.50018	Lipid	Plasmalogen
1-(1-enyl-palmitoyl)-2-linoleoyl-GPC (P-16:0/18:2)*	-0.171106	0.000516556	0.00156187	3.28688	Lipid	Plasmalogen
1-(1-enyl-palmitoyl)-2-arachidonoyl-GPE (P-16:0/20:4)*	-0.144956	0.0013525	0.00381883	2.86886	Lipid	Plasmalogen
1-(1-enyl-palmitoyl)-2-arachidonoyl-GPC (P-16:0/20:4)*	-0.205918	1.13525e-05	4.63762e-05	4.94491	Lipid	Plasmalogen
HWESASXX*	-0.118546	0.0191996	0.041536	1.71671	Peptide	Polypeptide
ursodeoxycholate	-0.247058	0.019308	0.0416531	1.71426	Lipid	Secondary Bile Acid Metabolism
deoxycholate	-0.301255	5.81181e-05	0.000212546	4.23569	Lipid	Secondary Bile Acid Metabolism
stearoyl sphingomyelin (d18:1/18:0)	-0.125967	0.00899727	0.0209391	2.04589	Lipid	Sphingomyelins
sphingomyelin (d18:1/25:0, d19:0/24:1, d20:1/23:0, d19:1/24:0)*	-0.160544	0.0122936	0.0276876	1.91032	Lipid	Sphingomyelins
sphingomyelin (d18:1/22:1, d18:2/22:0, d16:1/24:1)*	-0.109182	0.0184512	0.040143	1.73398	Lipid	Sphingomyelins
sphingomyelin (d18:1/21:0, d17:1/22:0, d16:1/23:0)*	-0.161631	0.0178514	0.0389486	1.74833	Lipid	Sphingomyelins
sphingomyelin (d18:1/20:1, d18:2/20:0)*	-0.171853	0.000408562	0.0012551	3.38874	Lipid	Sphingomyelins
sphingomyelin (d18:1/20:0, d16:1/22:0)*	-0.161662	0.00155168	0.00433342	2.8092	Lipid	Sphingomyelins
alpha-ketoglutarate	-0.152715	0.0059575	0.014479	2.22494	Energy	TCA Cycle
tryptophan	-0.210702	6.26156e-07	3.20592e-06	6.20332	Amino Acid	Tryptophan Metabolism
serotonin	-0.253111	0.00259118	0.00693389	2.5865	Amino Acid	Tryptophan Metabolism
thyroxine	-0.251075	7.11219e-07	3.59353e-06	6.148	Amino Acid	Tyrosine Metabolism
homoarginine	-0.365787	4.63242e-09	4.23536e-08	8.33419	Amino Acid	Urea cycle; Arginine and Proline Metabolism
carotene diol	-0.247021	0.000278439	0.000877467	3.55527	Cofactors and Vitamins	Vitamin A Metabolism
beta-cryptoxanthin	-0.275987	7.22411e-05	0.000257894	4.14122	Cofactors and Vitamins	Vitamin A Metabolism
Note: Significant associations between N-formylmethionine abundance and the 983 individual metabolites in the VITdAL-ICU cohort at day 0 were determined utilizing linear regression correcting for age, sex, baseline 25(OH)D, SAPS II, day 0 total bilirubin and admission diagnosis. A q-value threshold of 0.05 was used to identify all significant associations. For the Acylcarnitine sub pathway: a cap…

## Sheet: Day 0 VITdAL-ICU adjusted Cre
Significantly Different Metabolites with increased N-formylmethionine abundance in the VITdAL-ICU Cohort at day 0 (N=428): Multivariate Linear Regression including Creatinine at day 0
Metabolite	Beta Coefficient	p-value	q-value	-log(10)p	Super Pathway	Sub Pathway
4-hydroxyphenylacetylglutamine	0.594313	5.16501e-09	1.80306e-07	8.28693	Peptide	Acetylated Peptides
phenylacetylglutamate	0.397485	0.00109672	0.00523155	2.95991	Peptide	Acetylated Peptides
phenylacetylglutamine	0.311472	9.00878e-06	9.10361e-05	5.04533	Peptide	Acetylated Peptides
N-acetylalanine	0.499741	4.22857e-24	1.08251e-21	23.3738	Amino Acid	Alanine and Aspartate Metabolism
hydroxyasparagine	0.34977	7.1594e-12	3.92744e-10	11.1451	Amino Acid	Alanine and Aspartate Metabolism
glucuronate	0.31054	0.00014627	0.00100299	3.83484	Carbohydrate	Aminosugar Metabolism
N-acetylglucosamine/N-acetylgalactosamine	0.304787	1.19184e-05	0.000118874	4.92378	Carbohydrate	Aminosugar Metabolism
N-acetylneuraminate	0.260899	0.000175411	0.00115142	3.75594	Carbohydrate	Aminosugar Metabolism
N-acetylglucosaminylasparagine	0.240122	0.00112582	0.00530448	2.94853	Carbohydrate	Aminosugar Metabolism
5alpha-androstan-3alpha,17beta-diol disulfate	0.525191	0.000158299	0.00107587	3.80052	Lipid	Androgenic Steroids
5alpha-androstan-3alpha,17alpha-diol disulfate	0.362944	0.00631981	0.0219621	2.1993	Lipid	Androgenic Steroids
5alpha-androstan-3beta,17beta-diol disulfate	0.294676	0.00384006	0.0148199	2.41566	Lipid	Androgenic Steroids
androstenediol (3beta,17beta) disulfate	0.214752	0.0123969	0.0371907	1.90669	Lipid	Androgenic Steroids
gulonate*	0.3225	8.65734e-06	8.86512e-05	5.06262	Cofactors and Vitamins	Ascorbate and Aldarate Metabolism
N-acetylleucine	0.606442	6.44877e-08	1.5008e-06	7.19052	Amino Acid	BCAA Metabolism
N-acetylvaline	0.525032	1.42765e-12	9.13693e-11	11.8454	Amino Acid	BCAA Metabolism
N-acetylisoleucine	0.473377	2.33075e-10	1.11876e-08	9.6325	Amino Acid	BCAA Metabolism
2-hydroxy-3-methylvalerate	0.375367	0.00054998	0.002913	3.25965	Amino Acid	BCAA Metabolism
alpha-hydroxyisovalerate	0.288259	0.00115988	0.00539871	2.93559	Amino Acid	BCAA Metabolism
ethylmalonate	0.277246	2.56325e-06	3.12472e-05	5.59121	Amino Acid	BCAA Metabolism
beta-hydroxyisovalerate	0.245831	0.0016165	0.00709412	2.79142	Amino Acid	BCAA Metabolism
isobutyrylglycine (C4)	0.193411	0.00986623	0.031311	2.00585	Amino Acid	BCAA Metabolism
3-hydroxy-2-ethylpropionate	0.171515	0.009989	0.0315702	2.00048	Amino Acid	BCAA Metabolism
deoxycarnitine	0.303872	4.22887e-06	4.77614e-05	5.37378	Lipid	Carnitine Metabolism
carnitine	0.170972	0.00278834	0.0117019	2.55465	Lipid	Carnitine Metabolism
N-palmitoyl-sphingosine (d18:1/16:0)	0.375403	1.04869e-06	1.51961e-05	5.97935	Lipid	Ceramides
N-stearoyl-sphingosine (d18:1/18:0)*	0.28135	0.00055378	0.00291303	3.25666	Lipid	Ceramides
ceramide (d18:1/17:0, d17:1/18:0)*	0.224592	0.00774339	0.0258562	2.11107	Lipid	Ceramides
ceramide (d16:1/24:1, d18:1/22:1)*	0.211248	0.00295803	0.0122293	2.529	Lipid	Ceramides
ceramide (d18:1/20:0, d16:1/22:0, d20:1/18:0)*	0.202688	0.00574787	0.0205319	2.24049	Lipid	Ceramides
N-palmitoyl-heptadecasphingosine (d17:1/16:0)*	0.197261	0.0159293	0.04531	1.7978	Lipid	Ceramides
ceramide (d18:2/24:1, d18:1/24:2)*	0.180955	0.00507387	0.0185559	2.29466	Lipid	Ceramides
cortisol 21-glucuronide	0.296822	0.00365536	0.0142503	2.43707	Lipid	Corticosteroids
creatinine	0.158513	3.82599e-05	0.000309301	4.41726	Amino Acid	Creatine Metabolism
palmitoyl-palmitoyl-glycerol (16:0/16:0) [2]*	0.244161	0.00285218	0.0119047	2.54482	Lipid	Diacylglycerol
oleoyl-oleoyl-glycerol (18:1/18:1) [2]*	0.176564	0.00620843	0.0219451	2.20702	Lipid	Diacylglycerol
oleoyl-oleoyl-glycerol (18:1/18:1) [1]*	0.164254	0.00910642	0.0293854	2.04065	Lipid	Diacylglycerol
N-palmitoyl-sphinganine (d18:0/16:0)	0.405613	1.03119e-06	1.51961e-05	5.98666	Lipid	Dihydroceramides
N-stearoyl-sphinganine (d18:0/18:0)*	0.254316	0.00344937	0.0135863	2.46226	Lipid	Dihydroceramides
prolylglycine	0.470995	8.9828e-14	6.89879e-12	13.0466	Peptide	Dipeptide
isoleucylglycine	0.26635	3.80608e-06	4.49703e-05	5.41952	Peptide	Dipeptide
valylglycine	0.200338	0.000432381	0.00238898	3.36413	Peptide	Dipeptide
glycylvaline	0.0907277	0.0117421	0.0357855	1.93025	Peptide	Dipeptide
sucrose	0.231629	0.00395426	0.0151843	2.40294	Carbohydrate	Disaccharides and Oligosaccharides
hexanoylglutamine	0.50243	1.13147e-06	1.6092e-05	5.94636	Lipid	Fatty Acid Metabolism (Acyl Glutamine)
N-acetyl-2-aminooctanoate*	0.244446	0.00787327	0.0260632	2.10384	Lipid	Fatty Acid, Amino
2-hydroxyadipate	0.424896	0.00296178	0.0122293	2.52845	Lipid	Fatty Acid, Dicarboxylate
suberate (C8-DC)	0.381783	4.51978e-06	5.03072e-05	5.34488	Lipid	Fatty Acid, Dicarboxylate
3-carboxy-4-methyl-5-pentyl-2-furanpropionate (3-CMPFP)	0.290483	5.0399e-06	5.43317e-05	5.29758	Lipid	Fatty Acid, Dicarboxylate
heptenedioate (C7:1-DC)*	0.252602	0.00213115	0.00909292	2.67139	Lipid	Fatty Acid, Dicarboxylate
azelate (nonanedioate; C9)	0.154571	0.00709769	0.0240133	2.14888	Lipid	Fatty Acid, Dicarboxylate
5-hydroxyhexanoate	0.377127	0.000258161	0.00163857	3.58811	Lipid	Fatty Acid, Monohydroxy
2-hydroxynervonate*	0.281297	1.35574e-05	0.000132166	4.86782	Lipid	Fatty Acid, Monohydroxy
2-hydroxybehenate	0.246541	6.41871e-06	6.66158e-05	5.19255	Lipid	Fatty Acid, Monohydroxy
2-hydroxyoctanoate	0.148413	0.015307	0.0440291	1.81511	Lipid	Fatty Acid, Monohydroxy
mannose	0.129533	0.0161907	0.045715	1.79073	Carbohydrate	Fructose, Mannose and Galactose Metabolism
gamma-glutamylphenylalanine	0.285265	0.000128474	0.000896984	3.89118	Peptide	Gamma-glutamyl Amino Acid
gamma-glutamylglycine	0.193484	0.0126732	0.0377248	1.89711	Peptide	Gamma-glutamyl Amino Acid
gamma-glutamylisoleucine*	0.148818	0.00845756	0.0275229	2.07276	Peptide	Gamma-glutamyl Amino Acid
gamma-glutamylvaline	0.147365	0.00515678	0.0186812	2.28762	Peptide	Gamma-glutamyl Amino Acid
N-acetyl-aspartyl-glutamate	0.41275	6.38344e-07	1.08944e-05	6.19495	Amino Acid	Glutamate Metabolism
N-acetylglutamine	0.379284	0.000172924	0.00114487	3.76215	Amino Acid	Glutamate Metabolism
beta-citrylglutamate	0.325757	0.000382338	0.00219131	3.41755	Amino Acid	Glutamate Metabolism
alpha-ketoglutaramate*	0.188211	0.0126706	0.0377248	1.8972	Amino Acid	Glutamate Metabolism
pyroglutamine*	0.170964	0.0145362	0.0427733	1.83755	Amino Acid	Glutamate Metabolism
citramalate	0.154912	0.0150511	0.0437851	1.82243	Amino Acid	Glutamate Metabolism
cysteinylglycine	0.512873	8.86221e-09	2.83591e-07	8.05246	Amino Acid	Glutathione Metabolism
cys-gly, oxidized	0.430973	1.37922e-06	1.92589e-05	5.86037	Amino Acid	Glutathione Metabolism
5-oxoproline	0.259481	0.0121803	0.036726	1.91434	Amino Acid	Glutathione Metabolism
cysteinylglycine disulfide*	0.214328	0.00428389	0.0161276	2.36816	Amino Acid	Glutathione Metabolism
glycerol	0.161284	0.0149893	0.043771	1.82422	Lipid	Glycerolipid Metabolism
N-acetylserine	0.468261	4.9089e-21	9.42509e-19	20.309	Amino Acid	Glycine, Serine and Threonine Metabolism
N-acetylthreonine	0.446218	5.03153e-16	5.5203e-14	15.2983	Amino Acid	Glycine, Serine and Threonine Metabolism
allo-threonine	0.400514	7.18516e-07	1.17409e-05	6.14356	Amino Acid	Glycine, Serine and Threonine Metabolism
glucose	0.0999005	0.0152542	0.0440291	1.81661	Carbohydrate	Glycolysis, Gluconeogenesis, and Pyruvate Metabolism
lactate	0.134885	0.0225824	0.0612838	1.64623	Carbohydrate	Glycolysis, Gluconeogenesis, and Pyruvate Metabolism
4-guanidinobutanoate	0.434113	9.37512e-05	0.000684959	4.02802	Amino Acid	Guanidino and Acetamido Metabolism
1-methylguanidine	0.337414	5.11021e-05	0.000400473	4.29156	Amino Acid	Guanidino and Acetamido Metabolism
glycosyl-N-(2-hydroxynervonoyl)-sphingosine (d18:1/24:1(2OH))*	0.242463	0.000347244	0.00202033	3.45937	Lipid	Hexosylceramides
glycosyl-N-palmitoyl-sphingosine (d18:1/16:0)	0.241262	0.000401361	0.0022833	3.39646	Lipid	Hexosylceramides
imidazole propionate	0.539849	0.000876672	0.00431592	3.05716	Amino Acid	Histidine Metabolism
trans-urocanate	0.45884	0.000516124	0.00275266	3.28725	Amino Acid	Histidine Metabolism
N-acetylhistidine	0.438161	1.03462e-06	1.51961e-05	5.98522	Amino Acid	Histidine Metabolism
hydantoin-5-propionic acid	0.41075	0.000443492	0.00241561	3.35311	Amino Acid	Histidine Metabolism
1-methylhistidine	0.391169	3.73588e-11	1.91277e-09	10.4276	Amino Acid	Histidine Metabolism
N-acetyl-1-methylhistidine*	0.381946	4.91257e-06	5.38979e-05	5.30869	Amino Acid	Histidine Metabolism
1-methyl-4-imidazoleacetate	0.370586	1.53209e-07	3.18012e-06	6.81472	Amino Acid	Histidine Metabolism
imidazole lactate	0.318049	2.48765e-05	0.0002196	4.60421	Amino Acid	Histidine Metabolism
1-ribosyl-imidazoleacetate*	0.281314	1.59623e-05	0.000153238	4.79691	Amino Acid	Histidine Metabolism
N-acetylcarnosine	0.192749	0.00416688	0.0157643	2.38019	Amino Acid	Histidine Metabolism
lactosyl-N-nervonoyl-sphingosine (d18:1/24:1)*	0.144086	0.0136975	0.0404604	1.86336	Lipid	Lactosylceramides
acetylcarnitine (C2)	0.23246	0.00043238	0.00238898	3.36413	Lipid	Short-chain Acylcarnitine
propionylcarnitine (C3)	0.232721	0.000292352	0.0018107	3.53409	Lipid	Short-chain Acylcarnitine
3-hydroxybutyrylcarnitine (C3-DC)	0.296007	0.000929383	0.00451751	3.03181	Lipid	Short-chain Acylcarnitine
malonylcarnitine (C3-DC)	0.270254	4.048e-08	1.06158e-06	7.39276	Lipid	Short-chain Acylcarnitine
butyrylcarnitine (C4)	0.279081	0.000315841	0.00189504	3.50053	Lipid	Short-chain Acylcarnitine
isobutyrylcarnitine (C4)	0.202717	0.00730329	0.0244931	2.13648	Amino Acid	Short-chain Acylcarnitine
2-methylmalonylcarnitine (C4-DC)	0.292319	5.61391e-05	0.000435503	4.25073	Lipid	Short-chain Acylcarnitine
3-hydroxybutyrylcarnitine (C4-OH)	0.30862	0.015905	0.04531	1.79847	Lipid	Short-chain Acylcarnitine
succinylcarnitine (C4-DC)	0.212605	0.0048295	0.017832	2.3161	Energy	Short-chain Acylcarnitine
2-methylbutyroylcarnitine (C5)	0.350438	2.96725e-05	0.000248303	4.52765	Amino Acid	Short-chain Acylcarnitine
glutaroylcarnitine (C5)	0.202154	0.00142288	0.00642806	2.84683	Amino Acid	Short-chain Acylcarnitine
isovalerylcarnitine (C5)	0.230247	0.00512318	0.0186474	2.29046	Amino Acid	Short-chain Acylcarnitine
tiglyl carnitine (C5)	0.171123	0.0149271	0.0437558	1.82602	Amino Acid	Short-chain Acylcarnitine
hexanoylcarnitine (C6)	0.394979	6.86813e-07	1.14668e-05	6.16316	Lipid	Short-chain Acylcarnitine
3-methylglutarylcarnitine (C6-DC)	0.248465	0.00166472	0.00726297	2.77866	Amino Acid	Short-chain Acylcarnitine
adipoylcarnitine (C6-DC)	0.310411	0.000115533	0.000821571	3.93729	Lipid	Short-chain Acylcarnitine
3-methyladipoylcarnitine (C7-DC)	0.328789	6.19973e-05	0.00047614	4.20763	Lipid	Short-chain Acylcarnitine
octanoylcarnitine (C8)	0.407637	1.61245e-07	3.25885e-06	6.79251	Lipid	Medium-chain Acylcarnitine
suberoylcarnitine (C8-DC)	0.367991	2.32543e-06	2.93143e-05	5.6335	Lipid	Medium-chain Acylcarnitine
decanoylcarnitine (C10)	0.386738	4.23313e-07	7.74058e-06	6.37334	Lipid	Medium-chain Acylcarnitine
cis-4-decenoylcarnitine (C10:1)	0.391455	1.27734e-08	3.77306e-07	7.89369	Lipid	Medium-chain Acylcarnitine
laurylcarnitine (C12)	0.176667	0.00346734	0.0135863	2.46	Lipid	Medium-chain Acylcarnitine
5-dodecenoylcarnitine (C12:1)	0.262885	0.000301779	0.00183941	3.52031	Lipid	Medium-chain Acylcarnitine
octadecanedioylcarnitine (C18-DC)*	0.430641	2.38572e-05	0.000213051	4.62238	Lipid	Long-chain Acylcarnitine
octadecenedioylcarnitine (C18:1-DC)*	0.53406	7.59734e-05	0.000566481	4.11934	Lipid	Long-chain Acylcarnitine
behenoylcarnitine (C22)*	0.18268	0.00533042	0.0192195	2.27324	Lipid	Long-chain Acylcarnitine
6-oxopiperidine-2-carboxylate	0.402006	1.71239e-05	0.00016038	4.7664	Amino Acid	Lysine Metabolism
5-(galactosylhydroxy)-L-lysine	0.349611	4.5294e-08	1.12212e-06	7.34396	Amino Acid	Lysine Metabolism
5-hydroxylysine	0.316677	1.86781e-08	5.12312e-07	7.72867	Amino Acid	Lysine Metabolism
pipecolate	0.304711	0.00125021	0.00574948	2.90302	Amino Acid	Lysine Metabolism
N6,N6,N6-trimethyllysine	0.299224	6.67719e-05	0.000502753	4.17541	Amino Acid	Lysine Metabolism
N6-acetyllysine	0.232917	8.15243e-07	1.30439e-05	6.08871	Amino Acid	Lysine Metabolism
N,N,N-trimethyl-5-aminovalerate	0.186114	0.00192169	0.00824503	2.71632	Amino Acid	Lysine Metabolism
N2-acetyllysine	0.139354	0.016107	0.0456464	1.79299	Amino Acid	Lysine Metabolism
caprylate (8:0)	0.431456	0.00145532	0.0064606	2.83704	Lipid	Medium Chain Fatty Acid
N-acetylmethionine	0.971242	1.76352e-31	1.35438e-28	30.7536	Amino Acid	Methionine, Cysteine, SAM and Taurine Metabolism
S-adenosylhomocysteine	0.409214	1.33112e-09	5.38051e-08	8.87578	Amino Acid	Methionine, Cysteine, SAM and Taurine Metabolism
N-acetyltaurine	0.348732	5.88319e-07	1.05076e-05	6.23039	Amino Acid	Methionine, Cysteine, SAM and Taurine Metabolism
5-methylthioribose	0.313607	2.3837e-06	2.95272e-05	5.62275	Amino Acid	Methionine, Cysteine, SAM and Taurine Metabolism
lanthionine	0.236365	0.000215358	0.00138987	3.66684	Amino Acid	Methionine, Cysteine, SAM and Taurine Metabolism
methionine sulfone	0.186012	0.0047898	0.0177708	2.31968	Amino Acid	Methionine, Cysteine, SAM and Taurine Metabolism
3-hydroxy-3-methylglutarate	0.199723	0.00976518	0.0312486	2.01032	Lipid	Mevalonate Metabolism
quinolinate	0.638176	9.75195e-07	1.4979e-05	6.01091	Cofactors and Vitamins	Nicotinate and Nicotinamide Metabolism
N1-Methyl-2-pyridone-5-carboxamide	0.277822	9.45386e-05	0.000684959	4.02439	Cofactors and Vitamins	Nicotinate and Nicotinamide Metabolism
nicotinamide riboside	0.248779	0.00930717	0.0299076	2.03118	Cofactors and Vitamins	Nicotinate and Nicotinamide Metabolism
pantothenate	0.337592	9.13635e-10	3.89818e-08	9.03923	Cofactors and Vitamins	Pantothenate and CoA Metabolism
glucuronide of C14H22O4 (2)*	0.325945	0.00190708	0.00822831	2.71963	Partially Characterized Molecules	Partially Characterized Molecules
arabinose	0.336822	1.41633e-08	4.02867e-07	7.84884	Carbohydrate	Pentose Metabolism
arabitol/xylitol	0.376258	7.86843e-09	2.62737e-07	8.10411	Carbohydrate	Pentose Metabolism
arabonate/xylonate	0.322366	1.99894e-09	7.67595e-08	8.6992	Carbohydrate	Pentose Metabolism
erythronate*	0.29303	2.49822e-09	9.13634e-08	8.60237	Carbohydrate	Pentose Metabolism
ribitol	0.345111	2.00388e-06	2.69147e-05	5.69813	Carbohydrate	Pentose Metabolism
ribonate (ribonolactone)	0.315913	1.08878e-07	2.38909e-06	6.96306	Carbohydrate	Pentose Metabolism
ribulonate/xylulonate*	0.159421	0.00343031	0.0135863	2.46467	Carbohydrate	Pentose Metabolism
xylose	0.211676	0.0100748	0.0317107	1.99677	Carbohydrate	Pentose Metabolism
N-acetylphenylalanine	0.503988	2.00047e-07	3.9394e-06	6.69887	Amino Acid	Phenylalanine Metabolism
phenyllactate	0.407555	0.000212537	0.00138329	3.67257	Amino Acid	Phenylalanine Metabolism
4-hydroxyphenylacetate	0.390293	2.26673e-05	0.000204806	4.6446	Amino Acid	Phenylalanine Metabolism
1-palmitoyl-2-palmitoleoyl-GPC (16:0/16:1)*	0.248395	0.000509316	0.00273535	3.29301	Lipid	Phosphatidylcholine
1-stearoyl-2-oleoyl-GPC (18:0/18:1)	0.237549	2.78844e-07	5.3538e-06	6.55464	Lipid	Phosphatidylcholine
1,2-dipalmitoyl-GPC (16:0/16:0)	0.219303	2.18054e-05	0.000199363	4.66144	Lipid	Phosphatidylcholine
1-myristoyl-2-palmitoyl-GPC (14:0/16:0)	0.21006	0.00247535	0.0105031	2.60636	Lipid	Phosphatidylcholine
1-palmitoyl-2-oleoyl-GPC (16:0/18:1)	0.185695	2.03262e-06	2.69147e-05	5.69194	Lipid	Phosphatidylcholine
1-palmitoyl-2-linoleoyl-GPC (16:0/18:2)	0.113418	0.00337611	0.0135823	2.47158	Lipid	Phosphatidylcholine
1-stearoyl-2-linoleoyl-GPC (18:0/18:2)*	0.106379	0.00583486	0.0207462	2.23397	Lipid	Phosphatidylcholine
1-stearoyl-2-oleoyl-GPE (18:0/18:1)	0.33119	1.67786e-05	0.000159086	4.77524	Lipid	Phosphatidylethanolamine
1-palmitoyl-2-oleoyl-GPE (16:0/18:1)	0.300342	2.66567e-05	0.000230027	4.57419	Lipid	Phosphatidylethanolamine
1-oleoyl-2-linoleoyl-GPE (18:1/18:2)*	0.285011	2.85396e-05	0.000243538	4.54455	Lipid	Phosphatidylethanolamine
1-palmitoyl-2-linoleoyl-GPE (16:0/18:2)	0.280534	9.08524e-05	0.00067091	4.04166	Lipid	Phosphatidylethanolamine
1-stearoyl-2-linoleoyl-GPE (18:0/18:2)*	0.27111	2.97446e-05	0.000248303	4.52659	Lipid	Phosphatidylethanolamine
1,2-dipalmitoyl-GPE (16:0/16:0)*	0.200522	0.00327836	0.0133216	2.48434	Lipid	Phosphatidylethanolamine
1-oleoyl-2-docosahexaenoyl-GPE (18:1/22:6)*	0.188475	0.0103489	0.0324405	1.98511	Lipid	Phosphatidylethanolamine
1-palmitoyl-2-arachidonoyl-GPE (16:0/20:4)*	0.183768	0.00407537	0.0155611	2.38983	Lipid	Phosphatidylethanolamine
1,2-dilinoleoyl-GPE (18:2/18:2)*	0.178346	0.0131672	0.039044	1.88051	Lipid	Phosphatidylethanolamine
1-oleoyl-2-arachidonoyl-GPE (18:1/20:4)*	0.17495	0.00687956	0.0235871	2.16244	Lipid	Phosphatidylethanolamine
1-stearoyl-2-arachidonoyl-GPE (18:0/20:4)	0.15453	0.007833	0.0260422	2.10607	Lipid	Phosphatidylethanolamine
N1,N12-diacetylspermine	0.52983	0.00110604	0.00524344	2.95623	Amino Acid	Polyamine Metabolism
5-methylthioadenosine	0.49111	9.10646e-07	1.4273e-05	6.04065	Amino Acid	Polyamine Metabolism
(N(1) + N(8))-acetylspermidine	0.330592	0.00459536	0.0172158	2.33768	Amino Acid	Polyamine Metabolism
4-acetamidobutanoate	0.308318	0.001157	0.00539871	2.93667	Amino Acid	Polyamine Metabolism
acisoga	0.286379	0.00107918	0.00518008	2.9669	Amino Acid	Polyamine Metabolism
N-acetyl-isoputreanine*	0.254845	0.00305372	0.0124748	2.51517	Amino Acid	Polyamine Metabolism
docosadienoate (22:2n6)	0.180435	0.0104167	0.0325203	1.98227	Lipid	Polyunsaturated Fatty Acid (n3 and n6)
pregnen-diol disulfate*	0.331418	6.56355e-05	0.00049909	4.18286	Lipid	Pregnenolone Steroids
21-hydroxypregnenolone disulfate	0.280339	0.000905107	0.00442753	3.0433	Lipid	Pregnenolone Steroids
glycochenodeoxycholate sulfate	0.414457	0.00144041	0.00645509	2.84151	Lipid	Primary Bile Acid Metabolism
taurochenodeoxycholate	0.395193	0.00382872	0.0148199	2.41695	Lipid	Primary Bile Acid Metabolism
taurocholate	0.362963	0.0119063	0.0361424	1.92422	Lipid	Primary Bile Acid Metabolism
5alpha-pregnan-3beta,20alpha-diol disulfate	0.293598	0.0086197	0.0279322	2.06451	Lipid	Progestin Steroids
pregnanediol-3-glucuronide	0.283467	0.00645235	0.0223216	2.19028	Lipid	Progestin Steroids
N6-carbamoylthreonyladenosine	0.467552	1.10354e-14	9.41687e-13	13.9572	Nucleotide	Purine Metabolism
N1-methylinosine	0.433352	7.11097e-08	1.60624e-06	7.14807	Nucleotide	Purine Metabolism
xanthosine	0.431785	0.00130579	0.00596933	2.88413	Nucleotide	Purine Metabolism
xanthine	0.382982	0.00489993	0.0180055	2.30981	Nucleotide	Purine Metabolism
hypoxanthine	0.324363	3.60307e-06	4.32368e-05	5.44333	Nucleotide	Purine Metabolism
inosine	0.182266	0.00622921	0.0219451	2.20557	Nucleotide	Purine Metabolism
adenine	0.451775	4.14678e-08	1.06158e-06	7.38229	Nucleotide	Purine Metabolism
1-methyladenosine	0.324972	1.01845e-08	3.12869e-07	7.99206	Nucleotide	Purine Metabolism
adenosine	0.283006	0.000294955	0.0018122	3.53024	Nucleotide	Purine Metabolism
N6-succinyladenosine	0.251914	0.011735	0.0357855	1.93052	Nucleotide	Purine Metabolism
N2,N2-dimethylguanosine	0.439373	5.0936e-06	5.43317e-05	5.29298	Nucleotide	Purine Metabolism
7-methylguanine	0.286046	0.000172699	0.00114487	3.76271	Nucleotide	Purine Metabolism
cytidine	0.534114	4.77863e-13	3.33636e-11	12.3207	Nucleotide	Pyrimidine Metabolism
5,6-dihydrouridine	0.448011	1.17688e-17	1.53214e-15	16.9293	Nucleotide	Pyrimidine Metabolism
pseudouridine	0.399263	1.19699e-17	1.53214e-15	16.9219	Nucleotide	Pyrimidine Metabolism
2'-O-methylcytidine	0.397986	6.10583e-08	1.4654e-06	7.21425	Nucleotide	Pyrimidine Metabolism
3-methylcytidine	0.153594	0.015513	0.0444551	1.80931	Nucleotide	Pyrimidine Metabolism
orotidine	0.552444	0.00298251	0.012249	2.52542	Nucleotide	Pyrimidine Metabolism
dihydroorotate	0.280305	0.00657299	0.022637	2.18224	Nucleotide	Pyrimidine Metabolism
5,6-dihydrothymine	0.484873	1.08007e-15	1.03687e-13	14.9665	Nucleotide	Pyrimidine Metabolism
5,6-dihydrouracil	0.319398	6.02886e-07	1.05231e-05	6.21976	Nucleotide	Pyrimidine Metabolism
2'-deoxyuridine	0.285263	2.32835e-06	2.93143e-05	5.63295	Nucleotide	Pyrimidine Metabolism
2'-O-methyluridine	0.265971	0.00630287	0.0219621	2.20046	Nucleotide	Pyrimidine Metabolism
N-acetyl-beta-alanine	0.262592	0.00471923	0.017594	2.32613	Nucleotide	Pyrimidine Metabolism
beta-alanine	0.167473	0.00727975	0.0244931	2.13788	Nucleotide	Pyrimidine Metabolism
taurocholenate sulfate*	0.434625	0.000491183	0.00265654	3.30876	Lipid	Secondary Bile Acid Metabolism
glycocholenate sulfate*	0.362834	0.000255138	0.00163288	3.59323	Lipid	Secondary Bile Acid Metabolism
sphingosine	0.219716	0.000564881	0.00295121	3.24804	Lipid	Sphingosines
4-cholesten-3-one	0.264116	0.000130343	0.000901834	3.88491	Lipid	Sterol
beta-sitosterol	0.24527	0.000727076	0.00367365	3.13842	Lipid	Sterol
cholesterol	0.209369	4.30228e-05	0.000340634	4.3663	Lipid	Sterol
7-HOCA	0.169579	0.0081174	0.0267561	2.09058	Lipid	Sterol
2-methylcitrate/homocitrate	0.297325	0.000758035	0.00380504	3.12031	Energy	TCA Cycle
gamma-CEHC glucuronide*	0.374173	0.000308437	0.00186519	3.51083	Cofactors and Vitamins	Tocopherol Metabolism
alpha-CEHC sulfate	0.322597	0.0069326	0.0236633	2.1591	Cofactors and Vitamins	Tocopherol Metabolism
delta-CEHC glucuronide*	0.303084	0.000874237	0.00431592	3.05837	Cofactors and Vitamins	Tocopherol Metabolism
gamma-tocopherol/beta-tocopherol	0.169521	0.00630936	0.0219621	2.20001	Cofactors and Vitamins	Tocopherol Metabolism
N-acetyltryptophan	0.998895	0.0121942	0.036726	1.91385	Amino Acid	Tryptophan Metabolism
N-acetylkynurenine	0.544753	0.000346629	0.00202033	3.46013	Amino Acid	Tryptophan Metabolism
kynurenate	0.41876	0.015201	0.0440291	1.81813	Amino Acid	Tryptophan Metabolism
indoleacetylglutamine	0.40305	1.35953e-05	0.000132166	4.86661	Amino Acid	Tryptophan Metabolism
C-glycosyltryptophan	0.370622	5.86877e-12	3.46709e-10	11.2315	Amino Acid	Tryptophan Metabolism
kynurenine	0.352731	0.000381951	0.00219131	3.41799	Amino Acid	Tryptophan Metabolism
indolelactate	0.323057	0.000279474	0.00174501	3.55366	Amino Acid	Tryptophan Metabolism
N-formylanthranilic acid	0.294791	0.00409289	0.0155611	2.38797	Amino Acid	Tryptophan Metabolism
indoleacetate	0.271888	0.000170349	0.00114487	3.76866	Amino Acid	Tryptophan Metabolism
vanillactate	0.516626	1.40778e-07	3.00327e-06	6.85146	Amino Acid	Tyrosine Metabolism
N-acetyltyrosine	0.482382	4.02918e-06	4.61853e-05	5.39478	Amino Acid	Tyrosine Metabolism
4-hydroxyphenylpyruvate	0.45342	2.22062e-06	2.89057e-05	5.65353	Amino Acid	Tyrosine Metabolism
vanillylmandelate	0.426605	0.00341704	0.0135863	2.46635	Amino Acid	Tyrosine Metabolism
4-hydroxyphenylacetatoylcarnitine	0.403018	3.89691e-06	4.53458e-05	5.40928	Amino Acid	Tyrosine Metabolism
3-(4-hydroxyphenyl)lactate	0.396391	0.00032929	0.00195242	3.48242	Amino Acid	Tyrosine Metabolism
homovanillate sulfate	0.328519	0.00250812	0.0105837	2.60065	Amino Acid	Tyrosine Metabolism
dopamine 3-O-sulfate	0.325103	3.84422e-07	7.20087e-06	6.41519	Amino Acid	Tyrosine Metabolism
homovanillate (HVA)	0.322891	0.000412291	0.00232823	3.3848	Amino Acid	Tyrosine Metabolism
N-formylphenylalanine	0.285861	0.00337788	0.0135823	2.47136	Amino Acid	Tyrosine Metabolism
tyramine O-sulfate	0.277785	0.00699459	0.0237692	2.15524	Amino Acid	Tyrosine Metabolism
2-hydroxyphenylacetate	0.272529	0.00122471	0.00566611	2.91197	Amino Acid	Tyrosine Metabolism
3-methoxytyramine sulfate	0.262164	0.000436847	0.00239642	3.35967	Amino Acid	Tyrosine Metabolism
indoxyl glucuronide	0.255494	0.0106739	0.0331884	1.97168	Amino Acid	Tyrosine Metabolism
5-hydroxymethyl-2-furoic acid	0.236102	0.00831232	0.0272815	2.08028	Amino Acid	Tyrosine Metabolism
dopamine 4-sulfate	0.164873	0.00836869	0.0273496	2.07734	Amino Acid	Tyrosine Metabolism
3-hydroxyproline	0.434074	1.87225e-26	7.18946e-24	25.7276	Amino Acid	Urea cycle; Arginine and Proline Metabolism
N-acetylproline	0.382229	6.34118e-06	6.66158e-05	5.19783	Amino Acid	Urea cycle; Arginine and Proline Metabolism
prolylhydroxyproline	0.35695	8.4663e-10	3.82478e-08	9.07231	Amino Acid	Urea cycle; Arginine and Proline Metabolism
N-acetylcitrulline	0.354758	4.28768e-05	0.000340634	4.36778	Amino Acid	Urea cycle; Arginine and Proline Metabolism
argininate*	0.284067	0.00042692	0.00238898	3.36965	Amino Acid	Urea cycle; Arginine and Proline Metabolism
homocitrulline	0.281401	2.55761e-05	0.00022321	4.59216	Amino Acid	Urea cycle; Arginine and Proline Metabolism
hydroxyproline	0.236629	0.00141977	0.00642806	2.84778	Amino Acid	Urea cycle; Arginine and Proline Metabolism
N-acetylarginine	0.208159	0.000668589	0.00342318	3.17484	Amino Acid	Urea cycle; Arginine and Proline Metabolism
urea	0.200061	0.000108612	0.000779574	3.96412	Amino Acid	Urea cycle; Arginine and Proline Metabolism
proline	0.188067	0.0116901	0.0357855	1.93218	Amino Acid	Urea cycle; Arginine and Proline Metabolism
dimethylarginine	0.126085	0.0111447	0.0345128	1.95293	Amino Acid	Urea cycle; Arginine and Proline Metabolism
pyridoxate	0.369003	0.00167389	0.00726297	2.77627	Cofactors and Vitamins	Vitamin B6 Metabolism
dehydroisoandrosterone sulfate	-0.280195	0.000792546	0.00395243	3.10098	Lipid	Androgenic Steroids
1-cerotoyl-GPC (26:0)*	-0.126712	0.0115045	0.0354837	1.93913	Lipid	Lysophospholipid
1-(1-enyl-palmitoyl)-2-arachidonoyl-GPE (P-16:0/20:4)*	-0.137729	0.00560881	0.0201288	2.25113	Lipid	Plasmalogen
1-(1-enyl-palmitoyl)-2-linoleoyl-GPC (P-16:0/18:2)*	-0.179266	0.000588149	0.00305202	3.23051	Lipid	Plasmalogen
1-(1-enyl-palmitoyl)-2-arachidonoyl-GPC (P-16:0/20:4)*	-0.213629	0.000124837	0.000879585	3.90366	Lipid	Plasmalogen
1-(1-enyl-stearoyl)-2-arachidonoyl-GPE (P-18:0/20:4)*	-0.216575	0.000632199	0.00325858	3.19915	Lipid	Plasmalogen
1-(1-enyl-palmitoyl)-2-linoleoyl-GPE (P-16:0/18:2)*	-0.24059	0.00068676	0.00349292	3.1632	Lipid	Plasmalogen
deoxycholate	-0.318383	3.33562e-05	0.000275458	4.47682	Lipid	Secondary Bile Acid Metabolism
sphingomyelin (d18:1/20:0, d16:1/22:0)*	-0.160927	0.00986559	0.031311	2.00588	Lipid	Sphingomyelins
sphingomyelin (d18:1/20:1, d18:2/20:0)*	-0.174284	0.00345763	0.0135863	2.46122	Lipid	Sphingomyelins
alpha-ketoglutarate	-0.196118	0.00144567	0.00645509	2.83993	Energy	TCA Cycle
thyroxine	-0.237654	0.000263707	0.00166006	3.57888	Amino Acid	Tyrosine Metabolism
homoarginine	-0.321192	1.6918e-06	2.32019e-05	5.77165	Amino Acid	Urea cycle; Arginine and Proline Metabolism
carotene diol	-0.242801	0.00105275	0.00508498	2.97768	Cofactors and Vitamins	Vitamin A Metabolism
beta-cryptoxanthin	-0.328683	2.02342e-05	0.000187227	4.69391	Cofactors and Vitamins	Vitamin A Metabolism
Note: Significant associations between N-formylmethionine abundance and the 983 individual metabolites in the VITdAL-ICU cohort at day 0 were determined utilizing linear regression correcting for age, sex, baseline 25(OH)D, SAPS II, admission diagnosis and creatinine at day 0. A q-value threshold of 0.05 was used to identify all significant associations. For the Acylcarnitine sub pathway: a capit…

## Sheet: Day 0 VITdAL-ICU adj Sepsis
Significantly Different Metabolites with increased N-formylmethionine abundance in the VITdAL-ICU Cohort at day 0 (N=428): Multivariate Linear Regression including Sepsis
Metabolite	Beta Coefficient	p-value	q-value	-log(10)p	Super Pathway	Sub Pathway
4-hydroxyphenylacetylglutamine	0.893194	1.57187e-15	4.02399e-14	14.8036	Peptide	Acetylated Peptides
phenylacetylglutamate	0.842158	3.20805e-10	3.19972e-09	9.49376	Peptide	Acetylated Peptides
phenylacetylglutamine	0.61574	8.13166e-13	1.13548e-11	12.0898	Peptide	Acetylated Peptides
phenylacetylhistidine	0.505863	1.87162e-07	9.647e-07	6.72778	Peptide	Acetylated Peptides
phenylacetylmethionine	0.613403	3.24851e-09	2.6541e-08	8.48832	Peptide	Acetylated Peptides
N6-carboxymethyllysine	0.355664	2.06547e-06	8.81266e-06	5.68498	Carbohydrate	Advanced Glycation End-product
hydroxyasparagine	0.604169	7.15366e-22	4.99455e-20	21.1455	Amino Acid	Alanine and Aspartate Metabolism
N-acetylalanine	0.638349	2.34689e-33	6.00805e-31	32.6295	Amino Acid	Alanine and Aspartate Metabolism
N-acetylaspartate	0.231706	7.60129e-05	0.000248417	4.11911	Amino Acid	Alanine and Aspartate Metabolism
glucuronate	0.544238	6.31862e-11	7.13632e-10	10.1994	Carbohydrate	Aminosugar Metabolism
N-acetylglucosamine/N-acetylgalactosamine	0.471934	2.63583e-14	5.14515e-13	13.5791	Carbohydrate	Aminosugar Metabolism
N-acetylglucosaminylasparagine	0.461817	2.119e-09	1.76891e-08	8.67387	Carbohydrate	Aminosugar Metabolism
N-acetylneuraminate	0.571095	1.59226e-12	2.14536e-11	11.798	Carbohydrate	Aminosugar Metabolism
11-ketoetiocholanolone glucuronide	0.567477	1.6899e-06	7.29125e-06	5.77214	Lipid	Androgenic Steroids
5alpha-androstan-3alpha,17alpha-diol disulfate	0.37059	0.000185098	0.000563768	3.7326	Lipid	Androgenic Steroids
5alpha-androstan-3alpha,17beta-diol disulfate	0.52641	1.36346e-06	5.98362e-06	5.86536	Lipid	Androgenic Steroids
5alpha-androstan-3alpha,17beta-diol monosulfate	0.301507	0.0127931	0.0271412	1.89302	Lipid	Androgenic Steroids
5alpha-androstan-3beta,17alpha-diol disulfate	0.275235	0.00455736	0.0106385	2.34129	Lipid	Androgenic Steroids
5alpha-androstan-3beta,17beta-diol disulfate	0.288328	0.00081774	0.00225098	3.08738	Lipid	Androgenic Steroids
androstenediol (3beta,17beta) disulfate	0.208682	0.00310364	0.00759108	2.50813	Lipid	Androgenic Steroids
androsterone glucuronide	0.584564	2.06264e-06	8.81266e-06	5.68558	Lipid	Androgenic Steroids
etiocholanolone glucuronide	0.56205	7.41913e-08	4.15905e-07	7.12965	Lipid	Androgenic Steroids
gulonate*	0.650886	2.25512e-13	3.68496e-12	12.6468	Cofactors and Vitamins	Ascorbate and Aldarate Metabolism
threonate	0.260002	1.14188e-06	5.09863e-06	5.94238	Cofactors and Vitamins	Ascorbate and Aldarate Metabolism
2,3-dihydroxy-2-methylbutyrate	0.444322	2.52841e-08	1.61819e-07	7.59715	Amino Acid	BCAA Metabolism
2-hydroxy-3-methylvalerate	0.372674	2.95266e-05	0.00010402	4.52979	Amino Acid	BCAA Metabolism
3-hydroxy-2-ethylpropionate	0.317761	3.71065e-07	1.81515e-06	6.43055	Amino Acid	BCAA Metabolism
3-hydroxyisobutyrate	0.252618	0.0018369	0.00467132	2.73591	Amino Acid	BCAA Metabolism
3-methylglutaconate	0.584059	2.68442e-08	1.67612e-07	7.57115	Amino Acid	BCAA Metabolism
alpha-hydroxyisovalerate	0.253001	0.00107733	0.00289297	2.96765	Amino Acid	BCAA Metabolism
beta-hydroxyisovalerate	0.359218	2.52435e-07	1.26712e-06	6.59785	Amino Acid	BCAA Metabolism
ethylmalonate	0.43453	4.55414e-15	1.09299e-13	14.3416	Amino Acid	BCAA Metabolism
isobutyrylglycine (C4)	0.441709	4.51888e-07	2.15559e-06	6.34497	Amino Acid	BCAA Metabolism
isovalerylglycine	0.464706	3.75623e-05	0.000130533	4.42525	Amino Acid	BCAA Metabolism
methylmalonate	0.320885	3.51497e-06	1.4283e-05	5.45408	Lipid	BCAA Metabolism
methylsuccinate	0.318207	0.000747438	0.00207232	3.12643	Amino Acid	BCAA Metabolism
N-acetylisoleucine	0.543448	8.05874e-16	2.38043e-14	15.0937	Amino Acid	BCAA Metabolism
N-acetylleucine	0.667161	2.06498e-12	2.73432e-11	11.6851	Amino Acid	BCAA Metabolism
N-acetylvaline	0.670497	5.13546e-22	3.94403e-20	21.2894	Amino Acid	BCAA Metabolism
propionylglycine (C3)	0.19464	0.00375725	0.00898932	2.42513	Lipid	BCAA Metabolism
carnitine	0.195914	0.000430368	0.00123329	3.36616	Lipid	Carnitine Metabolism
deoxycarnitine	0.380641	2.28493e-10	2.33977e-09	9.64113	Lipid	Carnitine Metabolism
ceramide (d16:1/24:1, d18:1/22:1)*	0.243603	3.44593e-05	0.000120294	4.46269	Lipid	Ceramides
ceramide (d18:1/17:0, d17:1/18:0)*	0.22549	0.00119403	0.00317306	2.92299	Lipid	Ceramides
ceramide (d18:1/20:0, d16:1/22:0, d20:1/18:0)*	0.179975	0.00261484	0.00649902	2.58255	Lipid	Ceramides
ceramide (d18:2/24:1, d18:1/24:2)*	0.204547	0.000190868	0.000572604	3.71927	Lipid	Ceramides
N-palmitoyl-heptadecasphingosine (d17:1/16:0)*	0.22122	0.000952554	0.00257592	3.02111	Lipid	Ceramides
N-palmitoyl-sphingadienine (d18:2/16:0)*	0.17955	0.00889144	0.0196225	2.05103	Lipid	Ceramides
N-palmitoyl-sphingosine (d18:1/16:0)	0.358972	1.66966e-08	1.11504e-07	7.77737	Lipid	Ceramides
N-stearoyl-sphingadienine (d18:2/18:0)*	0.161205	0.00871284	0.0193395	2.05984	Lipid	Ceramides
N-stearoyl-sphingosine (d18:1/18:0)*	0.271105	4.90428e-05	0.000164475	4.30942	Lipid	Ceramides
cortisol	0.182632	0.0242998	0.0484733	1.6144	Lipid	Corticosteroids
cortisol 21-glucuronide	0.525666	2.94422e-08	1.79457e-07	7.53103	Lipid	Corticosteroids
creatinine	0.473917	1.2585e-14	2.61224e-13	13.9001	Amino Acid	Creatine Metabolism
oleoyl-oleoyl-glycerol (18:1/18:1)*	0.211083	0.000385394	0.00112115	3.4141	Lipid	Diacylglycerol
palmitoyl-oleoyl-glycerol (16:0/18:1)*	0.158818	0.00780636	0.0175301	2.10755	Lipid	Diacylglycerol
palmitoyl-palmitoyl-glycerol (16:0/16:0)*	0.193082	0.00547611	0.0126274	2.26153	Lipid	Diacylglycerol
N-palmitoyl-sphinganine (d18:0/16:0)	0.360682	3.88933e-07	1.87862e-06	6.41013	Lipid	Dihydroceramides
N-stearoyl-sphinganine (d18:0/18:0)*	0.223178	0.00448115	0.0105245	2.34861	Lipid	Dihydroceramides
glycylvaline	0.102612	0.00916004	0.0200997	2.0381	Peptide	Dipeptide
isoleucylglycine	0.216004	7.0283e-05	0.000231662	4.15315	Peptide	Dipeptide
prolylglycine	0.578306	5.10557e-23	4.35675e-21	22.292	Peptide	Dipeptide
valylglycine	0.233069	0.000873339	0.00238692	3.05882	Peptide	Dipeptide
sucrose	0.4468	5.25843e-06	2.08169e-05	5.27914	Carbohydrate	Disaccharides and Oligosaccharides
N-oleoylserine	0.157058	0.0206632	0.0418717	1.6848	Lipid	Endocannabinoid
hexanoylglutamine	0.749646	5.05509e-12	6.47051e-11	11.2963	Lipid	Fatty Acid Metabolism (Acyl Glutamine)
hexanoylglycine (C6)	0.206888	0.00469475	0.010926	2.32839	Lipid	Fatty Acid Metabolism(Acyl Glycine)
trans-2-hexenoylglycine	0.437749	1.38947e-05	5.10579e-05	4.85715	Lipid	Fatty Acid Metabolism(Acyl Glycine)
malonylcarnitine	0.413757	6.7861e-16	2.08597e-14	15.1684	Lipid	Fatty Acid Synthesis
N-acetyl-2-aminooctanoate*	0.307842	0.000705757	0.00196385	3.15134	Lipid	Fatty Acid, Amino
2-hydroxyadipate	0.705386	6.28722e-09	4.82859e-08	8.20154	Lipid	Fatty Acid, Dicarboxylate
3-carboxy-4-methyl-5-pentyl-2-furanpropionate (3-CMPFP)	0.423459	1.24972e-10	1.31477e-09	9.90319	Lipid	Fatty Acid, Dicarboxylate
3-hydroxyadipate*	0.676464	7.32228e-08	4.15905e-07	7.13535	Lipid	Fatty Acid, Dicarboxylate
3-methyladipate	0.652998	6.66083e-10	6.0899e-09	9.17647	Lipid	Fatty Acid, Dicarboxylate
adipate	0.479454	2.61296e-05	9.24773e-05	4.58287	Lipid	Fatty Acid, Dicarboxylate
azelate (nonanedioate; C9)	0.221161	0.000186455	0.000563768	3.72943	Lipid	Fatty Acid, Dicarboxylate
heptenedioate (C7:1-DC)*	0.628903	5.58516e-10	5.23098e-09	9.25296	Lipid	Fatty Acid, Dicarboxylate
sebacate (C10-DC)	0.251821	0.0209691	0.0422684	1.67842	Lipid	Fatty Acid, Dicarboxylate
suberate (C8-DC)	0.626552	4.1608e-14	7.52922e-13	13.3808	Lipid	Fatty Acid, Dicarboxylate
2-hydroxybehenate	0.17785	0.000188061	0.000566395	3.7257	Lipid	Fatty Acid, Monohydroxy
2-hydroxynervonate*	0.251409	2.21471e-05	7.87454e-05	4.65468	Lipid	Fatty Acid, Monohydroxy
2-hydroxyoctanoate	0.137952	0.0100353	0.0218333	1.99847	Lipid	Fatty Acid, Monohydroxy
3-hydroxyhexanoate	0.365596	0.000248411	0.000736602	3.60483	Lipid	Fatty Acid, Monohydroxy
5-hydroxyhexanoate	0.498109	6.35582e-08	3.67013e-07	7.19683	Lipid	Fatty Acid, Monohydroxy
mannitol/sorbitol	0.327112	0.00148925	0.00390356	2.82703	Carbohydrate	Fructose, Mannose and Galactose Metabolism
gamma-glutamylglycine	0.157109	0.0201468	0.0409331	1.69579	Peptide	Gamma-glutamyl Amino Acid
gamma-glutamylhistidine	0.214208	0.00354413	0.00853258	2.45049	Peptide	Gamma-glutamyl Amino Acid
gamma-glutamylisoleucine*	0.248797	1.73679e-05	6.26225e-05	4.76025	Peptide	Gamma-glutamyl Amino Acid
gamma-glutamylleucine	0.223236	0.00089524	0.0024381	3.04806	Peptide	Gamma-glutamyl Amino Acid
gamma-glutamylphenylalanine	0.375935	4.98061e-09	3.90317e-08	8.30272	Peptide	Gamma-glutamyl Amino Acid
gamma-glutamylvaline	0.21129	7.17601e-05	0.00023552	4.14412	Peptide	Gamma-glutamyl Amino Acid
alpha-ketoglutaramate*	0.49962	1.71936e-07	8.92209e-07	6.76463	Amino Acid	Glutamate Metabolism
beta-citrylglutamate	0.455413	2.25335e-08	1.45427e-07	7.64717	Amino Acid	Glutamate Metabolism
carboxyethyl-GABA	0.337646	1.8481e-08	1.21311e-07	7.73327	Amino Acid	Glutamate Metabolism
citramalate	0.361766	6.97079e-07	3.20573e-06	6.15672	Amino Acid	Glutamate Metabolism
N-acetyl-aspartyl-glutamate	0.581874	1.89403e-13	3.1622e-12	12.7226	Amino Acid	Glutamate Metabolism
N-acetylglutamate	0.364756	2.13944e-06	9.07784e-06	5.6697	Amino Acid	Glutamate Metabolism
N-acetylglutamine	0.675499	7.0812e-08	4.05848e-07	7.14989	Amino Acid	Glutamate Metabolism
pyroglutamine*	0.17973	0.00251532	0.0062924	2.59941	Amino Acid	Glutamate Metabolism
5-oxoproline	0.308368	0.00134521	0.00355967	2.87121	Amino Acid	Glutathione Metabolism
cys-gly, oxidized	0.367454	1.04842e-06	4.70867e-06	5.97947	Amino Acid	Glutathione Metabolism
cysteinylglycine	0.663541	6.54517e-17	2.28486e-15	16.1841	Amino Acid	Glutathione Metabolism
glycerol	0.173007	0.00395804	0.00935314	2.40252	Lipid	Glycerolipid Metabolism
allo-threonine	0.390202	2.70881e-08	1.67771e-07	7.56722	Amino Acid	Glycine, Serine and Threonine Metabolism
N-acetylglycine	0.167769	0.00163313	0.00422305	2.78698	Amino Acid	Glycine, Serine and Threonine Metabolism
N-acetylserine	0.7021	1.79167e-27	3.44e-25	26.7467	Amino Acid	Glycine, Serine and Threonine Metabolism
N-acetylthreonine	0.675498	4.40516e-25	4.83309e-23	24.356	Amino Acid	Glycine, Serine and Threonine Metabolism
lactate	0.10111	0.0367351	0.0688112	1.43	Carbohydrate	Glycolysis, Gluconeogenesis, and Pyruvate Metabolism
1-methylguanidine	0.842882	3.57899e-13	5.72638e-12	12.4462	Amino Acid	Guanidino and Acetamido Metabolism
4-guanidinobutanoate	0.49489	2.03662e-07	1.03584e-06	6.69109	Amino Acid	Guanidino and Acetamido Metabolism
guanidinosuccinate	0.555559	1.88493e-07	9.65085e-07	6.7247	Amino Acid	Guanidino and Acetamido Metabolism
glycosyl-N-(2-hydroxynervonoyl)-sphingosine (d18:1/24:1(2OH))*	0.143395	0.0209025	0.0422451	1.6798	Lipid	Hexosylceramides
glycosyl-N-palmitoyl-sphingosine (d18:1/16:0)	0.197524	0.000831798	0.0022815	3.07998	Lipid	Hexosylceramides
1-methyl-4-imidazoleacetate	0.635472	9.38095e-15	2.00127e-13	14.0278	Amino Acid	Histidine Metabolism
1-methylhistidine	0.681012	2.01746e-21	1.29117e-19	20.6952	Amino Acid	Histidine Metabolism
1-ribosyl-imidazoleacetate*	0.598055	7.53528e-15	1.65346e-13	14.1229	Amino Acid	Histidine Metabolism
3-methylhistidine	0.33276	3.85571e-05	0.000133387	4.4139	Amino Acid	Histidine Metabolism
hydantoin-5-propionic acid	0.694078	1.65544e-08	1.11504e-07	7.78109	Amino Acid	Histidine Metabolism
imidazole lactate	0.482446	1.18144e-11	1.44023e-10	10.9276	Amino Acid	Histidine Metabolism
imidazole propionate	0.636192	4.38479e-06	1.75392e-05	5.35805	Amino Acid	Histidine Metabolism
N-acetyl-1-methylhistidine*	0.775094	1.19837e-15	3.28695e-14	14.9214	Amino Acid	Histidine Metabolism
N-acetyl-3-methylhistidine*	0.320088	0.000765801	0.00211559	3.11588	Amino Acid	Histidine Metabolism
N-acetylcarnosine	0.443088	3.46099e-09	2.76879e-08	8.4608	Amino Acid	Histidine Metabolism
N-acetylhistidine	0.464639	1.39559e-09	1.20429e-08	8.85524	Amino Acid	Histidine Metabolism
trans-urocanate	0.417795	0.000167789	0.000517519	3.77524	Amino Acid	Histidine Metabolism
myo-inositol	0.415951	3.88672e-06	1.57105e-05	5.41042	Lipid	Inositol Metabolism
kynurenate	0.735765	5.54345e-07	2.59596e-06	6.25622	Amino Acid	Kynurenine Metabolism
kynurenine	0.408138	1.38279e-07	7.37486e-07	6.85925	Amino Acid	Kynurenine Metabolism
N-acetylkynurenine	0.726646	2.55184e-08	1.61968e-07	7.59315	Amino Acid	Kynurenine Metabolism
N-formylanthranilic acid	0.453514	2.79934e-07	1.39603e-06	6.55294	Amino Acid	Kynurenine Metabolism
arachidate (20:0)	0.118542	0.0115641	0.0248775	1.93689	Lipid	Long Chain Fatty Acid
erucate (22:1n9)	0.205705	0.010237	0.0221465	1.98983	Lipid	Long Chain Fatty Acid
5-(galactosylhydroxy)-L-lysine	0.626099	7.15845e-19	3.43605e-17	18.1452	Amino Acid	Lysine Metabolism
5-hydroxylysine	0.332972	7.1097e-11	7.80035e-10	10.1481	Amino Acid	Lysine Metabolism
6-oxopiperidine-2-carboxylate	0.418801	1.31422e-08	9.43289e-08	7.88133	Amino Acid	Lysine Metabolism
N,N,N-trimethyl-5-aminovalerate	0.294581	2.6681e-08	1.67612e-07	7.5738	Amino Acid	Lysine Metabolism
N2-acetyllysine	0.331602	9.59034e-07	4.35821e-06	6.01817	Amino Acid	Lysine Metabolism
N6,N6,N6-trimethyllysine	0.473693	5.45055e-11	6.24779e-10	10.2636	Amino Acid	Lysine Metabolism
N6-acetyllysine	0.32859	1.40001e-11	1.68001e-10	10.8539	Amino Acid	Lysine Metabolism
pipecolate	0.196602	0.0120614	0.0258026	1.9186	Amino Acid	Lysine Metabolism
acetylcarnitine (C2)	0.319679	4.72752e-07	2.24119e-06	6.32537	Lipid	Short-chain Acylcarnitine
propionylcarnitine (C3)	0.27914	4.53292e-06	1.80377e-05	5.34362	Lipid	Short-chain Acylcarnitine
3-hydroxybutyrylcarnitine (C3-DC)	0.50293	1.91782e-08	1.24821e-07	7.71719	Lipid	Short-chain Acylcarnitine
butyrylcarnitine (C4)	0.303523	6.04601e-06	2.35702e-05	5.21853	Lipid	Short-chain Acylcarnitine
isobutyrylcarnitine (C4)	0.379873	2.39553e-06	1.00534e-05	5.6206	Amino Acid	Short-chain Acylcarnitine
2-methylmalonylcarnitine (C4-DC)	0.627436	5.10977e-15	1.15421e-13	14.2916	Lipid	Short-chain Acylcarnitine
3-hydroxybutyrylcarnitine (C4-OH)	0.460272	0.000181516	0.000555396	3.74108	Lipid	Short-chain Acylcarnitine
succinylcarnitine (C4-DC)	0.402479	3.33188e-09	2.69356e-08	8.47731	Energy	Short-chain Acylcarnitine
2-methylbutyroylcarnitine (C5)	0.498431	2.97301e-11	3.51272e-10	10.5268	Amino Acid	Short-chain Acylcarnitine
glutaroylcarnitine (C5)	0.456871	6.5913e-12	8.1647e-11	11.181	Amino Acid	Short-chain Acylcarnitine
isovalerylcarnitine (C5)	0.309365	8.41791e-06	3.21639e-05	5.0748	Amino Acid	Short-chain Acylcarnitine
tiglyl carnitine (C5)	0.395503	5.43977e-09	4.21994e-08	8.26442	Amino Acid	Short-chain Acylcarnitine
hexanoylcarnitine (C6)	0.482216	1.48142e-10	1.53747e-09	9.82932	Lipid	Short-chain Acylcarnitine
3-methylglutarylcarnitine (C6-DC)	0.632944	8.51317e-11	9.20861e-10	10.0699	Amino Acid	Short-chain Acylcarnitine
adipoylcarnitine (C6-DC)	0.676684	2.86238e-12	3.72595e-11	11.5433	Lipid	Short-chain Acylcarnitine
3-methyladipoylcarnitine (C7-DC)	0.673219	4.37695e-13	6.86021e-12	12.3588	Lipid	Short-chain Acylcarnitine
octanoylcarnitine (C8)	0.529234	7.29913e-13	1.0381e-11	12.1367	Lipid	Medium-chain Acylcarnitine
suberoylcarnitine (C8-DC)	0.674997	2.67977e-14	5.14515e-13	13.5719	Lipid	Medium-chain Acylcarnitine
decanoylcarnitine (C10)	0.518806	1.00449e-12	1.37759e-11	11.9981	Lipid	Medium-chain Acylcarnitine
cis-4-decenoylcarnitine (C10:1)	0.501897	4.10526e-15	1.01704e-13	14.3867	Lipid	Medium-chain Acylcarnitine
laurylcarnitine (C12)	0.287206	3.06426e-06	1.25178e-05	5.51367	Lipid	Medium-chain Acylcarnitine
5-dodecenoylcarnitine (C12:1)	0.372117	6.53979e-07	3.02564e-06	6.18444	Lipid	Medium-chain Acylcarnitine
myristoylcarnitine (C14)	0.14337	0.0183566	0.0375943	1.73621	Lipid	Medium-chain Acylcarnitine
myristoleoylcarnitine (C14:1)*	0.17586	0.00324866	0.00792054	2.4883	Lipid	Medium-chain Acylcarnitine
palmitoleoylcarnitine (C16:1)*	0.152635	0.0162954	0.0337328	1.78794	Lipid	Medium-chain Acylcarnitine
3-hydroxyoleoylcarnitine (C18:1-OH)	0.264253	0.00225813	0.00570476	2.64625	Lipid	Long-chain Acylcarnitine
octadecanedioylcarnitine (C18-DC)*	0.502827	1.49461e-08	1.06283e-07	7.82547	Lipid	Long-chain Acylcarnitine
octadecenedioylcarnitine (C18:1-DC)*	0.669913	1.56813e-08	1.08498e-07	7.80462	Lipid	Long-chain Acylcarnitine
caproate (6:0)	0.130549	0.0232436	0.046503	1.6337	Lipid	Medium Chain Fatty Acid
5-methylthioribose	0.677527	4.94152e-18	2.10838e-16	17.3061	Amino Acid	Methionine, Cysteine, SAM and Taurine Metabolism
cystathionine	0.424417	4.75859e-05	0.000160918	4.32252	Amino Acid	Methionine, Cysteine, SAM and Taurine Metabolism
cysteine	0.31134	1.64049e-06	7.11805e-06	5.78503	Amino Acid	Methionine, Cysteine, SAM and Taurine Metabolism
lanthionine	0.497382	5.42771e-10	5.2106e-09	9.26538	Amino Acid	Methionine, Cysteine, SAM and Taurine Metabolism
methionine sulfone	0.211658	0.000409438	0.00117771	3.38781	Amino Acid	Methionine, Cysteine, SAM and Taurine Metabolism
methionine sulfoxide	0.292337	1.13817e-05	4.26398e-05	4.94379	Amino Acid	Methionine, Cysteine, SAM and Taurine Metabolism
N-acetylmethionine	0.968942	2.77229e-39	2.12912e-36	38.5572	Amino Acid	Methionine, Cysteine, SAM and Taurine Metabolism
N-acetyltaurine	0.523458	1.13903e-15	3.2399e-14	14.9435	Amino Acid	Methionine, Cysteine, SAM and Taurine Metabolism
S-adenosylhomocysteine	0.604328	9.18939e-20	5.42881e-18	19.0367	Amino Acid	Methionine, Cysteine, SAM and Taurine Metabolism
3-hydroxy-3-methylglutarate	0.456212	1.63792e-08	1.11504e-07	7.78571	Lipid	Mevalonate Metabolism
1-methylnicotinamide	0.353125	0.000465753	0.00132973	3.33184	Cofactors and Vitamins	Nicotinate and Nicotinamide Metabolism
N1-Methyl-2-pyridone-5-carboxamide	0.448834	2.91642e-10	2.94712e-09	9.53515	Cofactors and Vitamins	Nicotinate and Nicotinamide Metabolism
nicotinamide riboside	0.471099	6.49396e-07	3.02264e-06	6.18749	Cofactors and Vitamins	Nicotinate and Nicotinamide Metabolism
quinolinate	0.883857	4.92101e-15	1.14525e-13	14.3079	Cofactors and Vitamins	Nicotinate and Nicotinamide Metabolism
trigonelline (N'-methylnicotinate)	0.336871	0.00893599	0.0196643	2.04886	Cofactors and Vitamins	Nicotinate and Nicotinamide Metabolism
pantothenate (Vitamin B5)	0.415062	7.58344e-14	1.32366e-12	13.1201	Cofactors and Vitamins	Pantothenate and CoA Metabolism
glucuronide of C14H22O4 (2)*	0.541457	9.23041e-08	5.06354e-07	7.03478	Partially Characterized Molecules	Partially Characterized Molecules
glucuronide of C8H16O2 (1)*	0.38669	0.00373309	0.00895943	2.42793	Partially Characterized Molecules	Partially Characterized Molecules
glycine conjugate of C10H14O2 (1)*	0.383353	1.57034e-05	5.71575e-05	4.80401	Partially Characterized Molecules	Partially Characterized Molecules
arabinose	0.471745	6.12796e-13	8.89848e-12	12.2127	Carbohydrate	Pentose Metabolism
arabitol/xylitol	0.564246	6.79028e-16	2.08597e-14	15.1681	Carbohydrate	Pentose Metabolism
arabonate/xylonate	0.652683	1.34472e-17	5.43551e-16	16.8714	Carbohydrate	Pentose Metabolism
erythronate*	0.593835	2.80503e-18	1.26722e-16	17.5521	Carbohydrate	Pentose Metabolism
ribitol	0.371737	2.16693e-09	1.78947e-08	8.66415	Carbohydrate	Pentose Metabolism
ribonate (ribonolactone)	0.565398	4.29217e-17	1.56971e-15	16.3673	Carbohydrate	Pentose Metabolism
ribulonate/xylulonate*	0.377787	4.45795e-08	2.61352e-07	7.35086	Carbohydrate	Pentose Metabolism
sedoheptulose	0.223548	0.00251009	0.0062924	2.60031	Carbohydrate	Pentose Metabolism
xylose	0.279917	6.46571e-05	0.000215899	4.18938	Carbohydrate	Pentose Metabolism
4-hydroxyphenylacetate	0.602244	6.56357e-11	7.30554e-10	10.1829	Amino Acid	Phenylalanine Metabolism
N-acetylphenylalanine	0.636157	3.95332e-14	7.40524e-13	13.403	Amino Acid	Phenylalanine Metabolism
phenyllactate	0.492618	1.74087e-08	1.15258e-07	7.75923	Amino Acid	Phenylalanine Metabolism
1,2-dipalmitoyl-GPC (16:0/16:0)	0.235487	2.05752e-07	1.03959e-06	6.68666	Lipid	Phosphatidylcholine
1-myristoyl-2-palmitoyl-GPC (14:0/16:0)	0.187775	0.000900047	0.00244253	3.04573	Lipid	Phosphatidylcholine
1-palmitoyl-2-linoleoyl-GPC (16:0/18:2)	0.0943403	0.00349054	0.00842998	2.45711	Lipid	Phosphatidylcholine
1-palmitoyl-2-oleoyl-GPC (16:0/18:1)	0.183523	8.88754e-08	4.91053e-07	7.05122	Lipid	Phosphatidylcholine
1-palmitoyl-2-palmitoleoyl-GPC (16:0/16:1)*	0.227632	0.000330097	0.00097132	3.48136	Lipid	Phosphatidylcholine
1-stearoyl-2-oleoyl-GPC (18:0/18:1)	0.194334	7.68959e-06	2.96764e-05	5.1141	Lipid	Phosphatidylcholine
1,2-dilinoleoyl-GPE (18:2/18:2)*	0.175946	0.00733913	0.0165778	2.13436	Lipid	Phosphatidylethanolamine
1,2-dipalmitoyl-GPE (16:0/16:0)*	0.188231	0.00155577	0.00405027	2.80805	Lipid	Phosphatidylethanolamine
1-oleoyl-2-arachidonoyl-GPE (18:1/20:4)*	0.289487	2.24776e-06	9.48506e-06	5.64825	Lipid	Phosphatidylethanolamine
1-oleoyl-2-docosahexaenoyl-GPE (18:1/22:6)*	0.337945	8.19031e-07	3.74414e-06	6.0867	Lipid	Phosphatidylethanolamine
1-oleoyl-2-linoleoyl-GPE (18:1/18:2)*	0.341404	1.22349e-08	8.86456e-08	7.9124	Lipid	Phosphatidylethanolamine
1-palmitoyl-2-arachidonoyl-GPE (16:0/20:4)*	0.270978	2.48674e-06	1.03794e-05	5.60437	Lipid	Phosphatidylethanolamine
1-palmitoyl-2-docosahexaenoyl-GPE (16:0/22:6)*	0.187043	0.000352505	0.00102937	3.45283	Lipid	Phosphatidylethanolamine
1-palmitoyl-2-linoleoyl-GPE (16:0/18:2)	0.328185	3.64684e-08	2.15444e-07	7.43808	Lipid	Phosphatidylethanolamine
1-palmitoyl-2-oleoyl-GPE (16:0/18:1)	0.344294	1.20657e-08	8.82523e-08	7.91845	Lipid	Phosphatidylethanolamine
1-stearoyl-2-arachidonoyl-GPE (18:0/20:4)	0.218227	4.77725e-05	0.000160918	4.32082	Lipid	Phosphatidylethanolamine
1-stearoyl-2-linoleoyl-GPE (18:0/18:2)*	0.302128	7.36942e-08	4.15905e-07	7.13257	Lipid	Phosphatidylethanolamine
1-stearoyl-2-oleoyl-GPE (18:0/18:1)	0.337086	1.43773e-07	7.615e-07	6.84232	Lipid	Phosphatidylethanolamine
trimethylamine N-oxide	0.418591	2.89156e-06	1.18755e-05	5.53887	Lipid	Phospholipid Metabolism
(N(1) + N(8))-acetylspermidine	0.461885	2.80735e-06	1.15916e-05	5.5517	Amino Acid	Polyamine Metabolism
4-acetamidobutanoate	0.606732	6.79741e-10	6.14166e-09	9.16766	Amino Acid	Polyamine Metabolism
5-methylthioadenosine	0.594185	6.13319e-13	8.89848e-12	12.2123	Amino Acid	Polyamine Metabolism
acisoga	0.49975	1.14095e-08	8.42544e-08	7.94274	Amino Acid	Polyamine Metabolism
N1,N12-diacetylspermine	0.66849	1.00491e-06	4.53982e-06	5.99787	Amino Acid	Polyamine Metabolism
N-acetyl-isoputreanine*	0.561283	6.39988e-09	4.86644e-08	8.19383	Amino Acid	Polyamine Metabolism
N-acetylputrescine	0.255843	0.0028677	0.00705896	2.54247	Amino Acid	Polyamine Metabolism
docosadienoate (22:2n6)	0.237345	0.000539337	0.00151172	3.26814	Lipid	Polyunsaturated Fatty Acid (n3 and n6)
docosatrienoate (22:3n6)*	0.26003	0.00713381	0.0161615	2.14668	Lipid	Polyunsaturated Fatty Acid (n3 and n6)
21-hydroxypregnanolone disulfate	0.243576	0.000979287	0.00263892	3.00909	Lipid	Pregnenolone Steroids
21-hydroxypregnenolone disulfate	0.435996	5.46689e-07	2.57581e-06	6.26226	Lipid	Pregnenolone Steroids
pregnen-diol disulfate*	0.358121	1.15622e-06	5.1328e-06	5.93696	Lipid	Pregnenolone Steroids
glycochenodeoxycholate	0.254191	0.0132028	0.0279332	1.87933	Lipid	Primary Bile Acid Metabolism
glycochenodeoxycholate glucuronide	0.230548	0.00583323	0.0133331	2.23409	Lipid	Primary Bile Acid Metabolism
glycochenodeoxycholate sulfate	0.437343	8.24013e-05	0.000267022	4.08407	Lipid	Primary Bile Acid Metabolism
taurochenodeoxycholate	0.406582	0.000506311	0.00142958	3.29558	Lipid	Primary Bile Acid Metabolism
taurocholate	0.346303	0.00391289	0.00930259	2.4075	Lipid	Primary Bile Acid Metabolism
5alpha-pregnan-3beta,20alpha-diol disulfate	0.375111	6.70288e-05	0.000221889	4.17374	Lipid	Progestin Steroids
5alpha-pregnan-diol disulfate	0.40958	0.000317878	0.000938963	3.49774	Lipid	Progestin Steroids
pregnanediol-3-glucuronide	0.485399	3.80438e-07	1.84922e-06	6.41972	Lipid	Progestin Steroids
1-methyladenosine	0.423782	1.36604e-15	3.61765e-14	14.8645	Nucleotide	Purine Metabolism
7-methylguanine	0.385821	1.48715e-07	7.82282e-07	6.82765	Nucleotide	Purine Metabolism
adenine	0.401071	1.55445e-08	1.08498e-07	7.80842	Nucleotide	Purine Metabolism
adenosine	0.356034	1.03731e-07	5.61025e-07	6.98409	Nucleotide	Purine Metabolism
allantoin	0.27134	3.06423e-08	1.85301e-07	7.51368	Nucleotide	Purine Metabolism
hypoxanthine	0.264375	1.96991e-05	7.03672e-05	4.70555	Nucleotide	Purine Metabolism
inosine	0.160596	0.0121705	0.0259636	1.91469	Nucleotide	Purine Metabolism
N1-methylinosine	0.727316	3.30097e-17	1.26757e-15	16.4814	Nucleotide	Purine Metabolism
N2,N2-dimethylguanosine	0.704254	4.21558e-14	7.52922e-13	13.3751	Nucleotide	Purine Metabolism
N6-carbamoylthreonyladenosine	0.762791	3.94921e-23	3.79124e-21	22.4035	Nucleotide	Purine Metabolism
N6-succinyladenosine	0.583952	3.53949e-09	2.8024e-08	8.45106	Nucleotide	Purine Metabolism
urate	0.152988	0.00401039	0.00944778	2.39681	Nucleotide	Purine Metabolism
xanthine	0.334181	0.0016851	0.00434281	2.77337	Nucleotide	Purine Metabolism
xanthosine	0.546791	3.63164e-07	1.78788e-06	6.4399	Nucleotide	Purine Metabolism
2'-deoxyuridine	0.163499	0.00542214	0.0125428	2.26583	Nucleotide	Pyrimidine Metabolism
2'-O-methylcytidine	0.300681	1.30957e-06	5.78019e-06	5.88287	Nucleotide	Pyrimidine Metabolism
2'-O-methyluridine	0.215087	0.00549159	0.0126274	2.2603	Nucleotide	Pyrimidine Metabolism
3-aminoisobutyrate	0.383662	1.62623e-05	5.89126e-05	4.78882	Nucleotide	Pyrimidine Metabolism
3-ureidopropionate	0.315599	0.00260669	0.00649902	2.58391	Nucleotide	Pyrimidine Metabolism
5,6-dihydrothymine	0.393139	4.72805e-13	7.26228e-12	12.3253	Nucleotide	Pyrimidine Metabolism
5,6-dihydrouracil	0.273377	5.69118e-06	2.23001e-05	5.2448	Nucleotide	Pyrimidine Metabolism
5,6-dihydrouridine	0.675983	6.49161e-27	9.97111e-25	26.1876	Nucleotide	Pyrimidine Metabolism
beta-alanine	0.216527	9.21927e-05	0.000297496	4.0353	Nucleotide	Pyrimidine Metabolism
cytidine	0.609764	1.3779e-19	7.05485e-18	18.8608	Nucleotide	Pyrimidine Metabolism
dihydroorotate	0.366085	0.000100517	0.000321654	3.99776	Nucleotide	Pyrimidine Metabolism
N-acetyl-beta-alanine	0.400469	1.5415e-07	8.05355e-07	6.81206	Nucleotide	Pyrimidine Metabolism
orotate	0.424753	0.00306125	0.00751132	2.5141	Nucleotide	Pyrimidine Metabolism
orotidine	0.927292	7.63959e-08	4.2516e-07	7.11693	Nucleotide	Pyrimidine Metabolism
pseudouridine	0.630464	1.22761e-25	1.57134e-23	24.9109	Nucleotide	Pyrimidine Metabolism
uracil	0.164389	0.00134878	0.00355967	2.87006	Nucleotide	Pyrimidine Metabolism
glycocholenate sulfate*	0.365261	5.52165e-06	2.17468e-05	5.25793	Lipid	Secondary Bile Acid Metabolism
glycolithocholate sulfate*	0.255337	0.0117355	0.0251757	1.9305	Lipid	Secondary Bile Acid Metabolism
taurocholenate sulfate*	0.413935	6.56897e-05	0.000218397	4.1825	Lipid	Secondary Bile Acid Metabolism
taurolithocholate 3-sulfate	0.327674	0.00147473	0.00387874	2.83129	Lipid	Secondary Bile Acid Metabolism
sphingosine	0.205883	0.00111212	0.00297598	2.95385	Lipid	Sphingosines
4-cholesten-3-one	0.218666	0.000143725	0.000448701	3.84247	Lipid	Sterol
beta-sitosterol	0.173734	0.00799739	0.0179067	2.09705	Lipid	Sterol
cholesterol	0.181885	9.95896e-05	0.00032002	4.00179	Lipid	Sterol
2-methylcitrate/homocitrate	0.584454	5.1795e-10	5.03526e-09	9.28571	Energy	TCA Cycle
aconitate [cis or trans]	0.224454	0.00508688	0.0118028	2.29355	Energy	TCA Cycle
alpha-CEHC glucuronide*	0.313009	0.000200091	0.000597938	3.69877	Cofactors and Vitamins	Tocopherol Metabolism
alpha-CEHC sulfate	0.467783	4.30932e-06	1.73275e-05	5.36559	Cofactors and Vitamins	Tocopherol Metabolism
delta-CEHC glucuronide*	0.349829	1.30591e-05	4.86864e-05	4.88409	Cofactors and Vitamins	Tocopherol Metabolism
gamma-CEHC glucuronide*	0.634343	1.28515e-09	1.12158e-08	8.89105	Cofactors and Vitamins	Tocopherol Metabolism
3-indoxyl sulfate	0.454048	6.71971e-06	2.60643e-05	5.17265	Amino Acid	Tryptophan Metabolism
C-glycosyltryptophan	0.63999	1.06315e-19	5.83212e-18	18.9734	Amino Acid	Tryptophan Metabolism
indoleacetate	0.408851	7.57087e-09	5.64508e-08	8.12085	Amino Acid	Tryptophan Metabolism
indoleacetylglutamine	0.749192	4.78039e-11	5.56263e-10	10.3205	Amino Acid	Tryptophan Metabolism
indolelactate	0.428453	6.26422e-08	3.64464e-07	7.20313	Amino Acid	Tryptophan Metabolism
N-acetyltryptophan	1.28306	0.000178713	0.000549006	3.74784	Amino Acid	Tryptophan Metabolism
picolinate	0.424094	0.000136474	0.000427803	3.86495	Amino Acid	Tryptophan Metabolism
xanthurenate	0.35746	0.000112599	0.000357337	3.94847	Amino Acid	Tryptophan Metabolism
2-hydroxyphenylacetate	0.52412	5.57653e-10	5.23098e-09	9.25364	Amino Acid	Tyrosine Metabolism
3-(4-hydroxyphenyl)lactate	0.518887	1.66328e-08	1.11504e-07	7.77903	Amino Acid	Tyrosine Metabolism
3,4-dihydroxyphenylacetate sulfate	0.309963	0.005608	0.0128565	2.25119	Amino Acid	Tyrosine Metabolism
3-hydroxyphenylacetate sulfate	0.320962	0.00178919	0.00456512	2.74734	Amino Acid	Tyrosine Metabolism
3-methoxytyramine sulfate	0.402477	1.41182e-06	6.16067e-06	5.85022	Amino Acid	Tyrosine Metabolism
3-methoxytyrosine	0.157521	0.0232515	0.046503	1.63355	Amino Acid	Tyrosine Metabolism
4-hydroxyphenylacetatoylcarnitine	0.562055	1.26574e-09	1.11735e-08	8.89765	Amino Acid	Tyrosine Metabolism
4-hydroxyphenylpyruvate	0.420231	1.26359e-07	6.78627e-07	6.89839	Amino Acid	Tyrosine Metabolism
4-methoxyphenol sulfate	0.391575	8.01251e-05	0.000260746	4.09623	Amino Acid	Tyrosine Metabolism
5-hydroxymethyl-2-furoic acid	0.354777	1.55548e-05	5.68862e-05	4.80814	Amino Acid	Tyrosine Metabolism
dopamine 3-O-sulfate	0.429176	6.4832e-09	4.88147e-08	8.18821	Amino Acid	Tyrosine Metabolism
dopamine 4-sulfate	0.345584	1.014e-05	3.83621e-05	4.99396	Amino Acid	Tyrosine Metabolism
homovanillate	0.63943	1.70968e-09	1.45892e-08	8.76709	Amino Acid	Tyrosine Metabolism
homovanillate sulfate	0.801384	3.73752e-10	3.68002e-09	9.42742	Amino Acid	Tyrosine Metabolism
indoxyl glucuronide	0.625361	3.09693e-08	1.85816e-07	7.50907	Amino Acid	Tyrosine Metabolism
N-acetyltyrosine	0.628654	5.54888e-12	6.98613e-11	11.2558	Amino Acid	Tyrosine Metabolism
N-formylphenylalanine	0.30466	0.00117035	0.00312093	2.93168	Amino Acid	Tyrosine Metabolism
p-cresol glucuronide*	0.612906	3.42451e-08	2.03878e-07	7.4654	Amino Acid	Tyrosine Metabolism
phenol glucuronide	0.322009	0.00449512	0.0105252	2.34726	Amino Acid	Tyrosine Metabolism
tyramine O-sulfate	0.273436	0.00333559	0.00810675	2.47683	Amino Acid	Tyrosine Metabolism
vanillactate	0.863757	1.6084e-14	3.25066e-13	13.7936	Amino Acid	Tyrosine Metabolism
vanillylmandelate	0.773699	2.8282e-08	1.73764e-07	7.54849	Amino Acid	Tyrosine Metabolism
2-oxoarginine*	0.246026	0.00162899	0.00422305	2.78808	Amino Acid	Urea cycle; Arginine and Proline Metabolism
3-hydroxyproline	0.549843	7.16119e-36	2.7499e-33	35.145	Amino Acid	Urea cycle; Arginine and Proline Metabolism
argininate*	0.374758	2.83626e-07	1.40532e-06	6.54725	Amino Acid	Urea cycle; Arginine and Proline Metabolism
dimethylarginine	0.334272	1.97858e-09	1.66983e-08	8.70365	Amino Acid	Urea cycle; Arginine and Proline Metabolism
homocitrulline	0.546	1.22605e-13	2.09246e-12	12.9115	Amino Acid	Urea cycle; Arginine and Proline Metabolism
hydroxyproline	0.26524	2.99541e-05	0.000105044	4.52354	Amino Acid	Urea cycle; Arginine and Proline Metabolism
N2,N5-diacetylornithine	0.458306	1.37905e-05	5.09187e-05	4.86042	Amino Acid	Urea cycle; Arginine and Proline Metabolism
N-acetylarginine	0.241749	4.28461e-05	0.000146901	4.36809	Amino Acid	Urea cycle; Arginine and Proline Metabolism
N-acetylcitrulline	0.604097	5.6799e-10	5.25562e-09	9.24566	Amino Acid	Urea cycle; Arginine and Proline Metabolism
N-acetylproline	0.515576	9.97147e-11	1.06362e-09	10.0012	Amino Acid	Urea cycle; Arginine and Proline Metabolism
N-delta-acetylornithine	0.151818	0.0149566	0.0313445	1.82517	Amino Acid	Urea cycle; Arginine and Proline Metabolism
N-methylproline	0.233177	0.00178302	0.00456454	2.74884	Amino Acid	Urea cycle; Arginine and Proline Metabolism
prolylhydroxyproline	0.469834	3.48e-16	1.16202e-14	15.4584	Amino Acid	Urea cycle; Arginine and Proline Metabolism
urea	0.444805	6.14088e-13	8.89848e-12	12.2118	Amino Acid	Urea cycle; Arginine and Proline Metabolism
dehydroisoandrosterone sulfate	-0.221023	0.00171011	0.00439252	2.76698	Lipid	Androgenic Steroids
4-methyl-2-oxopentanoate	-0.14734	0.0103974	0.0224304	1.98307	Amino Acid	BCAA Metabolism
arachidonoylcholine	-0.278177	0.000493181	0.00139765	3.30699	Lipid	Fatty Acid Metabolism (Acyl Choline)
dihomo-linolenoyl-choline	-0.251461	0.000484147	0.00137713	3.31502	Lipid	Fatty Acid Metabolism (Acyl Choline)
docosahexaenoylcholine	-0.218672	0.00345885	0.00837979	2.46107	Lipid	Fatty Acid Metabolism (Acyl Choline)
linoleoylcholine*	-0.183242	0.0149784	0.0313445	1.82453	Lipid	Fatty Acid Metabolism (Acyl Choline)
palmitoylcholine	-0.168532	0.0222311	0.044695	1.65304	Lipid	Fatty Acid Metabolism (Acyl Choline)
2-aminooctanoate	-0.279855	0.000186322	0.000563768	3.72974	Lipid	Fatty Acid, Amino
hydroxy-CMPF*	-0.214262	0.00190735	0.00483446	2.71957	Lipid	Fatty Acid, Dicarboxylate
1,5-anhydroglucitol (1,5-AG)	-0.281938	0.000157353	0.000487288	3.80312	Carbohydrate	Glycolysis, Gluconeogenesis, and Pyruvate Metabolism
arachidonoylcarnitine (C20:4)	-0.115066	0.0155488	0.0323616	1.8083	Lipid	Long-chain Acylcarnitine
behenoylcarnitine (C22)*	0.152109	0.00923325	0.0202027	2.03465	Lipid	Long-chain Acylcarnitine
1-arachidonoyl-GPC* (20:4)*	-0.247443	0.000336121	0.000985272	3.4735	Lipid	Lysophosphatidylcholine
1-lignoceroyl-GPC (24:0)	-0.180853	0.0125125	0.0266194	1.90266	Lipid	Lysophosphatidylcholine
1-palmitoyl-GPC (16:0)	-0.172333	0.00392453	0.00930259	2.40621	Lipid	Lysophosphatidylcholine
1-stearoyl-GPC (18:0)	-0.20034	0.00239592	0.006033	2.62053	Lipid	Lysophosphatidylcholine
2-palmitoyl-GPC* (16:0)*	-0.191982	0.00150933	0.00394273	2.82122	Lipid	Lysophosphatidylcholine
1-arachidonoyl-GPE (20:4n6)*	-0.117688	0.0166749	0.0343333	1.77794	Lipid	Lysophospholipid
1-cerotoyl-GPC (26:0)*	-0.206061	1.33835e-05	4.96547e-05	4.87343	Lipid	Lysophospholipid
1-(1-enyl-palmitoyl)-GPC (P-16:0)*	-0.270675	0.000106781	0.00034028	3.97151	Lipid	Lysoplasmalogen
1-(1-enyl-palmitoyl)-GPE (P-16:0)*	-0.155034	0.0195148	0.0397543	1.70964	Lipid	Lysoplasmalogen
1-(1-enyl-stearoyl)-GPE (P-18:0)*	-0.191479	0.00664754	0.0151493	2.17734	Lipid	Lysoplasmalogen
S-methylcysteine	-0.175324	0.0026939	0.00667392	2.56962	Amino Acid	Methionine, Cysteine, SAM and Taurine Metabolism
1-myristoyl-2-arachidonoyl-GPC (14:0/20:4)*	-0.163537	0.0101867	0.0220999	1.99197	Lipid	Phosphatidylcholine
glycerophosphoethanolamine	-0.123763	0.0162095	0.0336456	1.79023	Lipid	Phospholipid Metabolism
glycerophosphorylcholine	-0.244994	0.000126815	0.000399155	3.89683	Lipid	Phospholipid Metabolism
1-(1-enyl-palmitoyl)-2-arachidonoyl-GPC (P-16:0/20:4)*	-0.221854	2.73493e-06	1.13537e-05	5.56305	Lipid	Plasmalogen
1-(1-enyl-palmitoyl)-2-arachidonoyl-GPE (P-16:0/20:4)*	-0.161179	0.000405252	0.00117447	3.39227	Lipid	Plasmalogen
1-(1-enyl-palmitoyl)-2-linoleoyl-GPC (P-16:0/18:2)*	-0.174326	0.000408188	0.00117771	3.38914	Lipid	Plasmalogen
1-(1-enyl-palmitoyl)-2-linoleoyl-GPE (P-16:0/18:2)*	-0.288494	9.48686e-06	3.60688e-05	5.02288	Lipid	Plasmalogen
1-(1-enyl-stearoyl)-2-arachidonoyl-GPE (P-18:0/20:4)*	-0.255283	7.93316e-06	3.04633e-05	5.10055	Lipid	Plasmalogen
1-(1-enyl-stearoyl)-2-linoleoyl-GPE (P-18:0/18:2)*	-0.142429	0.00668385	0.015187	2.17497	Lipid	Plasmalogen
HWESASXX*	-0.131403	0.00887617	0.0196225	2.05177	Peptide	Polypeptide
uridine	-0.127988	0.0164091	0.0338768	1.78492	Nucleotide	Pyrimidine Metabolism
deoxycholate	-0.302109	1.11571e-05	4.2003e-05	4.95245	Lipid	Secondary Bile Acid Metabolism
isoursodeoxycholate	-0.198238	0.0193476	0.0395186	1.71337	Lipid	Secondary Bile Acid Metabolism
ursodeoxycholate	-0.240004	0.0140516	0.0296474	1.85227	Lipid	Secondary Bile Acid Metabolism
sphingomyelin (d18:1/18:1, d18:2/18:0)	-0.115779	0.0154465	0.0322362	1.81117	Lipid	Sphingomyelins
sphingomyelin (d18:1/20:0, d16:1/22:0)*	-0.18416	0.000514775	0.00144816	3.28838	Lipid	Sphingomyelins
sphingomyelin (d18:1/20:1, d18:2/20:0)*	-0.192753	0.000123142	0.000389188	3.9096	Lipid	Sphingomyelins
sphingomyelin (d18:1/21:0, d17:1/22:0, d16:1/23:0)*	-0.184468	0.0074316	0.0167374	2.12892	Lipid	Sphingomyelins
sphingomyelin (d18:1/22:1, d18:2/22:0, d16:1/24:1)*	-0.127242	0.00813851	0.0181673	2.08945	Lipid	Sphingomyelins
sphingomyelin (d18:1/25:0, d19:0/24:1, d20:1/23:0, d19:1/24:0)*	-0.166738	0.00973339	0.0212365	2.01174	Lipid	Sphingomyelins
sphingomyelin (d18:2/24:2)*	-0.116066	0.0176751	0.0362953	1.75264	Lipid	Sphingomyelins
stearoyl sphingomyelin (d18:1/18:0)	-0.146688	0.00281353	0.00694788	2.55075	Lipid	Sphingomyelins
tricosanoyl sphingomyelin (d18:1/23:0)*	-0.16215	0.0146205	0.0307631	1.83504	Lipid	Sphingomyelins
alpha-ketoglutarate	-0.149394	0.00816109	0.0181673	2.08825	Energy	TCA Cycle
serotonin	-0.294819	0.000610804	0.00170581	3.2141	Amino Acid	Tryptophan Metabolism
tryptophan	-0.201835	1.92432e-05	6.90595e-05	4.71572	Amino Acid	Tryptophan Metabolism
thyroxine	-0.28758	1.02552e-07	5.58581e-07	6.98906	Amino Acid	Tyrosine Metabolism
homoarginine	-0.376901	1.06128e-09	9.47751e-09	8.97417	Amino Acid	Urea cycle; Arginine and Proline Metabolism
beta-cryptoxanthin	-0.285213	3.95955e-05	0.000136365	4.40235	Cofactors and Vitamins	Vitamin A Metabolism
carotene diol	-0.250682	0.000220587	0.000656631	3.65642	Cofactors and Vitamins	Vitamin A Metabolism
pyridoxate	0.555711	4.05882e-07	1.94823e-06	6.3916	Cofactors and Vitamins	Vitamin B6 Metabolism
Note: Significant associations between N-formylmethionine abundance and the 983 individual metabolites in the VITdAL-ICU cohort at day 0 were determined utilizing linear regression correcting for age, sex, baseline 25(OH)D, SAPS II, admission diagnosis and creatinine at day 0. A q-value threshold of 0.05 was used to identify all significant associations. For the Acylcarnitine sub pathway: a capit…

## Sheet: Day 0 VITdAL-ICU adj Propofol
Significantly Different Metabolites with increased N-formylmethionine abundance in the VITdAL-ICU Cohort at day 0 (N=428): Multivariate Linear Regression including Propofol exposure at day 0
Metabolite	Beta Coefficient	p-value	q-value	-log(10)p	Super Pathway	Sub Pathway
4-hydroxyphenylacetylglutamine	0.881274	5.80244e-16	1.50177e-14	15.2364	Peptide	Acetylated Peptides
phenylacetylglutamate	0.808883	8.65441e-11	8.86212e-10	10.0628	Peptide	Acetylated Peptides
phenylacetylmethionine	0.590057	8.18224e-10	6.98218e-09	9.08713	Peptide	Acetylated Peptides
phenylacetylglutamine	0.575546	3.22953e-14	5.76809e-13	13.4909	Peptide	Acetylated Peptides
phenylacetylhistidine	0.460992	4.09262e-08	2.22917e-07	7.388	Peptide	Acetylated Peptides
N6-carboxymethyllysine	0.343111	2.59744e-06	1.02299e-05	5.58545	Carbohydrate	Advanced Glycation End-product
N-acetylalanine	0.64416	3.42577e-35	8.76997e-33	34.4652	Amino Acid	Alanine and Aspartate Metabolism
hydroxyasparagine	0.599588	4.35599e-22	3.04127e-20	21.3609	Amino Acid	Alanine and Aspartate Metabolism
N-acetylaspartate (NAA)	0.223968	0.000160657	0.000472739	3.7941	Amino Acid	Alanine and Aspartate Metabolism
N-acetylneuraminate	0.558699	2.38925e-13	3.66989e-12	12.6217	Carbohydrate	Aminosugar Metabolism
glucuronate	0.544888	1.05252e-10	1.04978e-09	9.97777	Carbohydrate	Aminosugar Metabolism
N-acetylglucosamine/N-acetylgalactosamine	0.477666	7.86659e-15	1.54911e-13	14.1042	Carbohydrate	Aminosugar Metabolism
N-acetylglucosaminylasparagine	0.454255	1.92872e-09	1.49622e-08	8.71473	Carbohydrate	Aminosugar Metabolism
5alpha-androstan-3alpha,17beta-diol disulfate	0.593826	1.33711e-07	6.54076e-07	6.87383	Lipid	Androgenic Steroids
androsterone glucuronide	0.59057	1.33089e-06	5.52501e-06	5.87586	Lipid	Androgenic Steroids
etiocholanolone glucuronide	0.577864	3.03503e-08	1.7139e-07	7.51784	Lipid	Androgenic Steroids
11-ketoetiocholanolone glucuronide	0.514578	1.14339e-06	4.7985e-06	5.9418	Lipid	Androgenic Steroids
5alpha-androstan-3alpha,17alpha-diol disulfate	0.421253	4.03119e-05	0.000131743	4.39457	Lipid	Androgenic Steroids
5alpha-androstan-3alpha,17beta-diol monosulfate	0.35444	0.00303214	0.00716466	2.51825	Lipid	Androgenic Steroids
5alpha-androstan-3beta,17beta-diol disulfate	0.323469	0.000178501	0.00052324	3.74836	Lipid	Androgenic Steroids
5alpha-androstan-3beta,17alpha-diol disulfate	0.300863	0.00180304	0.00445222	2.74399	Lipid	Androgenic Steroids
androstenediol (3beta,17beta) disulfate	0.236834	0.00104947	0.00270468	2.97903	Lipid	Androgenic Steroids
gulonate*	0.643815	5.95903e-14	9.94899e-13	13.2248	Cofactors and Vitamins	Ascorbate and Aldarate Metabolism
threonate	0.245041	4.74378e-06	1.79469e-05	5.32388	Cofactors and Vitamins	Ascorbate and Aldarate Metabolism
2,3-dihydroxy-2-methylbutyrate	0.457173	1.63441e-08	9.88366e-08	7.78664	Amino Acid	BCAA Metabolism
2-hydroxy-3-methylvalerate	0.397739	1.05017e-05	3.84062e-05	4.97874	Amino Acid	BCAA Metabolism
3-hydroxy-2-ethylpropionate	0.337976	1.12495e-07	5.57396e-07	6.94887	Amino Acid	BCAA Metabolism
3-hydroxyisobutyrate	0.28348	0.00115554	0.00295819	2.93721	Amino Acid	BCAA Metabolism
3-methylglutaconate	0.576411	8.02055e-09	5.31016e-08	8.0958	Amino Acid	BCAA Metabolism
alpha-hydroxyisovalerate	0.282241	0.000273352	0.00076899	3.56328	Amino Acid	BCAA Metabolism
beta-hydroxyisovalerate	0.376443	4.05607e-08	2.22505e-07	7.39189	Amino Acid	BCAA Metabolism
ethylmalonate	0.444243	2.5987e-15	5.5439e-14	14.5852	Amino Acid	BCAA Metabolism
isobutyrylglycine (C4)	0.428227	5.32174e-07	2.34891e-06	6.27395	Amino Acid	BCAA Metabolism
isovalerylglycine	0.452828	2.91525e-05	9.69228e-05	4.53532	Amino Acid	BCAA Metabolism
methylmalonate	0.318097	4.41607e-06	1.67898e-05	5.35496	Lipid	BCAA Metabolism
methylsuccinate	0.294584	0.000882095	0.00232578	3.05448	Amino Acid	BCAA Metabolism
N-acetylisoleucine	0.558881	6.07368e-17	2.02808e-15	16.2165	Amino Acid	BCAA Metabolism
N-acetylleucine	0.671033	1.28732e-12	1.70459e-11	11.8903	Amino Acid	BCAA Metabolism
N-acetylvaline	0.669965	9.76766e-23	8.33507e-21	22.0102	Amino Acid	BCAA Metabolism
propionylglycine (C3)	0.185454	0.0044621	0.0100277	2.35046	Lipid	BCAA Metabolism
deoxycarnitine	0.395388	6.66413e-11	7.1084e-10	10.1763	Lipid	Carnitine Metabolism
carnitine	0.219772	8.90736e-05	0.00027039	4.05025	Lipid	Carnitine Metabolism
N-palmitoyl-sphingosine (d18:1/16:0)	0.376664	7.8766e-09	5.2602e-08	8.10366	Lipid	Ceramides
N-stearoyl-sphingosine (d18:1/18:0)*	0.280461	3.9705e-05	0.000130314	4.40115	Lipid	Ceramides
ceramide (d16:1/24:1, d18:1/22:1)*	0.247434	2.91428e-05	9.69228e-05	4.53547	Lipid	Ceramides
ceramide (d18:1/17:0, d17:1/18:0)*	0.230535	0.00111279	0.00285826	2.95359	Lipid	Ceramides
N-palmitoyl-heptadecasphingosine (d17:1/16:0)*	0.228548	0.000843271	0.00223321	3.07403	Lipid	Ceramides
ceramide (d18:2/24:1, d18:1/24:2)*	0.217574	8.58836e-05	0.000262783	4.06609	Lipid	Ceramides
N-palmitoyl-sphingadienine (d18:2/16:0)*	0.193475	0.00449203	0.010058	2.34756	Lipid	Ceramides
ceramide (d18:1/20:0, d16:1/22:0, d20:1/18:0)*	0.187758	0.00204	0.00495798	2.69037	Lipid	Ceramides
N-stearoyl-sphingadienine (d18:2/18:0)*	0.173534	0.00565954	0.0124542	2.24722	Lipid	Ceramides
cortisol 21-glucuronide	0.543217	9.65209e-09	6.12629e-08	8.01538	Lipid	Corticosteroids
cortisol	0.20927	0.0152381	0.03096	1.81707	Lipid	Corticosteroids
creatinine	0.462207	1.25575e-14	2.41103e-13	13.9011	Amino Acid	Creatine Metabolism
oleoyl-oleoyl-glycerol (18:1/18:1) [2]*	0.247465	5.18136e-05	0.000165582	4.28556	Lipid	Diacylglycerol
oleoyl-oleoyl-glycerol (18:1/18:1) [1]*	0.226137	0.000137386	0.000407316	3.86206	Lipid	Diacylglycerol
palmitoyl-palmitoyl-glycerol (16:0/16:0) [2]*	0.210498	0.00392001	0.00896003	2.40671	Lipid	Diacylglycerol
palmitoyl-oleoyl-glycerol (16:0/18:1) [2]*	0.196796	0.00158587	0.00394957	2.79973	Lipid	Diacylglycerol
palmitoyl-oleoyl-glycerol (16:0/18:1) [1]*	0.181235	0.00329557	0.00771645	2.48207	Lipid	Diacylglycerol
oleoyl-linoleoyl-glycerol (18:1/18:2) [1]	0.137168	0.020153	0.039383	1.69566	Lipid	Diacylglycerol
oleoyl-linoleoyl-glycerol (18:1/18:2) [2]	0.136509	0.0221544	0.042643	1.65454	Lipid	Diacylglycerol
N-palmitoyl-sphinganine (d18:0/16:0)	0.372191	3.05756e-07	1.44062e-06	6.51462	Lipid	Dihydroceramides
N-stearoyl-sphinganine (d18:0/18:0)*	0.22663	0.00440226	0.00994393	2.35632	Lipid	Dihydroceramides
prolylglycine	0.570128	3.38271e-22	2.59792e-20	21.4707	Peptide	Dipeptide
valylglycine	0.239924	0.000566008	0.00154147	3.24718	Peptide	Dipeptide
isoleucylglycine	0.216651	7.36882e-05	0.000228196	4.1326	Peptide	Dipeptide
glycylvaline	0.10838	0.00553924	0.0122952	2.25655	Peptide	Dipeptide
sucrose	0.411911	2.28251e-07	1.0956e-06	6.64159	Carbohydrate	Disaccharides and Oligosaccharides
N-oleoylserine	0.173881	0.00985626	0.0208529	2.00629	Lipid	Endocannabinoid
hexanoylglutamine	0.74021	3.67724e-12	4.48274e-11	11.4345	Lipid	Fatty Acid Metabolism (Acyl Glutamine)
trans-2-hexenoylglycine	0.402425	1.95942e-05	6.74813e-05	4.70787	Lipid	Fatty Acid Metabolism(Acyl Glycine)
hexanoylglycine (C6)	0.198643	0.00561263	0.0123865	2.25083	Lipid	Fatty Acid Metabolism(Acyl Glycine)
N-acetyl-2-aminooctanoate*	0.301756	0.000821031	0.00219704	3.08564	Lipid	Fatty Acid, Amino
2-hydroxyadipate	0.718448	5.86282e-09	4.02022e-08	8.23189	Lipid	Fatty Acid, Dicarboxylate
3-hydroxyadipate*	0.656027	8.69445e-08	4.39299e-07	7.06076	Lipid	Fatty Acid, Dicarboxylate
3-methyladipate	0.644148	6.41391e-10	5.66194e-09	9.19288	Lipid	Fatty Acid, Dicarboxylate
suberate (C8-DC)	0.631026	2.54477e-13	3.83212e-12	12.5944	Lipid	Fatty Acid, Dicarboxylate
heptenedioate (C7:1-DC)*	0.612135	2.80766e-10	2.59793e-09	9.55166	Lipid	Fatty Acid, Dicarboxylate
adipate	0.49714	2.33563e-05	7.86737e-05	4.6316	Lipid	Fatty Acid, Dicarboxylate
3-carboxy-4-methyl-5-pentyl-2-furanpropionate (3-CMPFP)	0.423266	2.0299e-10	1.92465e-09	9.69253	Lipid	Fatty Acid, Dicarboxylate
octadecenedioate (C18:1-DC)*	0.304621	0.0215206	0.0415271	1.66715	Lipid	Fatty Acid, Dicarboxylate
sebacate (C10-DC)	0.273457	0.0187666	0.0372423	1.72661	Lipid	Fatty Acid, Dicarboxylate
azelate (nonanedioate; C9)	0.224989	0.000123667	0.000371	3.90775	Lipid	Fatty Acid, Dicarboxylate
maleate	0.192444	0.0193984	0.0381963	1.71224	Lipid	Fatty Acid, Dicarboxylate
5-hydroxyhexanoate	0.517526	5.30555e-08	2.84942e-07	7.27527	Lipid	Fatty Acid, Monohydroxy
3-hydroxyhexanoate	0.385941	0.000204586	0.000588472	3.68912	Lipid	Fatty Acid, Monohydroxy
2-hydroxynervonate*	0.275986	2.63989e-06	1.03441e-05	5.57841	Lipid	Fatty Acid, Monohydroxy
2-hydroxybehenate	0.197802	5.25178e-05	0.000165982	4.27969	Lipid	Fatty Acid, Monohydroxy
2-hydroxyoctanoate	0.148775	0.00609523	0.0132987	2.21501	Lipid	Fatty Acid, Monohydroxy
2-hydroxyarachidate*	0.124256	0.0230593	0.0441635	1.63715	Lipid	Fatty Acid, Monohydroxy
mannitol/sorbitol	0.34283	0.000927263	0.00242224	3.0328	Carbohydrate	Fructose, Mannose and Galactose Metabolism
galactonate	0.232334	0.0188983	0.0373109	1.72358	Carbohydrate	Fructose, Mannose and Galactose Metabolism
gamma-glutamylphenylalanine	0.393749	5.10883e-09	3.56689e-08	8.29168	Peptide	Gamma-glutamyl Amino Acid
gamma-glutamylisoleucine*	0.246655	1.564e-05	5.50986e-05	4.80576	Peptide	Gamma-glutamyl Amino Acid
gamma-glutamylleucine	0.225	0.000727475	0.00196726	3.13818	Peptide	Gamma-glutamyl Amino Acid
gamma-glutamylvaline	0.207983	6.33813e-05	0.000198681	4.19804	Peptide	Gamma-glutamyl Amino Acid
gamma-glutamylhistidine	0.20541	0.00621419	0.0135198	2.20662	Peptide	Gamma-glutamyl Amino Acid
N-acetylglutamine	0.656531	6.02376e-08	3.16866e-07	7.22013	Amino Acid	Glutamate Metabolism
N-acetyl-aspartyl-glutamate (NAAG)	0.604228	1.73106e-13	2.7697e-12	12.7617	Amino Acid	Glutamate Metabolism
alpha-ketoglutaramate*	0.476991	2.57983e-08	1.48971e-07	7.58841	Amino Acid	Glutamate Metabolism
beta-citrylglutamate	0.474212	1.51815e-08	9.25347e-08	7.81869	Amino Acid	Glutamate Metabolism
N-acetylglutamate	0.374362	1.07214e-06	4.52418e-06	5.96975	Amino Acid	Glutamate Metabolism
citramalate	0.360718	2.63352e-07	1.24848e-06	6.57946	Amino Acid	Glutamate Metabolism
carboxyethyl-GABA	0.341685	6.69752e-09	4.5322e-08	8.17409	Amino Acid	Glutamate Metabolism
pyroglutamine*	0.182696	0.00187888	0.00461016	2.7261	Amino Acid	Glutamate Metabolism
cysteinylglycine	0.661546	1.18323e-16	3.78633e-15	15.9269	Amino Acid	Glutathione Metabolism
cys-gly, oxidized	0.368555	1.25281e-06	5.22911e-06	5.90212	Amino Acid	Glutathione Metabolism
5-oxoproline	0.30371	0.00139608	0.00352694	2.85509	Amino Acid	Glutathione Metabolism
2-hydroxybutyrate/2-hydroxyisobutyrate	0.160691	0.0224922	0.043185	1.64797	Amino Acid	Glutathione Metabolism
glycerol	0.186952	0.00196786	0.0048131	2.70601	Lipid	Glycerolipid Metabolism
N-acetylserine	0.70476	1.44691e-29	2.77807e-27	28.8396	Amino Acid	Glycine, Serine and Threonine Metabolism
N-acetylthreonine	0.680552	3.68447e-26	4.04239e-24	25.4336	Amino Acid	Glycine, Serine and Threonine Metabolism
allo-threonine	0.407239	2.53281e-09	1.85257e-08	8.5964	Amino Acid	Glycine, Serine and Threonine Metabolism
N-acetylglycine	0.168126	0.00134707	0.00341435	2.87061	Amino Acid	Glycine, Serine and Threonine Metabolism
dimethylglycine	0.118935	0.0254209	0.0482056	1.59481	Amino Acid	Glycine, Serine and Threonine Metabolism
lactate	0.11636	0.0194463	0.0381963	1.71116	Carbohydrate	Glycolysis, Gluconeogenesis, and Pyruvate Metabolism
1-methylguanidine	0.816274	2.30224e-14	4.20981e-13	13.6378	Amino Acid	Guanidino and Acetamido Metabolism
guanidinosuccinate	0.551993	8.48499e-08	4.34431e-07	7.07135	Amino Acid	Guanidino and Acetamido Metabolism
4-guanidinobutanoate	0.505922	6.22225e-08	3.25081e-07	7.20605	Amino Acid	Guanidino and Acetamido Metabolism
L-urobilin	0.335464	0.0255636	0.0483567	1.59238	Cofactors and Vitamins	Hemoglobin and Porphyrin Metabolism
glycosyl-N-palmitoyl-sphingosine (d18:1/16:0)	0.201581	0.000658805	0.00178785	3.18124	Lipid	Hexosylceramides
glycosyl-N-(2-hydroxynervonoyl)-sphingosine (d18:1/24:1(2OH))*	0.157143	0.0104477	0.0220435	1.98098	Lipid	Hexosylceramides
N-acetyl-1-methylhistidine*	0.774072	2.53776e-17	8.8591e-16	16.5955	Amino Acid	Histidine Metabolism
hydantoin-5-propionic acid	0.697338	9.35109e-09	5.9847e-08	8.02914	Amino Acid	Histidine Metabolism
1-methylhistidine	0.682924	8.52433e-22	5.45557e-20	21.0693	Amino Acid	Histidine Metabolism
imidazole propionate	0.649262	1.7516e-06	7.19372e-06	5.75657	Amino Acid	Histidine Metabolism
1-methyl-4-imidazoleacetate	0.641127	1.72549e-15	4.01569e-14	14.7631	Amino Acid	Histidine Metabolism
1-ribosyl-imidazoleacetate*	0.574076	1.56857e-15	3.76458e-14	14.8045	Amino Acid	Histidine Metabolism
imidazole lactate	0.476146	1.84155e-11	2.07987e-10	10.7348	Amino Acid	Histidine Metabolism
N-acetylhistidine	0.46683	1.34604e-09	1.07683e-08	8.87094	Amino Acid	Histidine Metabolism
N-acetylcarnosine	0.43982	2.37383e-09	1.75298e-08	8.62455	Amino Acid	Histidine Metabolism
trans-urocanate	0.413376	0.000191657	0.000557546	3.71748	Amino Acid	Histidine Metabolism
3-methylhistidine	0.328647	4.26788e-05	0.000138887	4.36979	Amino Acid	Histidine Metabolism
N-acetyl-3-methylhistidine*	0.298669	0.000834383	0.00222024	3.07863	Amino Acid	Histidine Metabolism
myo-inositol	0.425907	2.46496e-06	9.75818e-06	5.60819	Lipid	Inositol Metabolism
lactosyl-N-nervonoyl-sphingosine (d18:1/24:1)*	0.125863	0.0188667	0.0373109	1.7243	Lipid	Lactosylceramides
erucate (22:1n9)	0.239899	0.00342717	0.0080002	2.46506	Lipid	Long Chain Fatty Acid
eicosenoate (20:1n9 or 1n11)	0.16943	0.0144994	0.0296159	1.83865	Lipid	Long Chain Fatty Acid
arachidate (20:0)	0.139622	0.00404092	0.00920898	2.39352	Lipid	Long Chain Fatty Acid
nonadecanoate (19:0)	0.114592	0.0201176	0.039383	1.69642	Lipid	Long Chain Fatty Acid
5-(galactosylhydroxy)-L-lysine	0.629143	2.64652e-19	1.27033e-17	18.5773	Amino Acid	Lysine Metabolism
N6,N6,N6-trimethyllysine	0.491947	1.32248e-11	1.53889e-10	10.8786	Amino Acid	Lysine Metabolism
6-oxopiperidine-2-carboxylate	0.445126	2.76245e-09	2.00147e-08	8.55871	Amino Acid	Lysine Metabolism
5-hydroxylysine	0.339799	2.81185e-11	3.12972e-10	10.551	Amino Acid	Lysine Metabolism
N6-acetyllysine	0.33224	1.91742e-12	2.49589e-11	11.7173	Amino Acid	Lysine Metabolism
N2-acetyllysine	0.329778	4.23115e-07	1.93424e-06	6.37354	Amino Acid	Lysine Metabolism
N,N,N-trimethyl-5-aminovalerate	0.315585	6.72748e-09	4.5322e-08	8.17215	Amino Acid	Lysine Metabolism
pipecolate	0.22997	0.00271301	0.00649093	2.56655	Amino Acid	Lysine Metabolism
caprylate (8:0)	0.271987	0.0241386	0.0461155	1.61729	Lipid	Medium Chain Fatty Acid
caproate (6:0)	0.146621	0.0126141	0.0261828	1.89914	Lipid	Medium Chain Fatty Acid
acetylcarnitine (C2)	0.350883	1.01812e-07	5.11056e-07	6.9922	Lipid	Short-chain Acylcarnitine
propionylcarnitine (C3)	0.297796	1.93331e-06	7.8027e-06	5.7137	Lipid	Short-chain Acylcarnitine
3-hydroxybutyrylcarnitine (C3-DC)	0.531043	8.59269e-09	5.59253e-08	8.06587	Lipid	Short-chain Acylcarnitine
malonylcarnitine (C3-DC)	0.428823	5.76281e-16	1.50177e-14	15.2394	Lipid	Short-chain Acylcarnitine
butyrylcarnitine (C4)	0.330585	1.8723e-06	7.60806e-06	5.72763	Lipid	Short-chain Acylcarnitine
isobutyrylcarnitine (C4)	0.388253	6.82173e-07	2.94331e-06	6.16611	Amino Acid	Short-chain Acylcarnitine
2-methylmalonylcarnitine (C4-DC)	0.620975	1.44083e-15	3.56953e-14	14.8414	Lipid	Short-chain Acylcarnitine
3-hydroxybutyrylcarnitine (C4-OH)	0.502621	7.10021e-05	0.000221665	4.14873	Lipid	Short-chain Acylcarnitine
succinylcarnitine (C4-DC)	0.395821	2.1226e-09	1.5982e-08	8.67313	Energy	Short-chain Acylcarnitine
2-methylbutyroylcarnitine (C5)	0.531643	2.37061e-12	2.98464e-11	11.6251	Amino Acid	Short-chain Acylcarnitine
glutaroylcarnitine (C5)	0.456877	1.36769e-11	1.56774e-10	10.864	Amino Acid	Short-chain Acylcarnitine
isovalerylcarnitine (C5)	0.343822	2.08407e-06	8.29308e-06	5.68109	Amino Acid	Short-chain Acylcarnitine
tiglyl carnitine (C5)	0.418362	8.34569e-10	7.0434e-09	9.07854	Amino Acid	Short-chain Acylcarnitine
hexanoylcarnitine (C6)	0.518617	3.35705e-11	3.63129e-10	10.474	Lipid	Short-chain Acylcarnitine
3-methylglutarylcarnitine (C6-DC)	0.611889	1.31432e-11	1.53889e-10	10.8813	Amino Acid	Short-chain Acylcarnitine
adipoylcarnitine (C6-DC)	0.667218	1.96566e-12	2.51605e-11	11.7065	Lipid	Short-chain Acylcarnitine
3-methyladipoylcarnitine (C7-DC)	0.645463	8.05046e-14	1.31548e-12	13.0942	Lipid	Short-chain Acylcarnitine
octanoylcarnitine (C8)	0.551737	2.70816e-13	3.99975e-12	12.5673	Lipid	Medium-chain Acylcarnitine
suberoylcarnitine (C8-DC)	0.676425	1.55524e-14	2.91322e-13	13.8082	Lipid	Medium-chain Acylcarnitine
decanoylcarnitine (C10)	0.534382	4.86437e-13	6.67114e-12	12.313	Lipid	Medium-chain Acylcarnitine
cis-4-decenoylcarnitine (C10:1)	0.51864	1.81938e-15	4.10966e-14	14.7401	Lipid	Medium-chain Acylcarnitine
laurylcarnitine (C12)	0.289428	2.72302e-06	1.06156e-05	5.56495	Lipid	Medium-chain Acylcarnitine
5-dodecenoylcarnitine (C12:1)	0.376992	5.83273e-07	2.54519e-06	6.23413	Lipid	Medium-chain Acylcarnitine
myristoylcarnitine (C14)	0.149947	0.013656	0.0280423	1.86468	Lipid	Medium-chain Acylcarnitine
myristoleoylcarnitine (C14:1)*	0.174239	0.00351136	0.00814721	2.45452	Lipid	Medium-chain Acylcarnitine
palmitoleoylcarnitine (C16:1)*	0.157555	0.0130218	0.0268116	1.88533	Lipid	Medium-chain Acylcarnitine
3-hydroxyoleoylcarnitine (C18:1-OH)	0.290575	0.00101983	0.00263714	2.99147	Lipid	Long-chain Acylcarnitine
octadecanedioylcarnitine (C18-DC)*	0.534859	4.5686e-09	3.27914e-08	8.34022	Lipid	Long-chain Acylcarnitine
octadecenedioylcarnitine (C18:1-DC)*	0.710709	4.69849e-09	3.3105e-08	8.32804	Lipid	Long-chain Acylcarnitine
behenoylcarnitine (C22)*	0.158544	0.00661277	0.0143464	2.17962	Lipid	Long-chain Acylcarnitine
N-acetylmethionine	0.952823	2.08753e-37	1.60322e-34	36.6804	Amino Acid	Methionine, Cysteine, SAM and Taurine Metabolism
5-methylthioribose	0.676981	3.33949e-19	1.42485e-17	18.4763	Amino Acid	Methionine, Cysteine, SAM and Taurine Metabolism
S-adenosylhomocysteine (SAH)	0.616321	8.16715e-21	4.48026e-19	20.0879	Amino Acid	Methionine, Cysteine, SAM and Taurine Metabolism
N-acetyltaurine	0.530886	4.67535e-16	1.38103e-14	15.3302	Amino Acid	Methionine, Cysteine, SAM and Taurine Metabolism
lanthionine	0.501338	1.32721e-10	1.30679e-09	9.87706	Amino Acid	Methionine, Cysteine, SAM and Taurine Metabolism
cystathionine	0.453164	1.78555e-05	6.20498e-05	4.74823	Amino Acid	Methionine, Cysteine, SAM and Taurine Metabolism
cysteine	0.313369	1.94051e-06	7.8027e-06	5.71208	Amino Acid	Methionine, Cysteine, SAM and Taurine Metabolism
methionine sulfoxide	0.298997	6.67309e-06	2.48783e-05	5.17567	Amino Acid	Methionine, Cysteine, SAM and Taurine Metabolism
methionine sulfone	0.222722	0.00020422	0.000588472	3.6899	Amino Acid	Methionine, Cysteine, SAM and Taurine Metabolism
cysteine sulfinic acid	0.126766	0.0210976	0.0409862	1.67577	Amino Acid	Methionine, Cysteine, SAM and Taurine Metabolism
3-hydroxy-3-methylglutarate	0.461237	8.78499e-09	5.66964e-08	8.05626	Lipid	Mevalonate Metabolism
quinolinate	0.903306	5.08944e-15	1.0564e-13	14.2933	Cofactors and Vitamins	Nicotinate and Nicotinamide Metabolism
nicotinamide riboside	0.467748	8.88268e-07	3.81112e-06	6.05146	Cofactors and Vitamins	Nicotinate and Nicotinamide Metabolism
N1-Methyl-2-pyridone-5-carboxamide	0.455977	1.00629e-10	1.01688e-09	9.99728	Cofactors and Vitamins	Nicotinate and Nicotinamide Metabolism
1-methylnicotinamide	0.360221	0.000391772	0.00108231	3.40697	Cofactors and Vitamins	Nicotinate and Nicotinamide Metabolism
trigonelline (N'-methylnicotinate)	0.319741	0.0119956	0.0251026	1.92098	Cofactors and Vitamins	Nicotinate and Nicotinamide Metabolism
pantothenate (Vitamin B5)	0.408731	1.94331e-13	3.04584e-12	12.7115	Cofactors and Vitamins	Pantothenate and CoA Metabolism
glucuronide of C14H22O4 (2)*	0.571139	2.80826e-08	1.59759e-07	7.55156	Partially Characterized Molecules	Partially Characterized Molecules
glycine conjugate of C10H14O2 (1)*	0.412748	5.33596e-06	2.00883e-05	5.27279	Partially Characterized Molecules	Partially Characterized Molecules
glucuronide of C8H16O2 (1)*	0.391448	0.0029324	0.00695087	2.53278	Partially Characterized Molecules	Partially Characterized Molecules
arabinose	0.484089	2.85904e-13	4.14291e-12	12.5438	Carbohydrate	Pentose Metabolism
arabitol/xylitol	0.559342	5.12624e-16	1.45813e-14	15.2902	Carbohydrate	Pentose Metabolism
arabonate/xylonate	0.63676	2.88333e-19	1.30259e-17	18.5401	Carbohydrate	Pentose Metabolism
erythronate*	0.600451	6.36113e-19	2.57124e-17	18.1965	Carbohydrate	Pentose Metabolism
ribitol	0.38957	1.36622e-10	1.32818e-09	9.86448	Carbohydrate	Pentose Metabolism
ribonate (ribonolactone)	0.551255	2.93035e-18	1.12526e-16	17.5331	Carbohydrate	Pentose Metabolism
ribulonate/xylulonate*	0.368039	3.29164e-08	1.83187e-07	7.48259	Carbohydrate	Pentose Metabolism
sedoheptulose	0.248182	0.000744853	0.00200718	3.12793	Carbohydrate	Pentose Metabolism
xylose	0.301752	2.37521e-05	7.96578e-05	4.6243	Carbohydrate	Pentose Metabolism
N-acetylphenylalanine	0.653113	4.47549e-14	7.81176e-13	13.3492	Amino Acid	Phenylalanine Metabolism
4-hydroxyphenylacetate	0.603254	7.92013e-11	8.21981e-10	10.1013	Amino Acid	Phenylalanine Metabolism
phenyllactate (PLA)	0.517235	2.06526e-08	1.22009e-07	7.68503	Amino Acid	Phenylalanine Metabolism
1-palmitoyl-2-palmitoleoyl-GPC (16:0/16:1)*	0.256179	7.3453e-05	0.000228196	4.13399	Lipid	Phosphatidylcholine
1,2-dipalmitoyl-GPC (16:0/16:0)	0.245547	6.36511e-08	3.30298e-07	7.19619	Lipid	Phosphatidylcholine
1-stearoyl-2-oleoyl-GPC (18:0/18:1)	0.213093	9.02931e-07	3.85251e-06	6.04435	Lipid	Phosphatidylcholine
1-myristoyl-2-palmitoyl-GPC (14:0/16:0)	0.212495	0.000410577	0.00113019	3.38661	Lipid	Phosphatidylcholine
1-palmitoyl-2-oleoyl-GPC (16:0/18:1)	0.192847	3.20566e-08	1.79704e-07	7.49408	Lipid	Phosphatidylcholine
1-palmitoyl-2-linoleoyl-GPC (16:0/18:2)	0.0971373	0.00286365	0.00680893	2.54308	Lipid	Phosphatidylcholine
1-palmitoyl-2-oleoyl-GPE (16:0/18:1)	0.378433	8.09888e-09	5.31619e-08	8.09158	Lipid	Phosphatidylethanolamine
1-stearoyl-2-oleoyl-GPE (18:0/18:1)	0.375594	5.67981e-08	3.02923e-07	7.24567	Lipid	Phosphatidylethanolamine
1-oleoyl-2-linoleoyl-GPE (18:1/18:2)*	0.365741	1.05896e-09	8.68207e-09	8.97512	Lipid	Phosphatidylethanolamine
1-palmitoyl-2-linoleoyl-GPE (16:0/18:2)	0.359146	1.34137e-08	8.37539e-08	7.87245	Lipid	Phosphatidylethanolamine
1-oleoyl-2-docosahexaenoyl-GPE (18:1/22:6)*	0.349063	3.67693e-07	1.71144e-06	6.43452	Lipid	Phosphatidylethanolamine
1-stearoyl-2-linoleoyl-GPE (18:0/18:2)*	0.332104	1.37479e-08	8.51485e-08	7.86176	Lipid	Phosphatidylethanolamine
1-oleoyl-2-arachidonoyl-GPE (18:1/20:4)*	0.308482	5.03539e-07	2.23537e-06	6.29797	Lipid	Phosphatidylethanolamine
1-palmitoyl-2-arachidonoyl-GPE (16:0/20:4)*	0.294335	6.71252e-07	2.91255e-06	6.17311	Lipid	Phosphatidylethanolamine
1-stearoyl-2-arachidonoyl-GPE (18:0/20:4)	0.238502	1.76824e-05	6.17275e-05	4.75246	Lipid	Phosphatidylethanolamine
1,2-dipalmitoyl-GPE (16:0/16:0)*	0.221943	0.00047282	0.00129226	3.3253	Lipid	Phosphatidylethanolamine
1,2-dilinoleoyl-GPE (18:2/18:2)*	0.2058	0.00158908	0.00394957	2.79885	Lipid	Phosphatidylethanolamine
1-palmitoyl-2-docosahexaenoyl-GPE (16:0/22:6)*	0.203766	0.000243212	0.000689251	3.61401	Lipid	Phosphatidylethanolamine
1-palmitoyl-2-oleoyl-GPI (16:0/18:1)*	0.153807	0.0126991	0.0262881	1.89623	Lipid	Phosphatidylinositol
trimethylamine N-oxide	0.368613	3.07788e-06	1.18785e-05	5.51175	Lipid	Phospholipid Metabolism
N1,N12-diacetylspermine	0.722328	1.35842e-07	6.60297e-07	6.86696	Amino Acid	Polyamine Metabolism
5-methylthioadenosine (MTA)	0.60042	4.14309e-13	5.78526e-12	12.3827	Amino Acid	Polyamine Metabolism
4-acetamidobutanoate	0.594628	4.52856e-10	4.09168e-09	9.34404	Amino Acid	Polyamine Metabolism
N-acetyl-isoputreanine*	0.57112	2.23466e-09	1.66623e-08	8.65079	Amino Acid	Polyamine Metabolism
acisoga	0.520816	2.12132e-09	1.5982e-08	8.67339	Amino Acid	Polyamine Metabolism
(N(1) + N(8))-acetylspermidine	0.487141	5.82185e-07	2.54519e-06	6.23494	Amino Acid	Polyamine Metabolism
N-acetylputrescine	0.273266	0.00154557	0.00386644	2.81091	Amino Acid	Polyamine Metabolism
docosatrienoate (22:3n6)*	0.288164	0.00353304	0.00817283	2.45185	Lipid	Polyunsaturated Fatty Acid (n3 and n6)
docosadienoate (22:2n6)	0.266793	0.000127105	0.000379831	3.89584	Lipid	Polyunsaturated Fatty Acid (n3 and n6)
21-hydroxypregnenolone disulfate	0.442165	4.68973e-07	2.10627e-06	6.32885	Lipid	Pregnenolone Steroids
pregnen-diol disulfate*	0.375101	4.72593e-07	2.11018e-06	6.32551	Lipid	Pregnenolone Steroids
21-hydroxypregnanolone disulfate	0.264787	0.000911463	0.00238909	3.04026	Lipid	Pregnenolone Steroids
glycochenodeoxycholate sulfate	0.490027	1.27203e-05	4.54381e-05	4.8955	Lipid	Primary Bile Acid Metabolism
taurochenodeoxycholate	0.459881	0.000135208	0.000402479	3.869	Lipid	Primary Bile Acid Metabolism
taurocholate	0.403617	0.00140469	0.00353705	2.85242	Lipid	Primary Bile Acid Metabolism
glycochenodeoxycholate	0.285062	0.00570182	0.0125114	2.24399	Lipid	Primary Bile Acid Metabolism
glycochenodeoxycholate glucuronide (1)	0.259371	0.00180871	0.00445222	2.74263	Lipid	Primary Bile Acid Metabolism
glycocholate	0.258505	0.0182994	0.0365989	1.73756	Lipid	Primary Bile Acid Metabolism
pregnanediol-3-glucuronide	0.51186	1.43988e-07	6.9549e-07	6.84167	Lipid	Progestin Steroids
5alpha-pregnan-diol disulfate	0.485273	5.51174e-05	0.000173484	4.25871	Lipid	Progestin Steroids
5alpha-pregnan-3beta,20alpha-diol disulfate	0.399263	2.25809e-05	7.6397e-05	4.64626	Lipid	Progestin Steroids
N6-carbamoylthreonyladenosine	0.758063	1.82103e-24	1.74819e-22	23.7397	Nucleotide	Purine Metabolism
allantoin	0.264891	1.89709e-08	1.13825e-07	7.72191	Nucleotide	Purine Metabolism
urate	0.150145	0.00410286	0.00932248	2.38691	Nucleotide	Purine Metabolism
N1-methylinosine	0.732837	1.43121e-17	5.23415e-16	16.8443	Nucleotide	Purine Metabolism
xanthosine	0.579016	3.73566e-07	1.72831e-06	6.42763	Nucleotide	Purine Metabolism
xanthine	0.358974	0.00100523	0.00260816	2.99774	Nucleotide	Purine Metabolism
hypoxanthine	0.2564	3.2743e-05	0.000107925	4.48488	Nucleotide	Purine Metabolism
inosine	0.159985	0.0137448	0.0281493	1.86186	Nucleotide	Purine Metabolism
N6-succinyladenosine	0.589973	1.77485e-09	1.40524e-08	8.75084	Nucleotide	Purine Metabolism
1-methyladenosine	0.433675	1.29679e-16	3.98374e-15	15.8871	Nucleotide	Purine Metabolism
adenine	0.422314	1.89647e-09	1.48621e-08	8.72205	Nucleotide	Purine Metabolism
adenosine	0.396075	1.12168e-08	7.06105e-08	7.95013	Nucleotide	Purine Metabolism
N2,N2-dimethylguanosine	0.716683	7.46878e-15	1.50948e-13	14.1268	Nucleotide	Purine Metabolism
7-methylguanine	0.397512	3.73929e-08	2.06603e-07	7.42721	Nucleotide	Purine Metabolism
5,6-dihydrouridine	0.672657	5.18644e-28	7.96638e-26	27.2851	Nucleotide	Pyrimidine Metabolism
cytidine	0.626553	1.39525e-19	7.1437e-18	18.8553	Nucleotide	Pyrimidine Metabolism
pseudouridine	0.625414	4.77794e-27	6.11576e-25	26.3208	Nucleotide	Pyrimidine Metabolism
2'-O-methylcytidine	0.307514	4.16398e-07	1.91493e-06	6.38049	Nucleotide	Pyrimidine Metabolism
orotidine	0.954796	8.61974e-08	4.38408e-07	7.06451	Nucleotide	Pyrimidine Metabolism
orotate	0.460707	0.00347969	0.00809819	2.45846	Nucleotide	Pyrimidine Metabolism
dihydroorotate	0.35718	0.00022481	0.000644232	3.64818	Nucleotide	Pyrimidine Metabolism
5,6-dihydrothymine	0.390835	6.57864e-13	8.86385e-12	12.1819	Nucleotide	Pyrimidine Metabolism
3-aminoisobutyrate	0.373166	2.16809e-05	7.36766e-05	4.66392	Nucleotide	Pyrimidine Metabolism
N-acetyl-beta-alanine	0.416628	6.62815e-08	3.41639e-07	7.17861	Nucleotide	Pyrimidine Metabolism
3-ureidopropionate	0.359775	0.00129119	0.00329447	2.88901	Nucleotide	Pyrimidine Metabolism
5,6-dihydrouracil	0.282516	2.76902e-06	1.07404e-05	5.55767	Nucleotide	Pyrimidine Metabolism
2'-O-methyluridine	0.245489	0.00164247	0.00406909	2.7845	Nucleotide	Pyrimidine Metabolism
beta-alanine	0.211133	0.000137894	0.000407316	3.86046	Nucleotide	Pyrimidine Metabolism
uracil	0.171345	0.000936126	0.0024371	3.02867	Nucleotide	Pyrimidine Metabolism
2'-deoxyuridine	0.156257	0.00750501	0.0160553	2.12465	Nucleotide	Pyrimidine Metabolism
taurocholenate sulfate*	0.467517	1.06646e-05	3.8817e-05	4.97206	Lipid	Secondary Bile Acid Metabolism
taurolithocholate 3-sulfate	0.399016	0.000232229	0.000663019	3.63408	Lipid	Secondary Bile Acid Metabolism
glycocholenate sulfate*	0.383797	1.85681e-06	7.58527e-06	5.73123	Lipid	Secondary Bile Acid Metabolism
glycodeoxycholate sulfate	0.318156	0.0186681	0.0371428	1.7289	Lipid	Secondary Bile Acid Metabolism
glycolithocholate sulfate*	0.299546	0.00359648	0.00826975	2.44412	Lipid	Secondary Bile Acid Metabolism
sphingosine	0.228924	0.000321751	0.000892075	3.49248	Lipid	Sphingosines
4-cholesten-3-one	0.238063	5.23427e-05	0.000165982	4.28114	Lipid	Sterol
beta-sitosterol	0.187872	0.00559211	0.0123768	2.25242	Lipid	Sterol
cholesterol	0.186028	7.49266e-05	0.000231099	4.12536	Lipid	Sterol
7-HOCA	0.133076	0.0123375	0.0256781	1.90877	Lipid	Sterol
2-methylcitrate/homocitrate	0.586921	3.32319e-10	3.03835e-09	9.47844	Energy	TCA Cycle
aconitate [cis or trans]	0.243983	0.00315558	0.00741126	2.50092	Energy	TCA Cycle
gamma-CEHC glucuronide*	0.627232	1.33669e-09	1.07683e-08	8.87397	Cofactors and Vitamins	Tocopherol Metabolism
alpha-CEHC sulfate	0.485675	3.56003e-06	1.36705e-05	5.44855	Cofactors and Vitamins	Tocopherol Metabolism
delta-CEHC glucuronide*	0.34321	1.89454e-05	6.5541e-05	4.7225	Cofactors and Vitamins	Tocopherol Metabolism
alpha-CEHC glucuronide*	0.301259	0.000242406	0.000689251	3.61546	Cofactors and Vitamins	Tocopherol Metabolism
gamma-CEHC sulfate*	0.254592	0.0158703	0.0321593	1.79942	Cofactors and Vitamins	Tocopherol Metabolism
N-acetyltryptophan	1.35935	9.38905e-05	0.000283889	4.02738	Amino Acid	Tryptophan Metabolism
kynurenate	0.772545	4.46014e-07	2.02686e-06	6.35065	Amino Acid	Tryptophan Metabolism
N-acetylkynurenine (2)	0.761459	2.44936e-08	1.42508e-07	7.61095	Amino Acid	Tryptophan Metabolism
indoleacetylglutamine	0.700128	6.24756e-12	7.49707e-11	11.2043	Amino Acid	Tryptophan Metabolism
C-glycosyltryptophan	0.630259	2.32405e-21	1.37298e-19	20.6338	Amino Acid	Tryptophan Metabolism
picolinate	0.452924	4.37431e-05	0.00014175	4.35909	Amino Acid	Tryptophan Metabolism
N-formylanthranilic acid	0.449709	3.24398e-07	1.51913e-06	6.48892	Amino Acid	Tryptophan Metabolism
indolelactate	0.444223	1.45859e-08	8.96161e-08	7.83607	Amino Acid	Tryptophan Metabolism
kynurenine	0.436669	1.18723e-07	5.84482e-07	6.92547	Amino Acid	Tryptophan Metabolism
3-indoxyl sulfate	0.408187	1.08623e-05	3.93502e-05	4.96408	Amino Acid	Tryptophan Metabolism
xanthurenate	0.400804	2.16179e-05	7.36766e-05	4.66519	Amino Acid	Tryptophan Metabolism
indoleacetate	0.393639	2.61078e-08	1.49633e-07	7.58323	Amino Acid	Tryptophan Metabolism
indole-3-carboxylate	0.174657	0.0211335	0.0409862	1.67503	Amino Acid	Tryptophan Metabolism
vanillactate	0.854463	2.10543e-15	4.6199e-14	14.6767	Amino Acid	Tyrosine Metabolism
vanillylmandelate (VMA)	0.783296	2.39531e-08	1.40427e-07	7.62064	Amino Acid	Tyrosine Metabolism
homovanillate sulfate	0.767283	7.73708e-11	8.13983e-10	10.1114	Amino Acid	Tyrosine Metabolism
N-acetyltyrosine	0.652246	2.46745e-12	3.05645e-11	11.6078	Amino Acid	Tyrosine Metabolism
homovanillate (HVA)	0.641609	7.16334e-10	6.1814e-09	9.14488	Amino Acid	Tyrosine Metabolism
4-hydroxyphenylacetatoylcarnitine	0.592817	4.60611e-10	4.11337e-09	9.33667	Amino Acid	Tyrosine Metabolism
indoxyl glucuronide	0.588546	5.71505e-09	3.95419e-08	8.24298	Amino Acid	Tyrosine Metabolism
p-cresol glucuronide*	0.556711	4.62736e-08	2.50268e-07	7.33467	Amino Acid	Tyrosine Metabolism
3-(4-hydroxyphenyl)lactate (HPLA)	0.55519	2.05286e-09	1.5766e-08	8.68764	Amino Acid	Tyrosine Metabolism
2-hydroxyphenylacetate	0.521875	1.99954e-10	1.91956e-09	9.69907	Amino Acid	Tyrosine Metabolism
dopamine 3-O-sulfate	0.436694	9.37802e-10	7.82861e-09	9.02789	Amino Acid	Tyrosine Metabolism
4-hydroxyphenylpyruvate	0.42621	1.05349e-07	5.25376e-07	6.97737	Amino Acid	Tyrosine Metabolism
3-methoxytyramine sulfate	0.422834	2.52421e-07	1.20409e-06	6.59787	Amino Acid	Tyrosine Metabolism
4-methoxyphenol sulfate	0.368918	4.78142e-05	0.000154291	4.32044	Amino Acid	Tyrosine Metabolism
5-hydroxymethyl-2-furoic acid	0.341211	1.52871e-05	5.41038e-05	4.81567	Amino Acid	Tyrosine Metabolism
dopamine 4-sulfate	0.338078	9.89647e-06	3.6366e-05	5.00452	Amino Acid	Tyrosine Metabolism
N-formylphenylalanine	0.308263	0.000260859	0.000736543	3.58359	Amino Acid	Tyrosine Metabolism
tyramine O-sulfate	0.290238	0.00242249	0.00585054	2.61574	Amino Acid	Tyrosine Metabolism
3-hydroxyphenylacetate sulfate	0.274677	0.00233533	0.00565784	2.63165	Amino Acid	Tyrosine Metabolism
3,4-dihydroxyphenylacetate sulfate	0.25541	0.00726558	0.0155865	2.13873	Amino Acid	Tyrosine Metabolism
phenol glucuronide	0.252668	0.00550952	0.0122647	2.25889	Amino Acid	Tyrosine Metabolism
N-acetylcitrulline	0.578258	2.41394e-10	2.26086e-09	9.61727	Amino Acid	Urea cycle; Arginine and Proline Metabolism
3-hydroxyproline	0.5546	1.03132e-36	3.96027e-34	35.9866	Amino Acid	Urea cycle; Arginine and Proline Metabolism
homocitrulline	0.545452	5.7647e-14	9.83841e-13	13.2392	Amino Acid	Urea cycle; Arginine and Proline Metabolism
N-acetylproline	0.488481	3.17419e-11	3.48254e-10	10.4984	Amino Acid	Urea cycle; Arginine and Proline Metabolism
prolylhydroxyproline	0.470365	5.86629e-16	1.50177e-14	15.2316	Amino Acid	Urea cycle; Arginine and Proline Metabolism
urea	0.452093	3.19565e-13	4.54492e-12	12.4954	Amino Acid	Urea cycle; Arginine and Proline Metabolism
N2,N5-diacetylornithine	0.439699	7.20364e-06	2.67265e-05	5.14245	Amino Acid	Urea cycle; Arginine and Proline Metabolism
argininate*	0.396807	5.91362e-08	3.13218e-07	7.22815	Amino Acid	Urea cycle; Arginine and Proline Metabolism
dimethylarginine (ADMA + SDMA)	0.325225	1.06265e-09	8.68207e-09	8.97361	Amino Acid	Urea cycle; Arginine and Proline Metabolism
hydroxyproline	0.271001	2.04175e-05	7.00027e-05	4.69	Amino Acid	Urea cycle; Arginine and Proline Metabolism
2-oxoarginine*	0.256735	0.000781706	0.00209913	3.10696	Amino Acid	Urea cycle; Arginine and Proline Metabolism
N-acetylarginine	0.239144	1.7387e-05	6.09734e-05	4.75978	Amino Acid	Urea cycle; Arginine and Proline Metabolism
N-methylproline	0.223159	0.00376842	0.00863924	2.42384	Amino Acid	Urea cycle; Arginine and Proline Metabolism
N-delta-acetylornithine	0.14757	0.0205926	0.0401399	1.68629	Amino Acid	Urea cycle; Arginine and Proline Metabolism
pyridoxate	0.562159	4.5798e-07	2.06899e-06	6.33915	Cofactors and Vitamins	Vitamin B6 Metabolism
dehydroisoandrosterone sulfate (DHEA-S)	-0.211492	0.00256834	0.00616401	2.59035	Lipid	Androgenic Steroids
4-methyl-2-oxopentanoate	-0.132825	0.0179929	0.0360798	1.7449	Amino Acid	BCAA Metabolism
docosahexaenoylcholine	-0.211617	0.00475111	0.0106071	2.32321	Lipid	Fatty Acid Metabolism (Acyl Choline)
dihomo-linolenoyl-choline	-0.254628	0.000446831	0.00122559	3.34986	Lipid	Fatty Acid Metabolism (Acyl Choline)
arachidonoylcholine	-0.265631	0.00083548	0.00222024	3.07806	Lipid	Fatty Acid Metabolism (Acyl Choline)
2-aminooctanoate	-0.310143	5.19599e-05	0.000165582	4.28433	Lipid	Fatty Acid, Amino
hydroxy-CMPF*	-0.208517	0.00304125	0.00716466	2.51695	Lipid	Fatty Acid, Dicarboxylate
gamma-glutamylcitrulline*	-0.155499	0.0177582	0.0357023	1.7506	Peptide	Gamma-glutamyl Amino Acid
1,5-anhydroglucitol (1,5-AG)	-0.294616	8.63589e-05	0.000263189	4.06369	Carbohydrate	Glycolysis, Gluconeogenesis, and Pyruvate Metabolism
arachidonoylcarnitine (C20:4)	-0.126924	0.00956193	0.0202861	2.01945	Lipid	Long-chain Acylcarnitine
1-cerotoyl-GPC (26:0)*	-0.223959	2.0035e-06	8.01399e-06	5.69821	Lipid	Lysophospholipid
1-palmitoyl-GPC (16:0)	-0.181795	0.00244385	0.00588362	2.61193	Lipid	Lysophosphatidylcholine
2-palmitoyl-GPC* (16:0)*	-0.196736	0.00144109	0.00361686	2.84131	Lipid	Lysophosphatidylcholine
1-stearoyl-GPC (18:0)	-0.204679	0.00198924	0.00484996	2.70131	Lipid	Lysophosphatidylcholine
1-lignoceroyl-GPC (24:0)	-0.206598	0.00590732	0.0129254	2.22861	Lipid	Lysophosphatidylcholine
1-arachidonoyl-GPC* (20:4)*	-0.250912	0.000279055	0.000782167	3.55431	Lipid	Lysophosphatidylcholine
1-(1-enyl-palmitoyl)-GPE (P-16:0)*	-0.151112	0.0213186	0.041241	1.67124	Lipid	Lysoplasmalogen
1-(1-enyl-stearoyl)-GPE (P-18:0)*	-0.187705	0.00724517	0.0155862	2.13995	Lipid	Lysoplasmalogen
1-(1-enyl-palmitoyl)-GPC (P-16:0)*	-0.279695	8.14389e-05	0.00025018	4.08917	Lipid	Lysoplasmalogen
S-methylcysteine sulfoxide	-0.183706	0.0120819	0.0252144	1.91786	Amino Acid	Methionine, Cysteine, SAM and Taurine Metabolism
S-methylcysteine	-0.190133	0.00134243	0.00341386	2.87211	Amino Acid	Methionine, Cysteine, SAM and Taurine Metabolism
1-myristoyl-2-arachidonoyl-GPC (14:0/20:4)*	-0.162742	0.0112253	0.0236193	1.9498	Lipid	Phosphatidylcholine
glycerophosphoethanolamine	-0.115148	0.02471	0.0469734	1.60713	Lipid	Phospholipid Metabolism
glycerophosphorylcholine (GPC)	-0.246952	0.000122916	0.000370194	3.91039	Lipid	Phospholipid Metabolism
1-(1-enyl-stearoyl)-2-linoleoyl-GPE (P-18:0/18:2)*	-0.146522	0.00446548	0.0100277	2.35013	Lipid	Plasmalogen
1-(1-enyl-palmitoyl)-2-arachidonoyl-GPE (P-16:0/20:4)*	-0.161387	0.000301517	0.000842054	3.52069	Lipid	Plasmalogen
1-(1-enyl-palmitoyl)-2-linoleoyl-GPC (P-16:0/18:2)*	-0.180381	0.000200362	0.000580673	3.69818	Lipid	Plasmalogen
1-(1-enyl-palmitoyl)-2-arachidonoyl-GPC (P-16:0/20:4)*	-0.234165	1.36353e-06	5.63007e-06	5.86533	Lipid	Plasmalogen
1-(1-enyl-stearoyl)-2-arachidonoyl-GPE (P-18:0/20:4)*	-0.259872	5.87619e-06	2.20142e-05	5.2309	Lipid	Plasmalogen
1-(1-enyl-palmitoyl)-2-linoleoyl-GPE (P-16:0/18:2)*	-0.2985	4.00345e-06	1.52968e-05	5.39757	Lipid	Plasmalogen
HWESASXX*	-0.139372	0.00707392	0.0152606	2.15034	Peptide	Polypeptide
5-methyluridine (ribothymidine)	-0.121505	0.0129799	0.0267972	1.88673	Nucleotide	Pyrimidine Metabolism
uridine	-0.128059	0.0171609	0.034592	1.76546	Nucleotide	Pyrimidine Metabolism
isoursodeoxycholate	-0.208066	0.0160127	0.0323624	1.79554	Lipid	Secondary Bile Acid Metabolism
ursodeoxycholate	-0.248332	0.0116854	0.0245202	1.93236	Lipid	Secondary Bile Acid Metabolism
deoxycholate	-0.306379	1.33704e-05	4.7539e-05	4.87386	Lipid	Secondary Bile Acid Metabolism
sphingomyelin (d18:1/18:1, d18:2/18:0)	-0.131107	0.0068462	0.0148109	2.16455	Lipid	Sphingomyelins
sphingomyelin (d18:2/24:2)*	-0.131532	0.00804361	0.0171597	2.09455	Lipid	Sphingomyelins
lignoceroyl sphingomyelin (d18:1/24:0)	-0.133974	0.0245994	0.0468793	1.60908	Lipid	Sphingomyelins
sphingomyelin (d18:1/22:1, d18:2/22:0, d16:1/24:1)*	-0.141943	0.00359627	0.00826975	2.44415	Lipid	Sphingomyelins
sphingomyelin (d18:1/19:0, d19:1/18:0)*	-0.147023	0.0152306	0.03096	1.81728	Lipid	Sphingomyelins
stearoyl sphingomyelin (d18:1/18:0)	-0.167965	0.000884279	0.00232578	3.05341	Lipid	Sphingomyelins
tricosanoyl sphingomyelin (d18:1/23:0)*	-0.175425	0.00881109	0.0187449	2.05497	Lipid	Sphingomyelins
sphingomyelin (d18:1/25:0, d19:0/24:1, d20:1/23:0, d19:1/24:0)*	-0.19677	0.00279183	0.00665878	2.55411	Lipid	Sphingomyelins
sphingomyelin (d18:1/21:0, d17:1/22:0, d16:1/23:0)*	-0.199797	0.00421652	0.00955246	2.37505	Lipid	Sphingomyelins
sphingomyelin (d18:1/20:0, d16:1/22:0)*	-0.202496	0.000185077	0.000540454	3.73265	Lipid	Sphingomyelins
sphingomyelin (d18:1/20:1, d18:2/20:0)*	-0.213997	3.15866e-05	0.000104563	4.5005	Lipid	Sphingomyelins
alpha-ketoglutarate	-0.128911	0.0183546	0.0366139	1.73625	Energy	TCA Cycle
tryptophan	-0.202092	9.65314e-07	4.09592e-06	6.01533	Amino Acid	Tryptophan Metabolism
serotonin	-0.311453	0.000317794	0.000884297	3.49785	Amino Acid	Tryptophan Metabolism
thyroxine	-0.311045	2.00224e-08	1.19203e-07	7.69848	Amino Acid	Tyrosine Metabolism
homoarginine	-0.387812	6.87288e-10	5.99815e-09	9.16286	Amino Acid	Urea cycle; Arginine and Proline Metabolism
carotene diol	-0.27674	5.02494e-05	0.000161471	4.29887	Cofactors and Vitamins	Vitamin A Metabolism
beta-cryptoxanthin	-0.303649	1.10773e-05	3.9754e-05	4.95557	Cofactors and Vitamins	Vitamin A Metabolism
Note: Significant associations between N-formylmethionine abundance and the 983 individual metabolites in the VITdAL-ICU cohort at day 0 were determined utilizing linear regression correcting for age, sex, baseline 25(OH)D, SAPS II, admission diagnosis and propofol exposure. A q-value threshold of 0.05 was used to identify all significant associations. For the Acylcarnitine sub pathway: a capital…

## Sheet: Day 0 VITdAL-ICU no SAPS II
Significantly Different Metabolites with increased N-formylmethionine abundance in the VITdAL-ICU Cohort at day 0 (N=428): Multivariate Linear Regression excluding SAPS II
Metabolite	Beta Coefficient	p-value	q-value	-log(10)p	Super Pathway	Sub Pathway
4-hydroxyphenylacetylglutamine	0.906769	8.02827e-16	1.98894e-14	15.0954	Peptide	Acetylated Peptides
phenylacetylglutamate	0.845374	1.31756e-10	1.26486e-09	9.88023	Peptide	Acetylated Peptides
phenylacetylmethionine	0.613898	1.58924e-09	1.23286e-08	8.79881	Peptide	Acetylated Peptides
phenylacetylglutamine	0.60887	9.27375e-13	1.20716e-11	12.0327	Peptide	Acetylated Peptides
phenylacetylhistidine	0.500498	1.28956e-07	6.26825e-07	6.88956	Peptide	Acetylated Peptides
N6-carboxymethyllysine	0.351398	1.54425e-06	6.34214e-06	5.81128	Carbohydrate	Advanced Glycation End-product
N-acetylalanine	0.643372	3.6307e-36	9.29459e-34	35.44	Amino Acid	Alanine and Aspartate Metabolism
hydroxyasparagine	0.607763	9.49724e-23	6.6308e-21	22.0224	Amino Acid	Alanine and Aspartate Metabolism
N-acetylaspartate	0.226827	0.000102062	0.000306187	3.99113	Amino Acid	Alanine and Aspartate Metabolism
N-acetylneuraminate	0.588414	9.16703e-14	1.43679e-12	13.0378	Carbohydrate	Aminosugar Metabolism
glucuronate	0.550658	3.68759e-11	3.98883e-10	10.4333	Carbohydrate	Aminosugar Metabolism
N-acetylglucosamine/N-acetylgalactosamine	0.482504	1.08048e-15	2.59316e-14	14.9664	Carbohydrate	Aminosugar Metabolism
N-acetylglucosaminylasparagine	0.468483	7.35866e-10	6.01218e-09	9.1332	Carbohydrate	Aminosugar Metabolism
androsterone glucuronide	0.592116	8.97234e-07	3.8282e-06	6.04709	Lipid	Androgenic Steroids
etiocholanolone glucuronide	0.569378	2.82667e-08	1.59623e-07	7.54873	Lipid	Androgenic Steroids
5alpha-androstan-3alpha,17beta-diol disulfate	0.567724	4.3207e-07	1.92924e-06	6.36445	Lipid	Androgenic Steroids
11-ketoetiocholanolone glucuronide	0.557972	1.73167e-06	7.07405e-06	5.76154	Lipid	Androgenic Steroids
5alpha-androstan-3alpha,17alpha-diol disulfate	0.410727	6.9201e-05	0.000216924	4.15989	Lipid	Androgenic Steroids
5alpha-androstan-3alpha,17beta-diol monosulfate	0.323937	0.00581085	0.0127507	2.23576	Lipid	Androgenic Steroids
5alpha-androstan-3beta,17beta-diol disulfate	0.301968	0.000428992	0.00118088	3.36755	Lipid	Androgenic Steroids
5alpha-androstan-3beta,17alpha-diol disulfate	0.279385	0.00322787	0.00760431	2.49108	Lipid	Androgenic Steroids
androstenediol (3beta,17beta) disulfate	0.226313	0.00144487	0.00363823	2.84017	Lipid	Androgenic Steroids
gulonate*	0.655463	4.50231e-14	7.5169e-13	13.3466	Cofactors and Vitamins	Ascorbate and Aldarate Metabolism
threonate	0.254413	2.72873e-06	1.0747e-05	5.56404	Cofactors and Vitamins	Ascorbate and Aldarate Metabolism
2,3-dihydroxy-2-methylbutyrate	0.460757	8.00859e-09	5.08314e-08	8.09644	Amino Acid	BCAA Metabolism
2-hydroxy-3-methylvalerate	0.395782	8.53648e-06	3.10712e-05	5.06872	Amino Acid	BCAA Metabolism
3-hydroxy-2-ethylpropionate	0.329074	1.16917e-07	5.71923e-07	6.93212	Amino Acid	BCAA Metabolism
3-hydroxyisobutyrate	0.268014	0.00158335	0.00393531	2.80042	Amino Acid	BCAA Metabolism
3-methylglutaconate	0.595269	6.8708e-09	4.47184e-08	8.16299	Amino Acid	BCAA Metabolism
alpha-hydroxyisovalerate	0.269236	0.0003894	0.00108749	3.4096	Amino Acid	BCAA Metabolism
beta-hydroxyisovalerate	0.373148	3.01894e-08	1.68011e-07	7.52015	Amino Acid	BCAA Metabolism
ethylmalonate	0.445962	1.41637e-15	3.10791e-14	14.8488	Amino Acid	BCAA Metabolism
isobutyrylglycine (C4)	0.439445	2.06997e-07	9.63477e-07	6.68404	Amino Acid	BCAA Metabolism
isovalerylglycine	0.465862	1.85538e-05	6.36129e-05	4.73157	Amino Acid	BCAA Metabolism
methylmalonate	0.329196	1.33293e-06	5.53348e-06	5.87519	Lipid	BCAA Metabolism
methylsuccinate	0.319439	0.000554449	0.00149409	3.25614	Amino Acid	BCAA Metabolism
N-acetylisoleucine	0.554244	6.12295e-17	2.04453e-15	16.213	Amino Acid	BCAA Metabolism
N-acetylleucine	0.673435	2.61558e-13	3.58708e-12	12.5824	Amino Acid	BCAA Metabolism
N-acetylvaline	0.674507	7.68258e-24	6.5558e-22	23.1145	Amino Acid	BCAA Metabolism
propionylglycine (C3)	0.19728	0.00229783	0.0055846	2.63868	Lipid	BCAA Metabolism
deoxycarnitine	0.386834	9.77382e-11	9.62346e-10	10.0099	Lipid	Carnitine Metabolism
carnitine	0.210813	0.000136337	0.000399645	3.86539	Lipid	Carnitine Metabolism
N-palmitoyl-sphingosine (d18:1/16:0)	0.375604	4.74763e-09	3.28484e-08	8.32352	Lipid	Ceramides
N-stearoyl-sphingosine (d18:1/18:0)*	0.287176	1.94599e-05	6.64232e-05	4.71086	Lipid	Ceramides
ceramide (d16:1/24:1, d18:1/22:1)*	0.252727	1.67231e-05	5.83788e-05	4.77668	Lipid	Ceramides
ceramide (d18:1/17:0, d17:1/18:0)*	0.240618	0.000575747	0.00154606	3.23977	Lipid	Ceramides
N-palmitoyl-heptadecasphingosine (d17:1/16:0)*	0.239107	0.000441244	0.00121027	3.35532	Lipid	Ceramides
ceramide (d18:2/24:1, d18:1/24:2)*	0.217481	7.39882e-05	0.000230988	4.13084	Lipid	Ceramides
N-palmitoyl-sphingadienine (d18:2/16:0)*	0.198803	0.00357319	0.00834106	2.44694	Lipid	Ceramides
ceramide (d18:1/20:0, d16:1/22:0, d20:1/18:0)*	0.191631	0.0014033	0.00355688	2.85285	Lipid	Ceramides
N-stearoyl-sphingadienine (d18:2/18:0)*	0.172756	0.00511943	0.0113634	2.29078	Lipid	Ceramides
cortisol 21-glucuronide	0.544886	5.98298e-09	4.03064e-08	8.22308	Lipid	Corticosteroids
cortisol	0.213673	0.0122212	0.0254359	1.91289	Lipid	Corticosteroids
creatinine	0.471549	4.86338e-15	9.82915e-14	14.3131	Amino Acid	Creatine Metabolism
creatine	0.149608	0.0204564	0.0402834	1.68917	Amino Acid	Creatine Metabolism
oleoyl-oleoyl-glycerol (18:1/18:1) [2]*	0.251934	3.71076e-05	0.000122839	4.43054	Lipid	Diacylglycerol
oleoyl-oleoyl-glycerol (18:1/18:1) [1]*	0.226732	0.000116349	0.000343678	3.93424	Lipid	Diacylglycerol
palmitoyl-palmitoyl-glycerol (16:0/16:0) [2]*	0.216307	0.00264283	0.00636269	2.57793	Lipid	Diacylglycerol
palmitoyl-oleoyl-glycerol (16:0/18:1) [2]*	0.19544	0.00162639	0.00402925	2.78878	Lipid	Diacylglycerol
palmitoyl-oleoyl-glycerol (16:0/18:1) [1]*	0.178054	0.00364074	0.0084474	2.43881	Lipid	Diacylglycerol
oleoyl-linoleoyl-glycerol (18:1/18:2) [2]	0.141759	0.0167228	0.0337089	1.77669	Lipid	Diacylglycerol
oleoyl-linoleoyl-glycerol (18:1/18:2) [1]	0.138834	0.0172023	0.0344945	1.76441	Lipid	Diacylglycerol
N-palmitoyl-sphinganine (d18:0/16:0)	0.371935	2.00409e-07	9.385e-07	6.69808	Lipid	Dihydroceramides
N-stearoyl-sphinganine (d18:0/18:0)*	0.230216	0.00315578	0.00748038	2.50089	Lipid	Dihydroceramides
prolylglycine	0.573202	2.60379e-23	1.99971e-21	22.5844	Peptide	Dipeptide
valylglycine	0.23885	0.000490443	0.00133567	3.30941	Peptide	Dipeptide
isoleucylglycine	0.219187	4.70655e-05	0.000153162	4.3273	Peptide	Dipeptide
glycylvaline	0.112436	0.00363971	0.0084706	2.43893	Peptide	Dipeptide
sucrose	0.47153	2.21872e-06	8.87488e-06	5.6539	Carbohydrate	Disaccharides and Oligosaccharides
N-oleoylserine	0.160788	0.0158363	0.0321753	1.80035	Lipid	Endocannabinoid
hexanoylglutamine	0.751922	1.91158e-12	2.44682e-11	11.7186	Lipid	Fatty Acid Metabolism (Acyl Glutamine)
trans-2-hexenoylglycine	0.432311	7.89808e-06	2.88844e-05	5.10248	Lipid	Fatty Acid Metabolism(Acyl Glycine)
hexanoylglycine (C6)	0.201744	0.00393964	0.00911338	2.40454	Lipid	Fatty Acid Metabolism(Acyl Glycine)
N-acetyl-2-aminooctanoate*	0.296965	0.00086319	0.00227811	3.06389	Lipid	Fatty Acid, Amino
2-hydroxyadipate	0.719975	3.42092e-09	2.50216e-08	8.46586	Lipid	Fatty Acid, Dicarboxylate
3-hydroxyadipate*	0.680015	2.55802e-08	1.46609e-07	7.5921	Lipid	Fatty Acid, Dicarboxylate
3-methyladipate	0.663472	2.1484e-10	1.96425e-09	9.66788	Lipid	Fatty Acid, Dicarboxylate
heptenedioate (C7:1-DC)*	0.63728	1.15788e-10	1.12564e-09	9.93634	Lipid	Fatty Acid, Dicarboxylate
suberate (C8-DC)	0.630959	3.93079e-14	6.70855e-13	13.4055	Lipid	Fatty Acid, Dicarboxylate
adipate	0.482205	2.15405e-05	7.28771e-05	4.66674	Lipid	Fatty Acid, Dicarboxylate
3-carboxy-4-methyl-5-pentyl-2-furanpropionate (3-CMPFP)	0.425444	5.98791e-11	6.13162e-10	10.2227	Lipid	Fatty Acid, Dicarboxylate
sebacate (C10-DC)	0.254363	0.0228856	0.0444966	1.64044	Lipid	Fatty Acid, Dicarboxylate
azelate (nonanedioate; C9)	0.223701	0.000117362	0.000345342	3.93047	Lipid	Fatty Acid, Dicarboxylate
maleate	0.187806	0.0232901	0.0450549	1.63283	Lipid	Fatty Acid, Dicarboxylate
5-hydroxyhexanoate	0.502135	4.33811e-08	2.34625e-07	7.3627	Lipid	Fatty Acid, Monohydroxy
3-hydroxyhexanoate	0.375826	0.000176728	0.000514117	3.7527	Lipid	Fatty Acid, Monohydroxy
2-hydroxynervonate*	0.271539	4.87777e-06	1.83634e-05	5.31178	Lipid	Fatty Acid, Monohydroxy
2-hydroxybehenate	0.191797	8.88618e-05	0.000275185	4.05128	Lipid	Fatty Acid, Monohydroxy
2-hydroxyoctanoate	0.138178	0.00896394	0.0190174	2.0475	Lipid	Fatty Acid, Monohydroxy
2-hydroxyarachidate*	0.13014	0.0157213	0.0320264	1.80351	Lipid	Fatty Acid, Monohydroxy
mannitol/sorbitol	0.330969	0.00121052	0.00309893	2.91703	Carbohydrate	Fructose, Mannose and Galactose Metabolism
galactonate	0.246657	0.0131567	0.0271622	1.88085	Carbohydrate	Fructose, Mannose and Galactose Metabolism
gamma-glutamylphenylalanine	0.394233	1.62954e-09	1.25148e-08	8.78794	Peptide	Gamma-glutamyl Amino Acid
gamma-glutamylisoleucine*	0.242508	1.29354e-05	4.59927e-05	4.88822	Peptide	Gamma-glutamyl Amino Acid
gamma-glutamylleucine	0.218104	0.000816907	0.00217088	3.08783	Peptide	Gamma-glutamyl Amino Acid
gamma-glutamylhistidine	0.209194	0.00403855	0.00925852	2.39377	Peptide	Gamma-glutamyl Amino Acid
gamma-glutamylvaline	0.199227	9.42993e-05	0.000287388	4.02549	Peptide	Gamma-glutamyl Amino Acid
N-acetylglutamine	0.675877	2.17944e-08	1.2585e-07	7.66165	Amino Acid	Glutamate Metabolism
N-acetyl-aspartyl-glutamate (NAAG)	0.603312	5.14081e-14	8.4003e-13	13.289	Amino Acid	Glutamate Metabolism
alpha-ketoglutaramate*	0.508896	5.47621e-08	2.9005e-07	7.26152	Amino Acid	Glutamate Metabolism
beta-citrylglutamate	0.472317	7.15583e-09	4.57973e-08	8.14534	Amino Acid	Glutamate Metabolism
N-acetylglutamate	0.376202	5.46068e-07	2.34291e-06	6.26275	Amino Acid	Glutamate Metabolism
citramalate	0.369374	3.66832e-07	1.66702e-06	6.43553	Amino Acid	Glutamate Metabolism
carboxyethyl-GABA	0.346429	3.64808e-09	2.61843e-08	8.43794	Amino Acid	Glutamate Metabolism
pyroglutamine*	0.172618	0.0029122	0.0069675	2.53578	Amino Acid	Glutamate Metabolism
cysteinylglycine	0.659432	3.01517e-17	1.05257e-15	16.5207	Amino Acid	Glutathione Metabolism
cys-gly, oxidized	0.368506	9.19525e-07	3.90163e-06	6.03644	Amino Acid	Glutathione Metabolism
5-oxoproline	0.302144	0.00112756	0.00292555	2.94786	Amino Acid	Glutathione Metabolism
cysteinylglycine disulfide*	0.145822	0.0248246	0.0473084	1.60512	Amino Acid	Glutathione Metabolism
glycerol	0.17431	0.00317661	0.00750656	2.49804	Lipid	Glycerolipid Metabolism
glycerophosphoglycerol	0.159762	0.0209303	0.0411111	1.67923	Lipid	Glycerolipid Metabolism
N-acetylserine	0.713794	6.63466e-30	1.27385e-27	29.1782	Amino Acid	Glycine, Serine and Threonine Metabolism
N-acetylthreonine	0.683458	4.1571e-27	4.56093e-25	26.3812	Amino Acid	Glycine, Serine and Threonine Metabolism
allo-threonine	0.391913	1.48369e-08	8.90215e-08	7.82866	Amino Acid	Glycine, Serine and Threonine Metabolism
N-acetylglycine	0.167948	0.00120845	0.00310397	2.91777	Amino Acid	Glycine, Serine and Threonine Metabolism
dimethylglycine	0.122579	0.01769	0.03538	1.75227	Amino Acid	Glycine, Serine and Threonine Metabolism
lactate	0.107541	0.0270977	0.0510074	1.57	Carbohydrate	Glycolysis, Gluconeogenesis, and Pyruvate Metabolism
1-methylguanidine	0.844224	9.26714e-14	1.42343e-12	13.0331	Amino Acid	Guanidino and Acetamido Metabolism
guanidinosuccinate	0.562095	5.54616e-08	2.89759e-07	7.25601	Amino Acid	Guanidino and Acetamido Metabolism
4-guanidinobutanoate	0.500884	8.89415e-08	4.46452e-07	7.0509	Amino Acid	Guanidino and Acetamido Metabolism
glycosyl-N-palmitoyl-sphingosine (d18:1/16:0)	0.2005	0.000580552	0.00155353	3.23616	Lipid	Hexosylceramides
glycosyl-N-(2-hydroxynervonoyl)-sphingosine (d18:1/24:1(2OH))*	0.136924	0.0236869	0.0455928	1.62549	Lipid	Hexosylceramides
N-acetyl-1-methylhistidine*	0.790297	1.37015e-16	4.04722e-15	15.8632	Amino Acid	Histidine Metabolism
hydantoin-5-propionic acid	0.702132	5.08855e-09	3.48929e-08	8.29341	Amino Acid	Histidine Metabolism
1-methylhistidine	0.688793	2.06148e-22	1.31935e-20	21.6858	Amino Acid	Histidine Metabolism
imidazole propionate	0.665886	1.3329e-06	5.5634e-06	5.8752	Amino Acid	Histidine Metabolism
1-methyl-4-imidazoleacetate	0.645481	1.76115e-15	3.75711e-14	14.7542	Amino Acid	Histidine Metabolism
1-ribosyl-imidazoleacetate*	0.591248	1.34669e-14	2.52258e-13	13.8707	Amino Acid	Histidine Metabolism
imidazole lactate	0.48188	1.56968e-11	1.79928e-10	10.8042	Amino Acid	Histidine Metabolism
N-acetylhistidine	0.470484	3.24348e-10	2.76777e-09	9.48899	Amino Acid	Histidine Metabolism
N-acetylcarnosine	0.438297	1.71206e-09	1.30184e-08	8.76648	Amino Acid	Histidine Metabolism
trans-urocanate	0.421973	0.000107185	0.000320303	3.96987	Amino Acid	Histidine Metabolism
3-methylhistidine	0.330485	3.0246e-05	0.000100995	4.51933	Amino Acid	Histidine Metabolism
N-acetyl-3-methylhistidine*	0.317995	0.000632824	0.00168753	3.19872	Amino Acid	Histidine Metabolism
myo-inositol	0.420717	2.12974e-06	8.60863e-06	5.67167	Lipid	Inositol Metabolism
lactosyl-N-nervonoyl-sphingosine (d18:1/24:1)*	0.121739	0.0218961	0.0428985	1.65963	Lipid	Lactosylceramides
erucate (22:1n9)	0.225733	0.00483102	0.010817	2.31596	Lipid	Long Chain Fatty Acid
eicosenoate (20:1n9 or 1n11)	0.155203	0.0238524	0.0457966	1.62247	Lipid	Long Chain Fatty Acid
arachidate (20:0)	0.128653	0.00704267	0.015236	2.15226	Lipid	Long Chain Fatty Acid
nonadecanoate (19:0)	0.109973	0.0235519	0.0454469	1.62797	Lipid	Long Chain Fatty Acid
acetylcarnitine (C2)	0.339129	1.29216e-07	6.24138e-07	6.88868	Lipid	Short-chain Acylcarnitine
propionylcarnitine (C3)	0.297855	1.41909e-06	5.85948e-06	5.84799	Lipid	Short-chain Acylcarnitine
3-hydroxybutyrylcarnitine (C3-DC)	0.525298	4.31493e-09	3.01261e-08	8.36503	Lipid	Short-chain Acylcarnitine
malonylcarnitine (C3-DC)	0.424799	1.67774e-16	4.77223e-15	15.7753	Lipid	Short-chain Acylcarnitine
butyrylcarnitine (C4)	0.322788	1.74728e-06	7.10005e-06	5.75764	Lipid	Short-chain Acylcarnitine
isobutyrylcarnitine (C4)	0.390936	4.99158e-07	2.16584e-06	6.30176	Amino Acid	Short-chain Acylcarnitine
2-methylmalonylcarnitine (C4-DC)	0.632025	1.76953e-15	3.67297e-14	14.7521	Lipid	Short-chain Acylcarnitine
3-hydroxybutyrylcarnitine (C4-OH)	0.48141	9.32425e-05	0.000286441	4.03039	Lipid	Short-chain Acylcarnitine
succinylcarnitine (C4-DC)	0.409838	8.23744e-10	6.65932e-09	9.08421	Energy	Short-chain Acylcarnitine
2-methylbutyroylcarnitine (C5)	0.523144	3.08425e-12	3.88312e-11	11.5109	Amino Acid	Short-chain Acylcarnitine
glutaroylcarnitine (C5)	0.458028	4.98632e-12	5.98358e-11	11.3022	Amino Acid	Short-chain Acylcarnitine
isovalerylcarnitine (C5)	0.3321	3.86046e-06	1.48986e-05	5.41336	Amino Acid	Short-chain Acylcarnitine
tiglyl carnitine (C5)	0.412906	1.42612e-09	1.11762e-08	8.84584	Amino Acid	Short-chain Acylcarnitine
hexanoylcarnitine (C6)	0.503885	3.4336e-11	3.76715e-10	10.4642	Lipid	Short-chain Acylcarnitine
3-methylglutarylcarnitine (C6-DC)	0.64409	2.21625e-11	2.50306e-10	10.6544	Amino Acid	Short-chain Acylcarnitine
adipoylcarnitine (C6-DC)	0.686647	3.80243e-13	5.12328e-12	12.4199	Lipid	Short-chain Acylcarnitine
3-methyladipoylcarnitine (C7-DC)	0.682455	1.52621e-13	2.17061e-12	12.8164	Lipid	Short-chain Acylcarnitine
octanoylcarnitine (C8)	0.540573	1.49494e-13	2.16626e-12	12.8254	Lipid	Medium-chain Acylcarnitine
suberoylcarnitine (C8-DC)	0.683386	4.88088e-15	9.61158e-14	14.3115	Lipid	Medium-chain Acylcarnitine
decanoylcarnitine (C10)	0.526753	2.0785e-13	2.90235e-12	12.6822	Lipid	Medium-chain Acylcarnitine
cis-4-decenoylcarnitine (C10:1)	0.50988	1.11026e-15	2.58388e-14	14.9546	Lipid	Medium-chain Acylcarnitine
laurylcarnitine (C12)	0.281046	3.13483e-06	1.21593e-05	5.50379	Lipid	Medium-chain Acylcarnitine
5-dodecenoylcarnitine (C12:1)	0.370095	4.20982e-07	1.89073e-06	6.37574	Lipid	Medium-chain Acylcarnitine
myristoylcarnitine (C14)	0.143157	0.0156712	0.0320093	1.8049	Lipid	Medium-chain Acylcarnitine
myristoleoylcarnitine (C14:1)*	0.166971	0.00413082	0.00941386	2.38396	Lipid	Medium-chain Acylcarnitine
palmitoleoylcarnitine (C16:1)*	0.149254	0.0158407	0.0320993	1.80023	Lipid	Medium-chain Acylcarnitine
3-hydroxyoleoylcarnitine (C18:1-OH)	0.277756	0.00125187	0.00319414	2.90244	Lipid	Long-chain Acylcarnitine
octadecanedioylcarnitine (C18-DC)*	0.51725	7.0996e-09	4.58192e-08	8.14877	Lipid	Long-chain Acylcarnitine
octadecenedioylcarnitine (C18:1-DC)*	0.68784	6.48804e-09	4.25882e-08	8.18789	Lipid	Long-chain Acylcarnitine
arachidonoylcarnitine (C20:4)	-0.127461	0.00890129	0.0189368	2.05055	Lipid	Long-chain Acylcarnitine
behenoylcarnitine (C22)*	0.1526	0.00852884	0.0182965	2.06911	Lipid	Long-chain Acylcarnitine
5-(galactosylhydroxy)-L-lysine	0.638331	9.17022e-20	4.40171e-18	19.0376	Amino Acid	Lysine Metabolism
N6,N6,N6-trimethyllysine	0.490136	6.39602e-12	7.55714e-11	11.1941	Amino Acid	Lysine Metabolism
6-oxopiperidine-2-carboxylate	0.435667	4.13566e-09	2.94091e-08	8.38346	Amino Acid	Lysine Metabolism
5-hydroxylysine	0.343891	1.06658e-11	1.24111e-10	10.972	Amino Acid	Lysine Metabolism
N2-acetyllysine	0.33958	4.42597e-07	1.95353e-06	6.35399	Amino Acid	Lysine Metabolism
N6-acetyllysine	0.325407	4.90202e-12	5.9758e-11	11.3096	Amino Acid	Lysine Metabolism
N,N,N-trimethyl-5-aminovalerate	0.31629	9.80969e-09	6.12507e-08	8.00834	Amino Acid	Lysine Metabolism
pipecolate	0.210677	0.00758455	0.0163622	2.12007	Amino Acid	Lysine Metabolism
caproate (6:0)	0.141619	0.0137704	0.0283531	1.86105	Lipid	Medium Chain Fatty Acid
N-acetylmethionine	0.972189	6.74254e-40	5.17827e-37	39.1712	Amino Acid	Methionine, Cysteine, SAM and Taurine Metabolism
5-methylthioribose	0.689347	4.68091e-19	1.99719e-17	18.3297	Amino Acid	Methionine, Cysteine, SAM and Taurine Metabolism
S-adenosylhomocysteine (SAH)	0.609186	1.7766e-20	9.09621e-19	19.7504	Amino Acid	Methionine, Cysteine, SAM and Taurine Metabolism
N-acetyltaurine	0.536851	8.22768e-17	2.63286e-15	16.0847	Amino Acid	Methionine, Cysteine, SAM and Taurine Metabolism
lanthionine	0.508364	8.84321e-11	8.93629e-10	10.0534	Amino Acid	Methionine, Cysteine, SAM and Taurine Metabolism
cystathionine	0.449599	1.38715e-05	4.90937e-05	4.85788	Amino Acid	Methionine, Cysteine, SAM and Taurine Metabolism
cysteine	0.314537	9.94548e-07	4.19677e-06	6.00237	Amino Acid	Methionine, Cysteine, SAM and Taurine Metabolism
methionine sulfoxide	0.293443	7.68469e-06	2.82385e-05	5.11437	Amino Acid	Methionine, Cysteine, SAM and Taurine Metabolism
methionine sulfone	0.221486	0.000163762	0.000478209	3.78579	Amino Acid	Methionine, Cysteine, SAM and Taurine Metabolism
3-hydroxy-3-methylglutarate	0.465705	4.14247e-09	2.91873e-08	8.38274	Lipid	Mevalonate Metabolism
quinolinate	0.924177	7.32797e-16	1.87596e-14	15.135	Cofactors and Vitamins	Nicotinate and Nicotinamide Metabolism
nicotinamide riboside	0.468965	5.00977e-07	2.16152e-06	6.30018	Cofactors and Vitamins	Nicotinate and Nicotinamide Metabolism
N1-Methyl-2-pyridone-5-carboxamide	0.45719	5.20072e-11	5.47145e-10	10.2839	Cofactors and Vitamins	Nicotinate and Nicotinamide Metabolism
1-methylnicotinamide	0.363147	0.00036022	0.00101337	3.44343	Cofactors and Vitamins	Nicotinate and Nicotinamide Metabolism
trigonelline (N'-methylnicotinate)	0.334067	0.00843857	0.0181536	2.07373	Cofactors and Vitamins	Nicotinate and Nicotinamide Metabolism
pantothenate (Vitamin B5)	0.410102	3.82387e-14	6.6744e-13	13.4175	Cofactors and Vitamins	Pantothenate and CoA Metabolism
glucuronide of C14H22O4 (2)*	0.554052	3.30422e-08	1.8126e-07	7.48093	Partially Characterized Molecules	Partially Characterized Molecules
glycine conjugate of C10H14O2 (1)*	0.409079	5.19856e-06	1.9381e-05	5.28412	Partially Characterized Molecules	Partially Characterized Molecules
glucuronide of C8H16O2 (1)*	0.384499	0.00293642	0.00700364	2.53218	Partially Characterized Molecules	Partially Characterized Molecules
glucuronide of C19H28O4 (1)*	0.240504	0.0254042	0.0481739	1.59509	Partially Characterized Molecules	Partially Characterized Molecules
arabinose	0.483247	7.17068e-14	1.14731e-12	13.1444	Carbohydrate	Pentose Metabolism
arabitol/xylitol	0.558096	2.20404e-16	6.04536e-15	15.6568	Carbohydrate	Pentose Metabolism
arabonate/xylonate	0.656044	3.26104e-18	1.25224e-16	17.4866	Carbohydrate	Pentose Metabolism
erythronate*	0.604364	1.4037e-19	6.34143e-18	18.8527	Carbohydrate	Pentose Metabolism
ribitol	0.382123	2.69212e-10	2.34948e-09	9.56991	Carbohydrate	Pentose Metabolism
ribonate (ribonolactone)	0.568637	3.11643e-18	1.2597e-16	17.5063	Carbohydrate	Pentose Metabolism
ribulonate/xylulonate*	0.382323	1.88311e-08	1.10399e-07	7.72512	Carbohydrate	Pentose Metabolism
sedoheptulose	0.231015	0.00150813	0.00376053	2.82156	Carbohydrate	Pentose Metabolism
xylose	0.287539	4.29505e-05	0.000140966	4.36703	Carbohydrate	Pentose Metabolism
N-acetylphenylalanine	0.656949	2.82848e-14	5.0518e-13	13.5484	Amino Acid	Phenylalanine Metabolism
4-hydroxyphenylacetate	0.621408	2.49538e-11	2.77746e-10	10.6029	Amino Acid	Phenylalanine Metabolism
phenyllactate	0.528928	6.23256e-09	4.12638e-08	8.20533	Amino Acid	Phenylalanine Metabolism
1,2-dipalmitoyl-GPC (16:0/16:0)	0.25117	5.02166e-08	2.67822e-07	7.29915	Lipid	Phosphatidylcholine
1-palmitoyl-2-palmitoleoyl-GPC (16:0/16:1)*	0.247006	0.000113918	0.000337794	3.94341	Lipid	Phosphatidylcholine
1-myristoyl-2-palmitoyl-GPC (14:0/16:0)	0.211016	0.000421116	0.00116337	3.3756	Lipid	Phosphatidylcholine
1-stearoyl-2-oleoyl-GPC (18:0/18:1)	0.201225	2.71331e-06	1.07414e-05	5.5665	Lipid	Phosphatidylcholine
1-palmitoyl-2-oleoyl-GPC (16:0/18:1)	0.192289	1.68723e-08	1.00449e-07	7.77283	Lipid	Phosphatidylcholine
1-palmitoyl-2-linoleoyl-GPC (16:0/18:2)	0.0969813	0.00245793	0.00595486	2.60943	Lipid	Phosphatidylcholine
1-palmitoyl-2-oleoyl-GPE (16:0/18:1)	0.368822	5.70768e-09	3.8792e-08	8.24354	Lipid	Phosphatidylethanolamine
1-oleoyl-2-docosahexaenoyl-GPE (18:1/22:6)*	0.364167	7.32818e-08	3.72718e-07	7.135	Lipid	Phosphatidylethanolamine
1-oleoyl-2-linoleoyl-GPE (18:1/18:2)*	0.358363	3.26558e-09	2.4115e-08	8.48604	Lipid	Phosphatidylethanolamine
1-stearoyl-2-oleoyl-GPE (18:0/18:1)	0.356585	9.45497e-08	4.71521e-07	7.02434	Lipid	Phosphatidylethanolamine
1-palmitoyl-2-linoleoyl-GPE (16:0/18:2)	0.351604	1.45836e-08	8.81903e-08	7.83614	Lipid	Phosphatidylethanolamine
1-stearoyl-2-linoleoyl-GPE (18:0/18:2)*	0.320883	3.04118e-08	1.68031e-07	7.51696	Lipid	Phosphatidylethanolamine
1-oleoyl-2-arachidonoyl-GPE (18:1/20:4)*	0.309722	3.71437e-07	1.67802e-06	6.43011	Lipid	Phosphatidylethanolamine
1-palmitoyl-2-arachidonoyl-GPE (16:0/20:4)*	0.294119	4.64317e-07	2.02611e-06	6.33319	Lipid	Phosphatidylethanolamine
1-stearoyl-2-arachidonoyl-GPE (18:0/20:4)	0.233946	1.55079e-05	5.4384e-05	4.80945	Lipid	Phosphatidylethanolamine
1,2-dipalmitoyl-GPE (16:0/16:0)*	0.218052	0.000483461	0.00132134	3.31564	Lipid	Phosphatidylethanolamine
1-palmitoyl-2-docosahexaenoyl-GPE (16:0/22:6)*	0.211886	0.000101406	0.000305412	3.99394	Lipid	Phosphatidylethanolamine
1,2-dilinoleoyl-GPE (18:2/18:2)*	0.188478	0.00404049	0.0092354	2.39357	Lipid	Phosphatidylethanolamine
1-palmitoyl-2-oleoyl-GPI (16:0/18:1)*	0.145521	0.0201704	0.0398222	1.69529	Lipid	Phosphatidylinositol
trimethylamine N-oxide	0.40954	4.16394e-06	1.591e-05	5.3805	Lipid	Phospholipid Metabolism
N1,N12-diacetylspermine	0.722784	6.94303e-08	3.55483e-07	7.15845	Amino Acid	Polyamine Metabolism
4-acetamidobutanoate	0.611137	2.1234e-10	1.96478e-09	9.67297	Amino Acid	Polyamine Metabolism
5-methylthioadenosine (MTA)	0.593668	1.11814e-13	1.6514e-12	12.9515	Amino Acid	Polyamine Metabolism
N-acetyl-isoputreanine*	0.579743	9.27876e-10	7.42301e-09	9.03251	Amino Acid	Polyamine Metabolism
acisoga	0.532095	4.60188e-10	3.84157e-09	9.33706	Amino Acid	Polyamine Metabolism
(N(1) + N(8))-acetylspermidine	0.495892	1.72418e-07	8.22467e-07	6.76342	Amino Acid	Polyamine Metabolism
N-acetylputrescine	0.263705	0.00169619	0.00417525	2.77052	Amino Acid	Polyamine Metabolism
docosatrienoate (22:3n6)*	0.268876	0.0050739	0.0112949	2.29466	Lipid	Polyunsaturated Fatty Acid (n3 and n6)
docosadienoate (22:2n6)	0.25007	0.000274189	0.000779915	3.56195	Lipid	Polyunsaturated Fatty Acid (n3 and n6)
21-hydroxypregnenolone disulfate	0.44142	1.94044e-07	9.14269e-07	6.7121	Lipid	Pregnenolone Steroids
pregnen-diol disulfate*	0.372402	3.3358e-07	1.53407e-06	6.4768	Lipid	Pregnenolone Steroids
21-hydroxypregnanolone disulfate	0.252763	0.00110463	0.00287579	2.95678	Lipid	Pregnenolone Steroids
glycochenodeoxycholate sulfate	0.466784	2.92064e-05	9.79499e-05	4.53452	Lipid	Primary Bile Acid Metabolism
taurochenodeoxycholate	0.434167	0.000268483	0.000766525	3.57108	Lipid	Primary Bile Acid Metabolism
taurocholate	0.385844	0.00210594	0.00513449	2.67655	Lipid	Primary Bile Acid Metabolism
glycochenodeoxycholate	0.268268	0.00885626	0.0188933	2.05275	Lipid	Primary Bile Acid Metabolism
glycocholate	0.247625	0.0228031	0.0444486	1.64201	Lipid	Primary Bile Acid Metabolism
glycochenodeoxycholate glucuronide (1)	0.243255	0.00338205	0.00791896	2.47082	Lipid	Primary Bile Acid Metabolism
pregnanediol-3-glucuronide	0.504358	1.12183e-07	5.52286e-07	6.95007	Lipid	Progestin Steroids
5alpha-pregnan-diol disulfate	0.457117	0.000100048	0.000303702	3.99979	Lipid	Progestin Steroids
5alpha-pregnan-3beta,20alpha-diol disulfate	0.397099	1.68603e-05	5.85913e-05	4.77314	Lipid	Progestin Steroids
N6-carbamoylthreonyladenosine	0.775296	9.44677e-25	9.0689e-23	24.0247	Nucleotide	Purine Metabolism
allantoin	0.275134	1.21199e-08	7.44645e-08	7.9165	Nucleotide	Purine Metabolism
urate	0.158224	0.00279155	0.00669972	2.55415	Nucleotide	Purine Metabolism
N1-methylinosine	0.741235	3.57471e-18	1.30732e-16	17.4468	Nucleotide	Purine Metabolism
xanthosine	0.566659	2.98297e-07	1.38007e-06	6.52535	Nucleotide	Purine Metabolism
xanthine	0.340533	0.00143752	0.00363163	2.84239	Nucleotide	Purine Metabolism
hypoxanthine	0.248922	4.69069e-05	0.000153296	4.32876	Nucleotide	Purine Metabolism
inosine	0.154442	0.0154906	0.0317247	1.80993	Nucleotide	Purine Metabolism
N6-succinyladenosine	0.603956	6.5618e-10	5.41878e-09	9.18298	Nucleotide	Purine Metabolism
1-methyladenosine	0.431808	1.04421e-16	3.20782e-15	15.9812	Nucleotide	Purine Metabolism
adenine	0.403529	6.09146e-09	4.06804e-08	8.21528	Nucleotide	Purine Metabolism
adenosine	0.386584	1.36307e-08	8.30822e-08	7.86548	Nucleotide	Purine Metabolism
N2,N2-dimethylguanosine	0.722002	8.61587e-15	1.65425e-13	14.0647	Nucleotide	Purine Metabolism
7-methylguanine	0.391218	5.56774e-08	2.8892e-07	7.25432	Nucleotide	Purine Metabolism
5,6-dihydrouridine	0.686462	3.01301e-28	4.62798e-26	27.521	Nucleotide	Pyrimidine Metabolism
pseudouridine	0.640437	2.79916e-27	3.58293e-25	26.553	Nucleotide	Pyrimidine Metabolism
cytidine	0.625862	1.77339e-20	9.72828e-19	19.7512	Nucleotide	Pyrimidine Metabolism
2'-O-methylcytidine	0.30346	4.34266e-07	1.92784e-06	6.36224	Nucleotide	Pyrimidine Metabolism
orotidine	0.948487	4.43308e-08	2.38084e-07	7.35329	Nucleotide	Pyrimidine Metabolism
orotate	0.443107	0.00332018	0.00779785	2.47884	Nucleotide	Pyrimidine Metabolism
dihydroorotate	0.349063	0.000181076	0.00052478	3.74214	Nucleotide	Pyrimidine Metabolism
5,6-dihydrothymine	0.388477	5.02512e-13	6.65395e-12	12.2989	Nucleotide	Pyrimidine Metabolism
3-aminoisobutyrate	0.385931	9.28504e-06	3.36364e-05	5.03222	Nucleotide	Pyrimidine Metabolism
N-acetyl-beta-alanine	0.416966	3.00006e-08	1.68178e-07	7.52287	Nucleotide	Pyrimidine Metabolism
3-ureidopropionate	0.364469	0.000894022	0.0023514	3.04865	Nucleotide	Pyrimidine Metabolism
5,6-dihydrouracil	0.283965	2.33956e-06	9.30975e-06	5.63087	Nucleotide	Pyrimidine Metabolism
2'-O-methyluridine	0.236464	0.0025806	0.00623239	2.58828	Nucleotide	Pyrimidine Metabolism
beta-alanine	0.221079	5.34458e-05	0.000172464	4.27209	Nucleotide	Pyrimidine Metabolism
uracil	0.181091	0.000404371	0.00112521	3.39322	Nucleotide	Pyrimidine Metabolism
2'-deoxyuridine	0.158505	0.00643314	0.0140759	2.19158	Nucleotide	Pyrimidine Metabolism
taurocholenate sulfate*	0.447988	1.84001e-05	6.3369e-05	4.73518	Lipid	Secondary Bile Acid Metabolism
glycocholenate sulfate*	0.376431	2.13379e-06	8.57983e-06	5.67085	Lipid	Secondary Bile Acid Metabolism
taurolithocholate 3-sulfate	0.374873	0.000492066	0.00133536	3.30798	Lipid	Secondary Bile Acid Metabolism
glycodeoxycholate sulfate	0.305511	0.0220719	0.0431328	1.65616	Lipid	Secondary Bile Acid Metabolism
glycolithocholate sulfate*	0.284999	0.00524245	0.0115695	2.28047	Lipid	Secondary Bile Acid Metabolism
sphingosine	0.225995	0.00026449	0.000757943	3.57759	Lipid	Sphingosines
4-cholesten-3-one	0.230547	0.000100076	0.000302592	3.99967	Lipid	Sterol
cholesterol	0.187421	5.71505e-05	0.000182882	4.24298	Lipid	Sterol
beta-sitosterol	0.179666	0.00678547	0.014721	2.16842	Lipid	Sterol
7-HOCA	0.11894	0.0243267	0.0465907	1.61392	Lipid	Sterol
2-methylcitrate/homocitrate	0.59595	1.66425e-10	1.57796e-09	9.77878	Energy	TCA Cycle
aconitate [cis or trans]	0.233149	0.00401659	0.00923575	2.39614	Energy	TCA Cycle
gamma-CEHC glucuronide*	0.633272	9.65945e-10	7.6479e-09	9.01505	Cofactors and Vitamins	Tocopherol Metabolism
alpha-CEHC sulfate	0.481326	2.88056e-06	1.12298e-05	5.54052	Cofactors and Vitamins	Tocopherol Metabolism
delta-CEHC glucuronide*	0.343595	1.45821e-05	5.13717e-05	4.83618	Cofactors and Vitamins	Tocopherol Metabolism
alpha-CEHC glucuronide*	0.32078	0.000108515	0.000323023	3.96451	Cofactors and Vitamins	Tocopherol Metabolism
gamma-CEHC sulfate*	0.246956	0.0187615	0.0371361	1.72673	Cofactors and Vitamins	Tocopherol Metabolism
N-acetyltryptophan	1.32142	9.24119e-05	0.000285029	4.03427	Amino Acid	Tryptophan Metabolism
kynurenate	0.766977	3.36243e-07	1.53711e-06	6.47335	Amino Acid	Tryptophan Metabolism
N-acetylkynurenine (2)	0.751876	2.12008e-08	1.2335e-07	7.67365	Amino Acid	Tryptophan Metabolism
indoleacetylglutamine	0.737759	5.14788e-11	5.49107e-10	10.2884	Amino Acid	Tryptophan Metabolism
C-glycosyltryptophan	0.646754	6.50566e-21	3.84335e-19	20.1867	Amino Acid	Tryptophan Metabolism
N-formylanthranilic acid	0.465976	1.4189e-07	6.81071e-07	6.84805	Amino Acid	Tryptophan Metabolism
picolinate	0.444232	5.72324e-05	0.000182384	4.24236	Amino Acid	Tryptophan Metabolism
indolelactate	0.441571	1.82872e-08	1.08035e-07	7.73785	Amino Acid	Tryptophan Metabolism
3-indoxyl sulfate	0.44101	1.02412e-05	3.67534e-05	4.98965	Amino Acid	Tryptophan Metabolism
kynurenine	0.437533	5.50033e-08	2.89332e-07	7.25961	Amino Acid	Tryptophan Metabolism
indoleacetate	0.396976	9.21645e-09	5.80183e-08	8.03544	Amino Acid	Tryptophan Metabolism
xanthurenate	0.377233	6.17719e-05	0.00019523	4.20921	Amino Acid	Tryptophan Metabolism
vanillactate	0.871364	1.36394e-15	3.08089e-14	14.8652	Amino Acid	Tyrosine Metabolism
homovanillate sulfate	0.798109	2.49435e-10	2.22751e-09	9.60304	Amino Acid	Tyrosine Metabolism
vanillylmandelate	0.789947	9.94796e-09	6.16132e-08	8.00227	Amino Acid	Tyrosine Metabolism
N-acetyltyrosine	0.648024	3.47104e-12	4.29961e-11	11.4595	Amino Acid	Tyrosine Metabolism
homovanillate	0.645985	3.20781e-10	2.76809e-09	9.49379	Amino Acid	Tyrosine Metabolism
indoxyl glucuronide	0.623543	3.49822e-08	1.90542e-07	7.45615	Amino Acid	Tyrosine Metabolism
p-cresol glucuronide*	0.594253	7.62789e-08	3.85409e-07	7.1176	Amino Acid	Tyrosine Metabolism
4-hydroxyphenylacetatoylcarnitine	0.592509	2.21477e-10	2.00111e-09	9.65467	Amino Acid	Tyrosine Metabolism
2-hydroxyphenylacetate	0.546635	5.43228e-11	5.63782e-10	10.265	Amino Acid	Tyrosine Metabolism
3-(4-hydroxyphenyl)lactate	0.543454	3.51896e-09	2.54958e-08	8.45359	Amino Acid	Tyrosine Metabolism
4-hydroxyphenylpyruvate	0.439573	6.34405e-08	3.26995e-07	7.19763	Amino Acid	Tyrosine Metabolism
dopamine 3-O-sulfate	0.429201	2.25401e-09	1.69714e-08	8.64704	Amino Acid	Tyrosine Metabolism
3-methoxytyramine sulfate	0.422665	1.86282e-07	8.83114e-07	6.72983	Amino Acid	Tyrosine Metabolism
4-methoxyphenol sulfate	0.401298	3.96951e-05	0.00013084	4.40126	Amino Acid	Tyrosine Metabolism
5-hydroxymethyl-2-furoic acid	0.367656	5.82511e-06	2.1612e-05	5.2347	Amino Acid	Tyrosine Metabolism
dopamine 4-sulfate	0.346385	4.84803e-06	1.83413e-05	5.31443	Amino Acid	Tyrosine Metabolism
3-hydroxyphenylacetate sulfate	0.315445	0.00163681	0.00404202	2.786	Amino Acid	Tyrosine Metabolism
phenol glucuronide	0.307091	0.00665335	0.0145164	2.17696	Amino Acid	Tyrosine Metabolism
3,4-dihydroxyphenylacetate sulfate	0.304913	0.00529575	0.0116537	2.27607	Amino Acid	Tyrosine Metabolism
tyramine O-sulfate	0.301291	0.00150425	0.00377538	2.82268	Amino Acid	Tyrosine Metabolism
N-formylphenylalanine	0.296809	0.00120706	0.00311082	2.91827	Amino Acid	Tyrosine Metabolism
N-acetylcitrulline	0.595629	2.54254e-10	2.24444e-09	9.59473	Amino Acid	Urea cycle; Arginine and Proline Metabolism
3-hydroxyproline	0.55467	1.66673e-38	6.40024e-36	37.7781	Amino Acid	Urea cycle; Arginine and Proline Metabolism
homocitrulline	0.554085	1.58553e-14	2.89926e-13	13.7998	Amino Acid	Urea cycle; Arginine and Proline Metabolism
N-acetylproline	0.503116	9.04741e-11	9.02391e-10	10.0435	Amino Acid	Urea cycle; Arginine and Proline Metabolism
prolylhydroxyproline	0.468977	2.24696e-16	5.95056e-15	15.6484	Amino Acid	Urea cycle; Arginine and Proline Metabolism
N2,N5-diacetylornithine	0.468343	6.32305e-06	2.33467e-05	5.19907	Amino Acid	Urea cycle; Arginine and Proline Metabolism
urea	0.453916	1.05364e-13	1.58666e-12	12.9773	Amino Acid	Urea cycle; Arginine and Proline Metabolism
argininate*	0.385026	9.73885e-08	4.82544e-07	7.01149	Amino Acid	Urea cycle; Arginine and Proline Metabolism
dimethylarginine	0.344022	4.31321e-10	3.64016e-09	9.3652	Amino Acid	Urea cycle; Arginine and Proline Metabolism
hydroxyproline	0.267228	2.046e-05	6.9528e-05	4.68909	Amino Acid	Urea cycle; Arginine and Proline Metabolism
2-oxoarginine*	0.253366	0.000948685	0.00248665	3.02288	Amino Acid	Urea cycle; Arginine and Proline Metabolism
N-acetylarginine	0.237699	3.36734e-05	0.000111953	4.47271	Amino Acid	Urea cycle; Arginine and Proline Metabolism
N-methylproline	0.237093	0.00177285	0.00434999	2.75133	Amino Acid	Urea cycle; Arginine and Proline Metabolism
N-delta-acetylornithine	0.147843	0.0177019	0.0353119	1.75198	Amino Acid	Urea cycle; Arginine and Proline Metabolism
pyridoxate	0.565465	4.46363e-07	1.9589e-06	6.35031	Cofactors and Vitamins	Vitamin B6 Metabolism
dehydroisoandrosterone sulfate	-0.221351	0.00132776	0.00337656	2.87688	Lipid	Androgenic Steroids
4-methyl-2-oxopentanoate	-0.148773	0.00970258	0.0204714	2.01311	Amino Acid	BCAA Metabolism
linoleoylcholine*	-0.174469	0.017706	0.0352286	1.75188	Lipid	Fatty Acid Metabolism (Acyl Choline)
docosahexaenoylcholine	-0.208987	0.00400055	0.0092265	2.39788	Lipid	Fatty Acid Metabolism (Acyl Choline)
dihomo-linolenoyl-choline	-0.253277	0.000322195	0.000909727	3.49188	Lipid	Fatty Acid Metabolism (Acyl Choline)
arachidonoylcholine	-0.270787	0.000512114	0.00138487	3.29063	Lipid	Fatty Acid Metabolism (Acyl Choline)
2-aminooctanoate	-0.303153	7.97734e-05	0.00024804	4.09814	Lipid	Fatty Acid, Amino
hydroxy-CMPF*	-0.199407	0.0044512	0.010114	2.35152	Lipid	Fatty Acid, Dicarboxylate
gamma-glutamylcitrulline*	-0.158818	0.0152014	0.0312157	1.81812	Peptide	Gamma-glutamyl Amino Acid
1,5-anhydroglucitol (1,5-AG)	-0.296399	6.15498e-05	0.000195332	4.21077	Carbohydrate	Glycolysis, Gluconeogenesis, and Pyruvate Metabolism
1-arachidonoyl-GPE (20:4n6)*	-0.113015	0.0186085	0.0369285	1.73029	Lipid	Lysophospholipid
1-cerotoyl-GPC (26:0)*	-0.216761	4.07661e-06	1.56542e-05	5.3897	Lipid	Lysophospholipid
1-palmitoyl-GPC (16:0)	-0.181572	0.00189315	0.00463039	2.72281	Lipid	Lysophosphatidylcholine
2-palmitoyl-GPC* (16:0)*	-0.199893	0.000844219	0.00223573	3.07354	Lipid	Lysophosphatidylcholine
1-lignoceroyl-GPC (24:0)	-0.204171	0.00513901	0.0113739	2.28912	Lipid	Lysophosphatidylcholine
1-stearoyl-GPC (18:0)	-0.21057	0.00115306	0.00298165	2.93815	Lipid	Lysophosphatidylcholine
1-arachidonoyl-GPC* (20:4)*	-0.249611	0.000227466	0.000656743	3.64308	Lipid	Lysophosphatidylcholine
1-(1-enyl-palmitoyl)-GPE (P-16:0)*	-0.152425	0.016579	0.033507	1.78044	Lipid	Lysoplasmalogen
1-(1-enyl-stearoyl)-GPE (P-18:0)*	-0.191509	0.00481852	0.0108205	2.31709	Lipid	Lysoplasmalogen
1-(1-enyl-palmitoyl)-GPC (P-16:0)*	-0.280127	4.79742e-05	0.000155461	4.31899	Lipid	Lysoplasmalogen
S-methylcysteine sulfoxide	-0.1807	0.0127334	0.0264303	1.89506	Amino Acid	Methionine, Cysteine, SAM and Taurine Metabolism
S-methylcysteine	-0.191594	0.000981838	0.0025648	3.00796	Amino Acid	Methionine, Cysteine, SAM and Taurine Metabolism
1-myristoyl-2-arachidonoyl-GPC (14:0/20:4)*	-0.163269	0.0101226	0.0212991	1.99471	Lipid	Phosphatidylcholine
glycerophosphoethanolamine	-0.118745	0.0171069	0.034393	1.76683	Lipid	Phospholipid Metabolism
glycerophosphorylcholine (GPC)	-0.244193	9.37197e-05	0.00028676	4.02817	Lipid	Phospholipid Metabolism
1-(1-enyl-stearoyl)-2-linoleoyl-GPE (P-18:0/18:2)*	-0.151732	0.00303658	0.0072201	2.51762	Lipid	Plasmalogen
1-(1-enyl-palmitoyl)-2-arachidonoyl-GPE (P-16:0/20:4)*	-0.15662	0.000404502	0.00112151	3.39308	Lipid	Plasmalogen
1-(1-enyl-palmitoyl)-2-linoleoyl-GPC (P-16:0/18:2)*	-0.175706	0.000284857	0.00080727	3.54537	Lipid	Plasmalogen
1-(1-enyl-palmitoyl)-2-arachidonoyl-GPC (P-16:0/20:4)*	-0.23094	1.1072e-06	4.64661e-06	5.95577	Lipid	Plasmalogen
1-(1-enyl-stearoyl)-2-arachidonoyl-GPE (P-18:0/20:4)*	-0.256074	5.10593e-06	1.91285e-05	5.29193	Lipid	Plasmalogen
1-(1-enyl-palmitoyl)-2-linoleoyl-GPE (P-16:0/18:2)*	-0.294134	4.58257e-06	1.74228e-05	5.33889	Lipid	Plasmalogen
HWESASXX*	-0.142474	0.00467827	0.0105674	2.32991	Peptide	Polypeptide
uridine	-0.120006	0.0246157	0.0470271	1.60879	Nucleotide	Pyrimidine Metabolism, Uracil containing
5-methyluridine (ribothymidine)	-0.123751	0.0107484	0.0224926	1.96866	Nucleotide	Pyrimidine Metabolism, Uracil containing
isoursodeoxycholate	-0.210307	0.0131293	0.0271787	1.88176	Lipid	Secondary Bile Acid Metabolism
ursodeoxycholate	-0.250335	0.0106772	0.0224046	1.97154	Lipid	Secondary Bile Acid Metabolism
deoxycholate	-0.299737	1.72286e-05	5.96017e-05	4.76375	Lipid	Secondary Bile Acid Metabolism
sphingomyelin (d18:1/18:1, d18:2/18:0)	-0.122719	0.00954087	0.0201856	2.02041	Lipid	Sphingomyelins
sphingomyelin (d18:2/24:2)*	-0.123497	0.0111588	0.023288	1.95238	Lipid	Sphingomyelins
lignoceroyl sphingomyelin (d18:1/24:0)	-0.130451	0.0251443	0.0477992	1.59956	Lipid	Sphingomyelins
sphingomyelin (d18:1/19:0, d19:1/18:0)*	-0.13473	0.0232229	0.0450384	1.63408	Lipid	Sphingomyelins
sphingomyelin (d18:1/22:1, d18:2/22:0, d16:1/24:1)*	-0.135268	0.00474415	0.0106848	2.32384	Lipid	Sphingomyelins
stearoyl sphingomyelin (d18:1/18:0)	-0.156138	0.00150597	0.00376737	2.82218	Lipid	Sphingomyelins
tricosanoyl sphingomyelin (d18:1/23:0)*	-0.172537	0.00855481	0.0183011	2.06779	Lipid	Sphingomyelins
sphingomyelin (d18:1/25:0, d19:0/24:1, d20:1/23:0, d19:1/24:0)*	-0.182671	0.00486575	0.0108631	2.31285	Lipid	Sphingomyelins
sphingomyelin (d18:1/20:0, d16:1/22:0)*	-0.193827	0.00024604	0.000707711	3.60899	Lipid	Sphingomyelins
sphingomyelin (d18:1/21:0, d17:1/22:0, d16:1/23:0)*	-0.193935	0.00455291	0.0103146	2.34171	Lipid	Sphingomyelins
sphingomyelin (d18:1/20:1, d18:2/20:0)*	-0.203463	5.49875e-05	0.000176696	4.25974	Lipid	Sphingomyelins
alpha-ketoglutarate	-0.146517	0.00673723	0.0146578	2.17152	Energy	TCA Cycle
tryptophan	-0.211892	2.76179e-06	1.08217e-05	5.55881	Amino Acid	Tryptophan Metabolism
serotonin	-0.296014	0.000364268	0.00102101	3.43858	Amino Acid	Tryptophan Metabolism
thyroxine	-0.302306	2.58172e-08	1.46871e-07	7.58809	Amino Acid	Tyrosine Metabolism
homoarginine	-0.393928	1.84949e-10	1.7322e-09	9.73295	Amino Acid	Urea cycle; Arginine and Proline Metabolism
carotene diol	-0.26768	6.34464e-05	0.0001997	4.19759	Cofactors and Vitamins	Vitamin A Metabolism
beta-cryptoxanthin	-0.286401	2.88803e-05	9.72809e-05	4.5394	Cofactors and Vitamins	Vitamin A Metabolism
Note: Significant associations between N-formylmethionine abundance and the 983 individual metabolites in the VITdAL-ICU cohort at day 0 were determined utilizing linear regression correcting for age, sex, baseline 25(OH)D, and admission diagnosis. A q-value threshold of 0.05 was used to identify all significant associations. For the Acylcarnitine sub pathway: a capital C is followed by the numbe…

## Sheet: Day 0 RoCI adjusted Bili
Significantly Different Metabolites with increased N-formylmethionine abundance in the RoCI Cohort at day 0 (N=90): Multivariate Linear Regression including Total Bilrubin at day 0
Metabolite	Beta Coefficient	p-value	q-value	-log10P	Super Pathway	Sub Pathway
N-acetylalanine	0.681556	5.58866e-12	1.81631e-09	11.2527	Amino Acid	Alanine and Aspartate Metabolism
glucuronate	0.562166	0.00715874	0.0322469	2.14516	Carbohydrate	Aminosugar Metabolism
N-acetylneuraminate	0.827092	4.49372e-06	0.000133721	5.34739	Carbohydrate	Aminosugar Metabolism
fucose	0.744396	1.39851e-06	6.49308e-05	5.85433	Carbohydrate	Aminosugars metabolism
2-hydroxy-3-methylvalerate	0.642569	0.00482866	0.0242708	2.31617	Amino Acid	BCAA Metabolism
3-hydroxy-2-ethylpropionate	0.700673	6.92997e-07	5.40041e-05	6.15927	Amino Acid	BCAA Metabolism
3-hydroxyisobutyrate	0.744669	0.00021083	0.00253742	3.67607	Amino Acid	BCAA Metabolism
alpha-hydroxyisocaproate	0.630193	0.00614665	0.0281361	2.21136	Amino Acid	BCAA Metabolism
beta-hydroxyisovalerate	0.529884	0.00741419	0.0325623	2.12994	Amino Acid	BCAA Metabolism
deoxycarnitine	0.46082	0.00519412	0.0247804	2.28449	Lipid	Carnitine Metabolism
creatinine	0.607553	0.00095774	0.00679086	3.01875	Amino Acid	Creatine Metabolism
glycylproline	0.294339	0.00533732	0.0247804	2.27268	Peptide	Dipeptide
pro-hydroxy-pro	0.557714	0.00181281	0.0111163	2.74165	Peptide	Dipeptide
2-hydroxyglutarate	0.550965	0.00873173	0.0365163	2.0589	Lipid	Fatty Acid, Dicarboxylate
3-hydroxydecanoate	0.582497	0.00369944	0.0200387	2.43186	Lipid	Fatty Acid, Monohydroxy
gamma-glutamylisoleucine*	0.633449	2.93667e-08	4.77209e-06	7.53214	Peptide	Gamma-glutamyl Amino Acid
gamma-glutamylleucine	0.612089	0.000612238	0.0050647	3.21308	Peptide	Gamma-glutamyl Amino Acid
gamma-glutamyltryptophan	0.549848	0.00841581	0.0359886	2.0749	Peptide	Gamma-glutamyl Amino Acid
gamma-glutamylvaline	0.537079	0.000712152	0.00564511	3.14743	Peptide	Gamma-glutamyl Amino Acid
pyroglutamine*	0.575973	0.00500595	0.0246505	2.30051	Amino Acid	Glutamate Metabolism
2-hydroxybutyrate /2-hydroxyisobutyrate	0.573326	0.00108146	0.00732237	2.96599	Amino Acid	Glutathione Metabolism
N-acetylserine	0.741131	1.78615e-06	7.25624e-05	5.74808	Amino Acid	Glycine, Serine and Threonine Metabolism
N-acetylthreonine	0.623326	0.000296565	0.00310915	3.52788	Amino Acid	Glycine, Serine and Threonine Metabolism
sarcosine	0.847904	0.000233346	0.00261509	3.632	Amino Acid	Glycine, Serine and Threonine Metabolism
maltose	0.48418	0.0114695	0.0460196	1.94046	Carbohydrate	Glycogen Metabolism
glycerate	0.351107	0.000514192	0.00464201	3.28887	Carbohydrate	Glycolysis, Gluconeogenesis, and Pyruvate Metabolism
lactate	0.501398	0.00724315	0.0322469	2.14007	Carbohydrate	Glycolysis, Gluconeogenesis, and Pyruvate Metabolism
hydantoin-5-propionic acid	0.768451	0.000101589	0.00128565	3.99315	Amino Acid	Histidine Metabolism
trans-urocanate	1.02768	0.000580544	0.00496518	3.23616	Amino Acid	Histidine Metabolism
1-methylimidazoleacetate	0.551746	0.00093524	0.00679086	3.02908	Amino acid	Histidine metabolism
myo-inositol	0.98417	0.000253848	0.00275002	3.59543	Lipid	Inositol Metabolism
scyllo-inositol	0.901857	0.00040741	0.00378309	3.38997	Lipid	Inositol metabolism
N6,N6,N6-trimethyllysine	0.715498	5.80902e-06	0.000157328	5.2359	Amino Acid	Lysine Metabolism
succinylcarnitine (C4)	0.524955	0.0053117	0.0247804	2.27477	Energy	Short-chain Acylcarnitine
2-methylbutyroylcarnitine (C5)	0.654311	0.00454227	0.0238103	2.34273	Amino Acid	Short-chain Acylcarnitine
tiglyl carnitine (C5)	0.749046	0.000385164	0.00368172	3.41435	Amino Acid	Short-chain Acylcarnitine
glutaroyl carnitine (C5)	0.677328	0.0016119	0.0106912	2.79266	Amino acid	Short-chain Acylcarnitine
hydroxyisovaleroyl carnitine (C5-OH)	0.61291	0.000961168	0.00679086	3.0172	Amino acid	Short-chain Acylcarnitine
methylglutaroylcarnitine (C6-DC)	0.70237	0.00249427	0.0147389	2.60306	Amino acid	Short-chain Acylcarnitine
octanoylcarnitine (C8)	0.662964	0.00512529	0.0247804	2.29028	Lipid	Medium-chain Acylcarnitine
cis-4-decenoylcarnitine (C10:1)	0.426475	0.00293112	0.0167126	2.53297	Lipid	Medium-chain Acylcarnitine
decanoylcarnitine (C10)	0.506323	0.0108071	0.0439037	1.96629	Lipid	Medium-chain Acylcarnitine
cysteine	0.889608	2.40869e-06	8.69804e-05	5.61822	Amino Acid	Methionine, Cysteine, SAM and Taurine Metabolism
cystine	0.799168	7.58494e-05	0.00102713	4.12005	Amino Acid	Methionine, Cysteine, SAM and Taurine Metabolism
N-acetylmethionine	0.770034	9.94619e-08	1.0775e-05	7.00234	Amino Acid	Methionine, Cysteine, SAM and Taurine Metabolism
phosphate	0.60956	0.000327919	0.00333042	3.48423	Energy	Oxidative Phosphorylation
arabinose	0.526941	0.00391549	0.0208612	2.40721	Carbohydrate	Pentose Metabolism
arabitol/xylitol	1.08153	0.00876392	0.0365163	2.0573	Carbohydrate	Pentose Metabolism
arabonate/xylonate	0.859763	1.89261e-05	0.000384437	4.72294	Carbohydrate	Pentose Metabolism
erythronate*	0.827234	1.24647e-06	6.49308e-05	5.90432	Carbohydrate	Pentose Metabolism
threitol	0.831895	3.71398e-05	0.00061434	4.43016	Carbohydrate	Pentose Metabolism
xylose	0.435694	0.00464256	0.0239497	2.33324	Carbohydrate	Pentose Metabolism
N-acetylphenylalanine	0.74499	0.00100342	0.00693856	2.99852	Amino Acid	Phenylalanine Metabolism
phenyllactate	0.884812	0.00176021	0.0110013	2.75444	Amino Acid	Phenylalanine Metabolism
4-acetamidobutanoate	0.798638	0.00168948	0.0107663	2.77225	Amino Acid	Polyamine Metabolism
21-hydroxypregnenolone disulfate	0.719941	0.00889186	0.0365805	2.05101	Lipid	Pregnenolone Steroids
allantoin	0.877974	0.00037141	0.00365782	3.43015	Nucleotide	Purine Metabolism
1-methyladenosine	0.346482	0.000553405	0.00486099	3.25696	Nucleotide	Purine Metabolism
N6-carbamoylthreonyladenosine	0.673655	4.27466e-05	0.000661555	4.3691	Nucleotide	Purine Metabolism
7-methylguanine	0.386572	0.00812786	0.0352207	2.09002	Nucleotide	Purine Metabolism
N2,N2-dimethylguanosine	0.912649	4.52595e-06	0.000133721	5.34429	Nucleotide	Purine Metabolism
N4-acetylcytidine	0.547863	4.9102e-05	0.000725371	4.3089	Nucleotide	Pyrimidine Metabolism
N-acetyl-beta-alanine	0.416959	0.0032485	0.0178943	2.48832	Nucleotide	Pyrimidine Metabolism
pseudouridine	0.687154	3.1031e-05	0.000560283	4.5082	Nucleotide	Pyrimidine Metabolism
cholesterol	0.272342	0.00305975	0.0171451	2.51431	Lipid	Sterol
fumarate	0.567512	0.000623348	0.0050647	3.20527	Energy	TCA Cycle
malate	0.50554	0.00269559	0.0156441	2.56935	Energy	TCA Cycle
succinate	0.470983	3.78055e-05	0.00061434	4.42244	Energy	TCA Cycle
C-glycosyltryptophan	0.681802	0.000102852	0.00128565	3.98779	Amino Acid	Tryptophan Metabolism
indolelactate	0.872196	1.19666e-05	0.000259276	4.92203	Amino Acid	Tryptophan Metabolism
kynurenate	1.03992	0.000847395	0.00655722	3.07191	Amino Acid	Tryptophan Metabolism
kynurenine	0.631019	0.000926308	0.00679086	3.03324	Amino Acid	Tryptophan Metabolism
3-(4-hydroxyphenyl)lactate	1.02104	8.55685e-06	0.000213921	5.06769	Amino Acid	Tyrosine Metabolism
N-acetyltyrosine	0.838522	8.30832e-07	5.40041e-05	6.08049	Amino Acid	Tyrosine Metabolism
vanillylmandelate	0.747856	0.00166389	0.0107663	2.77888	Amino Acid	Tyrosine Metabolism
dimethylarginine	0.621861	2.28265e-05	0.00043639	4.64156	Amino Acid	Urea cycle; Arginine and Proline Metabolism
urea	0.775039	0.000218608	0.00253742	3.66033	Amino Acid	Urea cycle; Arginine and Proline Metabolism
ornithine	0.69221	0.00217033	0.0130622	2.66347	Amino Acid	Urea cycle; Arginine and Proline Metabolism
glycerophosphorylcholine	-0.511288	1.1218e-05	0.000259276	4.95008	Lipid	Phospholipid Metabolism
1-eicosatrienoyl-GPC*	-0.569915	0.00485416	0.0242708	2.31389	Lipid	Lysophosphatidylcholine
Note: Significant associations between N-formylmethionine abundance and the 411 individual metabolites in the RoCI cohort at day 0 were determined utilizing linear regression correcting for age, sex, race, APACHE II and total bilirubin at day 0. A q-value threshold of 0.05 was used to identify all significant associations. For the Acylcarnitine sub pathway: a capital C is followed by the number o…

## Sheet: Day 0 RoCI adjusted Cre
Significantly Different Metabolites with increased N-formylmethionine abundance in the RoCI Cohort at day 0 (N=90): Multivariate Linear Regression including Creatinine at day 0
Metabolite	Beta Coefficient	p-value	q-value	-log10P	Super Pathway	Sub Pathway
N-acetylalanine	0.612465	1.58624e-09	2.57764e-07	8.79963	Amino Acid	Alanine and Aspartate Metabolism
glucuronate	0.628675	0.0116129	0.044931	1.93506	Carbohydrate	Aminosugar Metabolism
N-acetylneuraminate	0.53736	0.000168302	0.0019942	3.77391	Carbohydrate	Aminosugar Metabolism
fucose	0.806644	1.18245e-06	4.80369e-05	5.92722	Carbohydrate	Aminosugars metabolism
2-hydroxy-3-methylvalerate	0.781826	0.00237619	0.0154452	2.62412	Amino Acid	BCAA Metabolism
3-hydroxy-2-ethylpropionate	0.63472	7.13318e-05	0.00105377	4.14672	Amino Acid	BCAA Metabolism
3-hydroxyisobutyrate	0.959478	1.17767e-06	4.80369e-05	5.92897	Amino Acid	BCAA Metabolism
alpha-hydroxyisocaproate	0.678398	0.00347375	0.0191351	2.4592	Amino Acid	BCAA Metabolism
alpha-hydroxyisovalerate	0.74301	0.0046305	0.0228017	2.33437	Amino Acid	BCAA Metabolism
beta-hydroxyisovalerate	0.627824	0.00209715	0.0141994	2.67837	Amino Acid	BCAA Metabolism
deoxycarnitine	0.576613	0.00310883	0.0174202	2.5074	Lipid	Carnitine Metabolism
pro-hydroxy-pro	0.481427	0.00769933	0.0322798	2.11355	Peptide	Dipeptide
3-hydroxydecanoate	0.659417	0.00173718	0.0122736	2.76015	Lipid	Fatty Acid, Monohydroxy
gamma-glutamylisoleucine*	0.572055	3.46199e-06	0.000102286	5.46067	Peptide	Gamma-glutamyl Amino Acid
gamma-glutamylleucine	0.645778	0.000453859	0.00375411	3.34308	Peptide	Gamma-glutamyl Amino Acid
gamma-glutamylphenylalanine	0.778545	0.000263124	0.00285051	3.57984	Peptide	Gamma-glutamyl Amino Acid
gamma-glutamyltryptophan	0.613245	0.0040797	0.0207172	2.38937	Peptide	Gamma-glutamyl Amino Acid
gamma-glutamyltyrosine	0.810084	0.000418596	0.0035801	3.37821	Peptide	Gamma-glutamyl Amino Acid
gamma-glutamylvaline	0.53028	0.00288461	0.0164473	2.53991	Peptide	Gamma-glutamyl Amino Acid
pyroglutamine*	0.547433	0.00230743	0.0153044	2.63687	Amino Acid	Glutamate Metabolism
2-hydroxybutyrate /2-hydroxyisobutyrate	0.748311	0.000135442	0.00176074	3.86825	Amino Acid	Glutathione Metabolism
N-acetylserine	0.611314	1.52505e-08	1.65213e-06	7.81672	Amino Acid	Glycine, Serine and Threonine Metabolism
N-acetylthreonine	0.463602	0.000171808	0.0019942	3.76496	Amino Acid	Glycine, Serine and Threonine Metabolism
sarcosine	0.802225	0.00259251	0.0158156	2.58628	Amino Acid	Glycine, Serine and Threonine Metabolism
glycerate	0.335986	0.00278003	0.0161341	2.55595	Carbohydrate	Glycolysis, Gluconeogenesis, and Pyruvate Metabolism
lactate	0.624789	3.93154e-05	0.000709862	4.40544	Carbohydrate	Glycolysis, Gluconeogenesis, and Pyruvate Metabolism
hydantoin-5-propionic acid	0.668836	0.000626939	0.00485132	3.20277	Amino Acid	Histidine Metabolism
trans-urocanate	1.05015	0.000211131	0.00236613	3.67545	Amino Acid	Histidine Metabolism
1-methylimidazoleacetate	0.653374	0.000414734	0.0035801	3.38223	Amino acid	Histidine metabolism
myo-inositol	0.519715	0.00847427	0.0340017	2.0719	Lipid	Inositol Metabolism
scyllo-inositol	0.515628	0.00600652	0.0267414	2.22138	Lipid	Inositol metabolism
1,2-propanediol	1.382	0.011308	0.0442782	1.94662	Lipid	Ketone bodies
lysine	0.538574	0.012822	0.0484553	1.89204	Amino Acid	Lysine Metabolism
N6,N6,N6-trimethyllysine	0.666562	6.05486e-06	0.000154892	5.2179	Amino Acid	Lysine Metabolism
2-methylbutyroylcarnitine (C5)	0.563327	0.000491313	0.00389455	3.30864	Amino Acid	Short-chain Acylcarnitine
tiglyl carnitine (C5)	0.702979	0.00404191	0.0207172	2.39341	Amino Acid	Short-chain Acylcarnitine
glutaroyl carnitine (C5)	0.448285	0.00277433	0.0161341	2.55684	Amino acid	Short-chain Acylcarnitine
hydroxyisovaleroyl carnitine (C5-OH)	0.539579	0.00254821	0.0158156	2.59377	Amino acid	Short-chain Acylcarnitine
cis-4-decenoylcarnitine (C10:1)	0.407392	0.00592821	0.0267414	2.22708	Lipid	Medium-chain Acylcarnitine
cysteine	0.775266	0.000462044	0.00375411	3.33532	Amino Acid	Methionine, Cysteine, SAM and Taurine Metabolism
cystine	0.697589	0.00380659	0.0205085	2.41946	Amino Acid	Methionine, Cysteine, SAM and Taurine Metabolism
N-acetylmethionine	0.751236	2.07083e-07	1.68255e-05	6.68386	Amino Acid	Methionine, Cysteine, SAM and Taurine Metabolism
phosphate	0.445197	9.56375e-05	0.00133639	4.01937	Energy	Oxidative Phosphorylation
arabinose	0.407041	0.0066968	0.0290195	2.17413	Carbohydrate	Pentose Metabolism
arabitol/xylitol	0.678031	0.012269	0.046911	1.91119	Carbohydrate	Pentose Metabolism
arabonate/xylonate	0.708203	6.52513e-06	0.000154892	5.18541	Carbohydrate	Pentose Metabolism
erythronate*	0.561395	3.77299e-07	2.11903e-05	6.42331	Carbohydrate	Pentose Metabolism
ribitol	0.886175	0.00384928	0.0205085	2.41462	Carbohydrate	Pentose Metabolism
threitol	0.474753	6.67228e-06	0.000154892	5.17573	Carbohydrate	Pentose Metabolism
xylose	0.446764	0.00570091	0.0260957	2.24406	Carbohydrate	Pentose Metabolism
N-acetylphenylalanine	0.538003	0.00632562	0.0277815	2.1989	Amino Acid	Phenylalanine Metabolism
phenylalanine	0.499879	0.00252781	0.0158156	2.59725	Amino Acid	Phenylalanine Metabolism
phenyllactate	1.13189	2.64479e-05	0.000537224	4.57761	Amino Acid	Phenylalanine Metabolism
glycerophosphorylcholine	-0.541365	4.80826e-05	0.000822466	4.31801	Lipid	Phospholipid Metabolism
4-acetamidobutanoate	0.568931	0.000404882	0.0035801	3.39267	Amino Acid	Polyamine Metabolism
5-methylthioadenosine	0.671754	0.00262783	0.0158156	2.5804	Amino Acid	Polyamine Metabolism
allantoin	0.547638	0.00784646	0.0322798	2.10533	Nucleotide	Purine Metabolism
1-methyladenosine	0.314301	0.0101704	0.0403096	1.99266	Nucleotide	Purine Metabolism
N6-carbamoylthreonyladenosine	0.513874	2.75674e-06	8.9594e-05	5.5596	Nucleotide	Purine Metabolism
7-methylguanine	0.43613	0.00134933	0.00974519	2.86988	Nucleotide	Purine Metabolism
N2,N2-dimethylguanosine	0.681769	2.26284e-06	8.17138e-05	5.64535	Nucleotide	Purine Metabolism
N4-acetylcytidine	0.464522	0.00131392	0.00970511	2.88143	Nucleotide	Pyrimidine metabolism
3-ureidopropionate	0.795602	3.77927e-05	0.000709862	4.42259	Nucleotide	Pyrimidine metabolism
N-acetyl-beta-alanine	0.460542	0.00039597	0.0035801	3.40234	Nucleotide	Pyrimidine metabolism
pseudouridine	0.476499	9.86875e-05	0.00133639	4.00574	Nucleotide	Pyrimidine metabolism
glycocholenate sulfate*	0.795194	0.00497928	0.0241532	2.30283	Lipid	Secondary Bile Acid Metabolism
taurocholenate sulfate*	0.714252	0.00435869	0.0217935	2.36064	Lipid	Secondary Bile Acid Metabolism
fumarate	0.465631	0.00182157	0.012596	2.73955	Energy	TCA Cycle
malate	0.526166	0.00395153	0.0207137	2.40323	Energy	TCA Cycle
succinate	0.394348	0.00100339	0.00758377	2.99853	Energy	TCA Cycle
C-glycosyltryptophan	0.430426	0.00015344	0.00191801	3.81406	Amino Acid	Tryptophan Metabolism
indolelactate	0.950292	2.05274e-05	0.00044476	4.68767	Amino Acid	Tryptophan Metabolism
kynurenate	0.793164	0.000339957	0.00345268	3.46858	Amino Acid	Tryptophan Metabolism
kynurenine	0.783257	5.96422e-05	0.000941077	4.22445	Amino Acid	Tryptophan Metabolism
3-(4-hydroxyphenyl)lactate	1.2649	2.41383e-11	7.84495e-09	10.6173	Amino Acid	Tyrosine Metabolism
3-methoxytyrosine	0.458723	0.00769614	0.0322798	2.11373	Amino Acid	Tyrosine Metabolism
N-acetyltyrosine	0.748602	6.0808e-05	0.000941077	4.21604	Amino Acid	Tyrosine Metabolism
tyrosine	0.595502	0.00546835	0.0257567	2.26214	Amino Acid	Tyrosine Metabolism
dimethylarginine	0.449855	0.000300278	0.00314808	3.52248	Amino Acid	Urea cycle; Arginine and Proline Metabolism
ornithine	0.889967	0.00039292	0.0035801	3.4057	Amino Acid	Urea cycle; Arginine and Proline Metabolism
urea	0.549272	0.000381521	0.0035801	3.41848	Amino Acid	Urea cycle; Arginine and Proline Metabolism
deoxycholate	-0.705361	0.00563341	0.0260957	2.24923	Lipid	Secondary Bile Acid Metabolism
glycerophosphorylcholine	-0.541365	4.80826e-05	0.000822466	4.31801	Lipid	Phospholipid Metabolism
1-eicosatrienoyl-GPC*	-0.627467	0.00528696	0.0252685	2.27679	Lipid	Lysophosphatidylcholine
1-docosahexaenoyl-GPC*	-0.610181	0.00777246	0.0322798	2.10944	Lipid	Lysophosphatidylcholine
1-arachidonoyl-GPC* (20:4)*	-0.593075	0.0082748	0.0336164	2.08224	Lipid	Lysophosphatidylcholine
Note: Significant associations between N-formylmethionine abundance and the 411 individual metabolites in the RoCI cohort at day 0 were determined utilizing linear regression correcting for age, sex, race, and APACHE II. A q-value threshold of 0.05 was used to identify all significant associations. For the Acylcarnitine sub pathway: a capital C is followed by the number of carbons within the fatt…

## Sheet: Day 0 RoCI adj Sepsis
Significantly Different Metabolites with increased N-formylmethionine abundance in the RoCI Cohort at day 0 (N=90): Multivariate Linear Regression including Sepsis
Metabolite	Beta Coefficient	p-value	q-value	-log10P	Super Pathway	Sub Pathway
phenylacetylglutamine	0.456101	0.0149462	0.0686263	1.82547	Peptide	Acetylated Peptides
3-ureidopropionate	0.50465	0.00799332	0.0420294	2.09727	Amino acid	Alanine and aspartate metabolism
N-acetylalanine	0.612079	3.24887e-13	1.05913e-10	12.4883	Amino Acid	Alanine and Aspartate Metabolism
glucuronate	0.619201	0.000842628	0.00722886	3.07436	Carbohydrate	Aminosugar Metabolism
N-acetylneuraminate	0.621267	1.23731e-05	0.000448183	4.90752	Carbohydrate	Aminosugar Metabolism
fucose	0.573601	3.90002e-05	0.000908148	4.40893	Carbohydrate	Aminosugars metabolism
ascorbate	-0.349999	0.0202778	0.0860563	1.69298	Cofactors and vitamins	Ascorbate and aldarate metabolism
threonate	0.390235	0.00502827	0.0300515	2.29858	Cofactors and vitamins	Ascorbate and aldarate metabolism
3-hydroxy-2-ethylpropionate	0.40378	0.00654948	0.0368126	2.18379	Amino Acid	BCAA Metabolism
3-hydroxyisobutyrate	0.380494	0.017171	0.0766817	1.7652	Amino Acid	BCAA Metabolism
beta-hydroxyisovalerate	0.392719	0.0131942	0.0632545	1.87962	Amino Acid	BCAA Metabolism
deoxycarnitine	0.270536	0.00680097	0.0375782	2.16743	Lipid	Carnitine Metabolism
creatinine	0.428425	0.00301434	0.0200546	2.52081	Amino Acid	Creatine Metabolism
glycylproline	0.535879	0.004623	0.0295509	2.33508	Peptide	Dipeptide
pro-hydroxy-pro	0.739391	2.06192e-06	0.000134437	5.68573	Peptide	Dipeptide
azelate (nonanedioate)	0.23644	0.00296862	0.0200546	2.52744	Lipid	Fatty acid, dicarboxylate
mannitol	0.668271	0.00264464	0.0183437	2.57763	Carbohydrate	Fructose, mannose, galactose, and starch metabolism
gamma-glutamylisoleucine*	0.474103	1.40543e-05	0.000456938	4.85219	Peptide	Gamma-glutamyl Amino Acid
gamma-glutamylvaline	0.421867	0.000140235	0.00198768	3.85314	Peptide	Gamma-glutamyl Amino Acid
N-acetylglycine	0.402283	0.000477707	0.00486664	3.32084	Amino acid	Glycine, serine and threonine metabolism
N-acetylserine	0.648017	1.51266e-07	1.64375e-05	6.82026	Amino Acid	Glycine, Serine and Threonine Metabolism
N-acetylthreonine	0.611802	0.000129398	0.00198768	3.88807	Amino Acid	Glycine, Serine and Threonine Metabolism
maltose	0.354136	0.00321698	0.0209747	2.49255	Carbohydrate	Glycogen Metabolism
1-methylimidazoleacetate	0.341398	0.0148421	0.0686263	1.82851	Amino acid	Histidine metabolism
hydantoin-5-propionic acid	0.533172	0.00537768	0.0313058	2.2694	Amino Acid	Histidine Metabolism
trans-urocanate	0.758184	0.00217473	0.0168801	2.66259	Amino Acid	Histidine Metabolism
chiro-inositol	0.574573	0.00507004	0.0300515	2.29499	Lipid	Inositol metabolism
myo-inositol	0.757834	0.000212767	0.00256896	3.6721	Lipid	Inositol Metabolism
scyllo-inositol	0.702412	0.00105332	0.00880471	2.97744	Lipid	Inositol metabolism
kynurenine	0.316389	0.0185412	0.0805926	1.73186	Amino Acid	Kynurenine Metabolism
N6,N6,N6-trimethyllysine	0.528426	7.29618e-07	5.94638e-05	6.1369	Amino Acid	Lysine Metabolism
succinylcarnitine (C4)	0.392091	0.0059336	0.033936	2.22668	Energy	Short-chain Acylcarnitine
glutaroyl carnitine (C5)	0.520401	0.000179619	0.00225214	3.74565	Amino acid	Short-chain Acylcarnitine
tiglyl carnitine (C5)	0.517923	0.0016928	0.0134598	2.77139	Amino Acid	Short-chain Acylcarnitine
methylglutaroylcarnitine (C6-DC)	0.587819	0.00238042	0.0180469	2.62335	Amino acid	Short-chain Acylcarnitine
octanoylcarnitine (C8)	0.495863	0.00256544	0.0183437	2.59084	Lipid	Medium-chain Acylcarnitine
decanoylcarnitine (C10)	0.383936	0.00502353	0.0300515	2.29899	Lipid	Medium-chain Acylcarnitine
cis-4-decenoylcarnitine (C10:1)	0.413012	5.40299e-05	0.00110086	4.26737	Lipid	Medium-chain Acylcarnitine
cysteine	0.595031	0.000328101	0.00356536	3.48399	Amino Acid	Methionine, Cysteine, SAM and Taurine Metabolism
N-acetylmethionine	0.749837	9.00651e-10	1.46806e-07	9.04544	Amino Acid	Methionine, Cysteine, SAM and Taurine Metabolism
phosphate	0.415842	0.00146716	0.0119573	2.83352	Energy	Oxidative Phosphorylation
pyrophosphate	0.295712	0.00472415	0.0296168	2.32568	Energy	Oxidative phosphorylation
arabinose	0.573429	6.46686e-05	0.00124012	4.18931	Carbohydrate	Pentose Metabolism
arabitol/xylitol	0.796695	0.000538028	0.00501135	3.2692	Carbohydrate	Pentose Metabolism
arabonate/xylonate	0.690323	2.64733e-05	0.00066387	4.57719	Carbohydrate	Pentose Metabolism
erythritol	0.601291	0.000532101	0.00501135	3.27401	Xenobiotics	Pentose Metabolism
erythronate*	0.695555	1.03097e-05	0.000448183	4.98675	Carbohydrate	Pentose Metabolism
threitol	0.735441	0.000138911	0.00198768	3.85726	Carbohydrate	Pentose metabolism
xylose	0.484206	0.000223009	0.00259646	3.65168	Carbohydrate	Pentose Metabolism
4-hydroxyphenylacetate	0.589197	0.0242321	0.0975266	1.61561	Amino Acid	Phenylalanine Metabolism
N-acetylphenylalanine	0.664833	0.000508909	0.00501135	3.29336	Amino Acid	Phenylalanine Metabolism
glycerophosphorylcholine	-0.497819	1.19214e-05	0.000448183	4.92367	Lipid	Phospholipid Metabolism
4-acetamidobutanoate	0.605322	0.00264312	0.0183437	2.57788	Amino Acid	Polyamine Metabolism
5-methylthioadenosine	0.526441	0.00073796	0.00650203	3.13197	Amino acid	Polyamine metabolism
21-hydroxypregnenolone disulfate	0.484656	0.020416	0.0860563	1.69003	Lipid	Pregnenolone Steroids
7-methylguanine	0.294123	0.00724347	0.038711	2.14005	Nucleotide	Purine Metabolism
allantoin	0.617366	0.000421045	0.00442777	3.37567	Nucleotide	Purine Metabolism
hypoxanthine	0.4191	0.0124158	0.0609216	1.90603	Nucleotide	Purine metabolism
N2,N2-dimethylguanosine	0.647879	0.000317242	0.00356536	3.49861	Nucleotide	Purine Metabolism
N6-carbamoylthreonyladenosine	0.612712	0.000127806	0.00198768	3.89345	Nucleotide	Purine Metabolism
xanthine	0.427835	0.00707128	0.0384206	2.1505	Nucleotide	Purine metabolism
N4-acetylcytidine	0.490692	1.54181e-05	0.000456938	4.81197	Nucleotide	Pyrimidine metabolism
pseudouridine	0.652527	5.67907e-06	0.000308563	5.24572	Nucleotide	Pyrimidine Metabolism
cholesterol	0.223999	0.0247458	0.0983797	1.6065	Lipid	Sterol
fumarate	0.40619	0.00260018	0.0183437	2.585	Energy	TCA Cycle
C-glycosyltryptophan	0.59672	0.000160653	0.00209491	3.79411	Amino Acid	Tryptophan Metabolism
3-methoxytyrosine	0.35307	0.000137146	0.00198768	3.86282	Amino acid	Tyrosine metabolism
4-hydroxyphenylpyruvate	0.449089	0.0138397	0.0653877	1.85887	Amino acid	Tyrosine metabolism
N-acetyltyrosine	0.717537	6.90955e-05	0.0012514	4.16055	Amino Acid	Tyrosine Metabolism
phenol sulfate	0.450833	0.0205902	0.0860563	1.68634	Amino Acid	Tyrosine Metabolism
vanillylmandelate	0.539741	0.0264488	0.103883	1.57759	Amino Acid	Tyrosine Metabolism
dimethylarginine	0.413593	4.2799e-05	0.000930166	4.36857	Amino Acid	Urea cycle; Arginine and Proline Metabolism
ornithine	0.562489	0.000572694	0.00518606	3.24208	Amino Acid	Urea cycle; Arginine and Proline Metabolism
urea	0.626068	2.3356e-05	0.000634504	4.6316	Amino Acid	Urea cycle; Arginine and Proline Metabolism
1-eicosatrienoyl-GPC*	-0.43945	0.010124	0.0523876	1.99465	Lipid	Lysophosphatidylcholine
1-arachidonoyl-GPE*	-0.280315	0.0233883	0.0953072	1.631	Lipid	Lysophospholipid
1-linoleoyl-GPE*	-0.297511	0.0164633	0.0745423	1.78348	Lipid	Lysophospholipid
1-palmitoyl-GPE	-0.291041	0.0125207	0.0609216	1.90237	Lipid	Lysophospholipid
2-arachidonoyl-GPE*	-0.302185	0.0120425	0.0603975	1.91928	Lipid	Lysophospholipid
pelargonate (9:0)	-0.291183	0.011524	0.0587004	1.9384	Lipid	Medium Chain Fatty Acid
undecanoate (11:0)	-0.231678	0.018068	0.079597	1.74309	Lipid	Medium chain fatty acid
Note: Significant associations between N-formylmethionine abundance and the 411 individual metabolites in the RoCI cohort at day 0 were determined utilizing linear regression correcting for age, sex, race, and APACHE II. A false discovery rate adjusted p-value (q-value) threshold of 0.05 was used to identify all significant differences (q-value < 0.05) and is noted in the table with bold text. Re…

## Sheet: Day 0 RoCI no APACHE
Significantly Different Metabolites with increased N-formylmethionine abundance in the RoCI Cohort at day 0 (N=90): Multivariate Linear Regression excluding APACHE II
Metabolite	Beta Coefficient	p-value	q-value	-log10P	Super Pathway	Sub Pathway
N-acetylalanine	0.672025	1.073e-13	3.48725e-11	12.9694	Amino Acid	Alanine and Aspartate Metabolism
glucuronate	0.825462	2.41511e-05	0.000270659	4.61706	Carbohydrate	Aminosugar Metabolism
erythronate*	0.817066	2.34065e-07	7.60712e-06	6.63066	Carbohydrate	Aminosugar Metabolism
N-acetylneuraminate	0.762571	2.73946e-07	8.09387e-06	6.56233	Carbohydrate	Aminosugar Metabolism
fucose	0.672765	1.40121e-06	3.03596e-05	5.8535	Carbohydrate	Aminosugars metabolism
5alpha-androstan-3alpha,17beta-diol disulfate	0.457777	0.00894811	0.0312703	2.04827	Lipid	Androgenic Steroids
threonate	0.418386	0.00194104	0.0108765	2.71197	Cofactors and Vitamins	Ascorbate and Aldarate Metabolism
3-hydroxyisobutyrate	0.525748	0.00127077	0.00737499	2.89593	Amino Acid	BCAA Metabolism
2-hydroxyisobutyrate	0.454845	0.00480079	0.0195032	2.31869	Amino acid	BCAA Metabolism
beta-hydroxyisovalerate	0.444821	0.000961437	0.00589561	3.01708	Amino Acid	BCAA Metabolism
3-hydroxy-2-ethylpropionate	0.440443	0.00041361	0.00305507	3.38341	Amino Acid	BCAA Metabolism
deoxycarnitine	0.3764	0.00225589	0.0120191	2.64668	Lipid	Carnitine Metabolism
creatinine	0.486556	0.000560873	0.00379758	3.25114	Amino Acid	Creatine Metabolism
pro-hydroxy-pro	0.780127	9.08119e-09	7.37846e-07	8.04186	Peptide	Dipeptide
glycylproline	0.500767	0.00130827	0.00745941	2.8833	Peptide	Dipeptide
sucrose	0.794433	0.00291039	0.0145519	2.53605	Carbohydrate	Disaccharides and Oligosaccharides
mannitol/sorbitol	0.870485	0.000785901	0.00500819	3.10463	Carbohydrate	Fructose, Mannose and Galactose Metabolism
gamma-glutamylisoleucine*	0.542296	1.13642e-07	4.10376e-06	6.94446	Peptide	Gamma-glutamyl Amino Acid
gamma-glutamylvaline	0.515703	4.16657e-06	7.12703e-05	5.38022	Peptide	Gamma-glutamyl Amino Acid
gamma-glutamylleucine	0.392287	0.0024749	0.0127673	2.60644	Peptide	Gamma-glutamyl Amino Acid
cys-gly, oxidized	0.351461	0.014337	0.045238	1.84354	Amino Acid	Glutathione Metabolism
N-acetylserine	0.76619	1.80202e-09	1.95219e-07	8.74424	Amino Acid	Glycine, Serine and Threonine Metabolism
N-acetylthreonine	0.661097	2.54372e-06	4.86299e-05	5.59453	Amino Acid	Glycine, Serine and Threonine Metabolism
sarcosine	0.484285	0.0107797	0.0357489	1.96739	Amino Acid	Glycine, Serine and Threonine Metabolism
maltose	0.432955	0.000501021	0.0034645	3.30014	Carbohydrate	Glycogen Metabolism
trans-urocanate	0.794265	0.000767333	0.00498767	3.11502	Amino Acid	Histidine Metabolism
hydantoin-5-propionic acid	0.652674	0.000472707	0.00341399	3.32541	Amino Acid	Histidine Metabolism
1-methylimidazoleacetate	0.510245	0.000789028	0.00493143	3.10291	Amino acid	Histidine metabolism
myo-inositol	0.738672	0.000248086	0.00206738	3.6054	Lipid	Inositol Metabolism
scyllo-inositol	0.692714	0.000291093	0.00225251	3.53597	Lipid	Inositol metabolism
chiro-inositol	0.490624	0.00542208	0.0207315	2.26583	Lipid	Inositol metabolism
N6,N6,N6-trimethyllysine	0.671589	2.7407e-08	1.48455e-06	7.56214	Amino Acid	Lysine Metabolism
propionylcarnitine (C3)	0.316763	0.00389137	0.0168626	2.4099	Lipid	Short-chain Acylcarnitine
succinylcarnitine (C4)	0.529381	0.000273805	0.0021704	3.56256	Energy	Short-chain Acylcarnitine
butyrylcarnitine (C4)	0.3003	0.00533148	0.0206277	2.27315	Lipid	Short-chain Acylcarnitine
tiglyl carnitine (C5)	0.645698	0.000130777	0.00118062	3.88347	Amino Acid	Short-chain Acylcarnitine
glutaroyl carnitine (C5)	0.637616	3.8749e-05	0.000406239	4.41174	Amino acid	Short-chain Acylcarnitine
2-methylbutyroylcarnitine (C5)	0.520359	0.00269886	0.0137051	2.56882	Amino Acid	Short-chain Acylcarnitine
hydroxyisovaleroyl carnitine (C5-OH)	0.37111	0.0132088	0.0425035	1.87914	Amino acid	Short-chain Acylcarnitine
methylglutaroylcarnitine (C6-DC)	0.715304	0.000497295	0.0035135	3.30339	Amino acid	Short-chain Acylcarnitine
hexanoylcarnitine (C6)	0.435115	0.0152005	0.0470491	1.81814	Lipid	Short-chain Acylcarnitine
octanoylcarnitine (C8)	0.543774	0.00121688	0.00719063	2.91475	Lipid	Medium-chain Acylcarnitine
cis-4-decenoylcarnitine (C10:1)	0.461746	1.1495e-05	0.000155662	4.93949	Lipid	Medium-chain Acylcarnitine
decanoylcarnitine (C10)	0.347402	0.00899419	0.0310969	2.04604	Lipid	Medium-chain Acylcarnitine
N-acetylmethionine	0.773001	4.39799e-11	7.14674e-09	10.3567	Amino Acid	Methionine, Cysteine, SAM and Taurine Metabolism
cysteine	0.683678	1.91343e-05	0.000230321	4.71819	Amino Acid	Methionine, Cysteine, SAM and Taurine Metabolism
N1-Methyl-2-pyridone-5-carboxamide	0.578256	0.00741116	0.0264684	2.13011	Cofactors and Vitamins	Nicotinate and Nicotinamide Metabolism
phosphate	0.488355	0.000114886	0.00116681	3.93973	Energy	Oxidative Phosphorylation
pyrophosphate	0.285916	0.00434813	0.0181172	2.3617	Energy	Oxidative phosphorylation
arabinose	0.599739	2.16961e-06	4.40701e-05	5.66362	Carbohydrate	Pentose Metabolism
arabitol/xylitol	0.898834	0.000158921	0.00139593	3.79882	Carbohydrate	Pentose Metabolism
arabonate/xylonate	0.860315	5.00923e-07	1.35667e-05	6.30023	Carbohydrate	Pentose Metabolism
threitol	0.766643	1.24579e-05	0.000161953	4.90455	Carbohydrate	Pentose Metabolism
xylose	0.527615	1.01641e-05	0.000143623	4.99293	Carbohydrate	Pentose Metabolism
N-acetylphenylalanine	0.749614	7.08661e-06	0.000109674	5.14956	Amino Acid	Phenylalanine Metabolism
4-hydroxyphenylacetate	0.585149	0.0140034	0.0446185	1.85377	Amino Acid	Phenylalanine Metabolism
phenyllactate	0.552313	0.0128987	0.0419207	1.88945	Amino Acid	Phenylalanine Metabolism
4-acetamidobutanoate	0.767502	0.000273226	0.00221997	3.56348	Amino Acid	Polyamine Metabolism
5-methylthioadenosine	0.635746	2.85046e-05	0.0003088	4.54509	Amino Acid	Polyamine Metabolism
21-hydroxypregnenolone disulfate	0.524417	0.00608173	0.0224609	2.21597	Lipid	Pregnenolone Steroids
N2,N2-dimethylguanosine	0.779698	1.72153e-05	0.000215191	4.76409	Nucleotide	Purine Metabolism
allantoin	0.737137	0.000116632	0.00114865	3.93318	Nucleotide	Purine Metabolism
N6-carbamoylthreonyladenosine	0.708957	4.94622e-06	8.0376e-05	5.30573	Nucleotide	Purine Metabolism
xanthine	0.441063	0.00308603	0.0149695	2.5106	Nucleotide	Purine Metabolism
7-methylguanine	0.380137	0.00037573	0.00283982	3.42512	Nucleotide	Purine Metabolism
hypoxanthine	0.367402	0.00870169	0.0307397	2.0604	Nucleotide	Purine Metabolism
1-methyladenosine	0.280354	0.00555863	0.020765	2.25503	Nucleotide	Purine Metabolism
pseudouridine	0.730743	5.21055e-08	2.11678e-06	7.28312	Nucleotide	Pyrimidine metabolism
N4-acetylcytidine	0.60835	2.27927e-08	1.48153e-06	7.6422	Nucleotide	Pyrimidine metabolism
3-ureidopropionate	0.592651	0.00435869	0.0179313	2.36064	Nucleotide	Pyrimidine metabolism
cholesterol	0.228066	0.00517033	0.0202452	2.28648	Lipid	Sterol
fumarate	0.439026	0.000753699	0.00499902	3.1228	Energy	TCA Cycle
kynurenate	0.787112	0.00644338	0.0232678	2.19089	Amino Acid	Tryptophan Metabolism
C-glycosyltryptophan	0.686421	2.96644e-06	5.35608e-05	5.52776	Amino Acid	Tryptophan Metabolism
kynurenine	0.531358	0.00121436	0.00730863	2.91565	Amino Acid	Tryptophan Metabolism
indolelactate	0.523684	0.00408534	0.0172433	2.38877	Amino Acid	Tryptophan Metabolism
N-acetyltyrosine	0.775474	6.41147e-07	1.48838e-05	6.19304	Amino Acid	Tyrosine Metabolism
3-(4-hydroxyphenyl)lactate	0.649941	0.00291196	0.0143392	2.53581	Amino Acid	Tyrosine Metabolism
vanillylmandelate	0.630854	0.00396657	0.0169623	2.40159	Amino Acid	Tyrosine Metabolism
3-methoxytyrosine	0.395886	0.000129795	0.00120524	3.88674	Amino Acid	Tyrosine Metabolism
urea	0.738076	6.25332e-07	1.56333e-05	6.20389	Amino Acid	Urea cycle; Arginine and Proline Metabolism
ornithine	0.620256	0.000127682	0.00122049	3.89387	Amino Acid	Urea cycle; Arginine and Proline Metabolism
dimethylarginine	0.464244	1.93854e-05	0.00022501	4.71252	Amino Acid	Urea cycle; Arginine and Proline Metabolism
ascorbate	-0.366506	0.00552826	0.0208917	2.25741	Cofactors and vitamins	Ascorbate and aldarate metabolism
1-palmitoleoyl-GPC* (16:1)*	-0.402147	0.01111	0.0364722	1.95429	Lipid	Lysophosphatidylcholine
2-palmitoyl-GPC* (16:0)*	-0.434993	0.00927654	0.0317355	2.03261	Lipid	Lysophosphatidylcholine
1-oleoyl-GPC (18:1)	-0.449929	0.00619399	0.0226185	2.20803	Lipid	Lysophosphatidylcholine
1-linoleoyl-GPC (18:2)	-0.520576	0.00220766	0.0119582	2.65607	Lipid	Lysophosphatidylcholine
1-arachidonoyl-GPC* (20:4)*	-0.523626	0.00346116	0.0158433	2.46078	Lipid	Lysophosphatidylcholine
2-linoleoyl-GPE*	-0.228952	0.0151174	0.0472419	1.82052	Lipid	Lysophospholipid
2-arachidonoyl-GPE*	-0.347024	0.00330572	0.015348	2.48073	Lipid	Lysophospholipid
2-linoleoyl-GPC*	-0.405761	0.00504994	0.020015	2.29671	Lipid	Lysophospholipid
1-myristoyl-GPC	-0.433673	0.00380325	0.0169323	2.41985	Lipid	Lysophospholipid
1-docosahexaenoyl-GPC*	-0.489872	0.00499779	0.0200529	2.30122	Lipid	Lysophospholipid
1-eicosatrienoyl-GPC*	-0.573849	0.000195247	0.00166988	3.70941	Lipid	Lysophospholipid
1-palmitoyl-GPE (16:0)	-0.308312	0.00981831	0.0332391	2.00796	Lipid	Lysophospholipid
1-linoleoyl-GPE (18:2)*	-0.391513	0.00240563	0.0126102	2.61877	Lipid	Lysophospholipid
1-arachidonoyl-GPE (20:4n6)*	-0.413757	0.00326153	0.0153623	2.48658	Lipid	Lysophospholipid
laurate (12:0)	-0.216154	0.00373032	0.0168383	2.42825	Lipid	Medium Chain Fatty Acid
undecanoate (11:0)	-0.255627	0.00384522	0.0168878	2.41508	Lipid	Medium chain fatty acid
heptanoate (7:0)	-0.271744	0.0106195	0.0355809	1.97389	Lipid	Medium Chain Fatty Acid
pelargonate (9:0)	-0.320446	0.00323311	0.0154524	2.49038	Lipid	Medium Chain Fatty Acid
glycerophosphorylcholine	-0.598618	3.76459e-08	1.74784e-06	7.42428	Lipid	Phospholipid Metabolism
Note: Significant associations between N-formylmethionine abundance and the 411 individual metabolites in the RoCI cohort at day 0 were determined utilizing linear regression correcting for age, sex, and race. A q-value threshold of 0.05 was used to identify all significant associations. For the Acylcarnitine sub pathway: a capital C is followed by the number of carbons within the fatty acyl grou…
